# Supplementary material for: A Generalized Approach for Distal C–H Arylation of Organic Building Blocks: Unveiling the Role of Counter Anion
Source: Adv Sci (Weinh). 2025 Dec 25;13(10):e19731. doi: 10.1002/advs.202519731 (PMC12915134; doi:10.1002/advs.202519731)
Supplement: Supplementary file 2 — Supporting File 2: advs73459‐sup‐0002‐DataFile.zip. [file ADVS-13-e19731-s002.zip]

Archive with 2 entries (2 files):
- checkcif.pdf
- DM_JG_764_RRR_autored.cif
