# Supplementary material for: A Generalized Approach for Distal C–H Arylation of Organic Building Blocks: Unveiling the Role of Counter Anion
Source: Adv Sci (Weinh). 2025 Dec 25;13(10):e19731. doi: 10.1002/advs.202519731 (PMC12915134; doi:10.1002/advs.202519731)
Supplement: Supplementary file 2 — Supporting File 2: advs73459‐sup‐0002‐DataFile.zip. [file ADVS-13-e19731-s002.zip › DM_JG_764_RRR_autored.cif]

data_DM_JG_764_RRR_autored
_audit_creation_date               2024-11-18
_audit_creation_method
;
Olex2 1.3-ac4
(compiled 2019.04.23 svn.r3594 for Rigaku Oxford Diffraction, GUI svn.r5739)
;
_audit_contact_author_address      ?
_audit_contact_author_email        ?
_audit_contact_author_name         ''
_audit_contact_author_phone        ?
_publ_contact_author_id_orcid      ?
_publ_section_references
;
Bourhis, L.J., Dolomanov, O.V., Gildea, R.J., Howard, J.A.K., Puschmann, H.
 (2015). Acta Cryst. A71, 59-75.

Dolomanov, O.V., Bourhis, L.J., Gildea, R.J, Howard, J.A.K. & Puschmann, H.
 (2009), J. Appl. Cryst. 42, 339-341.

Sheldrick, G.M. (2015). Acta Cryst. A71, 3-8.
;
_chemical_formula_moiety           'C23 H19 N O6 S'
_chemical_formula_sum              'C23 H19 N O6 S'
_chemical_formula_weight           437.48
loop_
  _atom_type_symbol
  _atom_type_scat_dispersion_real
  _atom_type_scat_dispersion_imag
  _atom_type_scat_Cromer_Mann_a1
  _atom_type_scat_Cromer_Mann_a2
  _atom_type_scat_Cromer_Mann_a3
  _atom_type_scat_Cromer_Mann_a4
  _atom_type_scat_Cromer_Mann_b1
  _atom_type_scat_Cromer_Mann_b2
  _atom_type_scat_Cromer_Mann_b3
  _atom_type_scat_Cromer_Mann_b4
  _atom_type_scat_Cromer_Mann_c
  _atom_type_scat_source
  _atom_type_scat_dispersion_source
 H 0.00000 0.00000 0.49300 0.32291 0.14019 0.04081 10.51090 26.12570 3.14236
 57.79970 0.0030380000826
 'International Tables Volume C Table 6.1.1.4 (pp. 500-502)'
 'Henke, Gullikson and Davis, At. Data and Nucl. Data Tables, 1993, 54, 2'
 C 0.00347 0.00161 2.31000 1.02000 1.58860 0.86500 20.84390 10.20750 0.56870
 51.65120 0.215599998832
 'International Tables Volume C Table 6.1.1.4 (pp. 500-502)'
 'Henke, Gullikson and Davis, At. Data and Nucl. Data Tables, 1993, 54, 2'
 S 0.12424 0.12443 6.90530 5.20340 1.43790 1.58630 1.46790 22.21510 0.25360
 56.17200 0.866900026798
 'International Tables Volume C Table 6.1.1.4 (pp. 500-502)'
 'Henke, Gullikson and Davis, At. Data and Nucl. Data Tables, 1993, 54, 2'
 O 0.01158 0.00611 3.04850 2.28680 1.54630 0.86700 13.27710 5.70110 0.32390
 32.90890 0.250800013542
 'International Tables Volume C Table 6.1.1.4 (pp. 500-502)'
 'Henke, Gullikson and Davis, At. Data and Nucl. Data Tables, 1993, 54, 2'
 N 0.00653 0.00323 12.21260 3.13220 2.01250 1.16630 0.00570 9.89330 28.99750
 0.58260 -11.5290002823
 'International Tables Volume C Table 6.1.1.4 (pp. 500-502)'
 'Henke, Gullikson and Davis, At. Data and Nucl. Data Tables, 1993, 54, 2'

_space_group_crystal_system        'monoclinic'
_space_group_IT_number             14
_space_group_name_H-M_alt          'P 1 21/c 1'
_space_group_name_Hall             '-P 2ybc'
loop_
  _space_group_symop_id
  _space_group_symop_operation_xyz
 1 x,y,z
 2 -x,y+1/2,-z+1/2
 3 -x,-y,-z
 4 x,-y-1/2,z-1/2

_symmetry_Int_Tables_number        14
_cell_length_a                     7.6531(15)
_cell_length_b                     16.702(2)
_cell_length_c                     15.820(2)
_cell_angle_alpha                  90
_cell_angle_beta                   90.802(14)
_cell_angle_gamma                  90
_cell_volume                       2022.0(5)
_cell_formula_units_Z              4
_cell_measurement_reflns_used      3591
_cell_measurement_temperature      150.00(10)
_cell_measurement_theta_max        24.9670
_cell_measurement_theta_min        1.8080
_exptl_absorpt_coefficient_mu      0.202
_exptl_absorpt_correction_T_max    1.00000
_exptl_absorpt_correction_T_min    0.22002
_exptl_absorpt_correction_type     multi-scan
_exptl_absorpt_process_details
;
CrysAlisPro 1.171.41.93a (Rigaku Oxford Diffraction, 2020)
Empirical absorption correction using spherical harmonics,
implemented in SCALE3 ABSPACK scaling algorithm.
;
_exptl_crystal_colour              'clear light colourless'
_exptl_crystal_colour_lustre       clear
_exptl_crystal_colour_modifier     light
_exptl_crystal_colour_primary      colourless
_exptl_crystal_density_diffrn      1.4370
_exptl_crystal_description         block
_exptl_crystal_F_000               913.0063
_exptl_crystal_size_max            0.114
_exptl_crystal_size_mid            0.098
_exptl_crystal_size_min            0.095
_diffrn_reflns_av_R_equivalents    0.1678
_diffrn_reflns_av_unetI/netI       0.1682
_diffrn_reflns_limit_h_max         10
_diffrn_reflns_limit_h_min         -11
_diffrn_reflns_limit_k_max         25
_diffrn_reflns_limit_k_min         -27
_diffrn_reflns_limit_l_max         24
_diffrn_reflns_limit_l_min         -22
_diffrn_reflns_number              30690
_diffrn_reflns_theta_full          24.9968
_diffrn_reflns_theta_max           25.00
_diffrn_reflns_theta_min           2.44
_diffrn_ambient_environment        N~2~
_diffrn_ambient_temperature        150.00(10)
_diffrn_detector                   'CCD plate'
_diffrn_detector_area_resol_mean   8
_diffrn_measured_fraction_theta_full  0.9887
_diffrn_measured_fraction_theta_max  0.9887
_diffrn_measurement_details
;
List of Runs (angles in degrees, time in seconds):

  # Type    Start    End  Width  t~exp~   \w     \q     \k     \f   Frames
--------------------------------------------------------------------------
  1  \w    -65.46  -0.46   1.00    3.00    --  -19.39  94.56   1.16   65
  2  \f   -122.56  21.44   1.00    3.00  81.01  -9.84  31.50    --   144
  3  \f    150.27 334.27   1.00    3.00   6.61  -9.84 -31.50    --   184
;
_diffrn_measurement_device         'abstract diffractometer'
_diffrn_measurement_device_type   
 'Saxi-CrysAlisPro-abstract goniometer imported SAXI images'
_diffrn_measurement_method         '\w and \f scans'
_diffrn_orient_matrix_type        
 'CrysAlisPro convention (1999,Acta A55,543-557)'
_diffrn_orient_matrix_UB_11        -0.0514178000
_diffrn_orient_matrix_UB_12        -0.0160044000
_diffrn_orient_matrix_UB_13        -0.0336266000
_diffrn_orient_matrix_UB_21        0.0761128000
_diffrn_orient_matrix_UB_22        -0.0164399000
_diffrn_orient_matrix_UB_23        -0.0183149000
_diffrn_orient_matrix_UB_31        -0.0119280000
_diffrn_orient_matrix_UB_32        -0.0357730000
_diffrn_orient_matrix_UB_33        0.0233393000
_diffrn_radiation_monochromator    graphite
_diffrn_radiation_probe            x-ray
_diffrn_radiation_type             'Mo K\a'
_diffrn_radiation_wavelength       0.71073
_diffrn_source                     'fine-focus sealed X-ray tube'
_diffrn_source_type                'Enhance (Mo) X-ray Source'
_reflns_Friedel_coverage           0.0
_reflns_limit_h_max                9
_reflns_limit_h_min                -9
_reflns_limit_k_max                19
_reflns_limit_k_min                0
_reflns_limit_l_max                18
_reflns_limit_l_min                0
_reflns_number_gt                  2618
_reflns_number_total               3513
_reflns_odcompleteness_completeness  73.35
_reflns_odcompleteness_iscentric   1
_reflns_odcompleteness_theta       36.50
_reflns_threshold_expression       I>=2u(I)
_computing_cell_refinement         'CrysAlisPro 1.171.41.93a (Rigaku OD, 2020)'
_computing_data_collection         'CrysAlisPro 1.171.41.93a (Rigaku OD, 2020)'
_computing_data_reduction          'CrysAlisPro 1.171.41.93a (Rigaku OD, 2020)'
_computing_molecular_graphics      'Olex2 (Dolomanov et al., 2009)'
_computing_publication_material    'Olex2 (Dolomanov et al., 2009)'
_computing_structure_refinement    'olex2.refine (Bourhis et al., 2015)'
_computing_structure_solution      'ShelXT (Sheldrick, 2015)'
_refine_diff_density_max           1.2173
_refine_diff_density_min           -1.0488
_refine_diff_density_rms           0.2405
_refine_ls_d_res_high              0.8410
_refine_ls_d_res_low               8.3511
_refine_ls_goodness_of_fit_ref     1.4832
_refine_ls_hydrogen_treatment      constr
_refine_ls_matrix_type             full
_refine_ls_number_constraints      33
_refine_ls_number_parameters       282
_refine_ls_number_reflns           3513
_refine_ls_number_restraints       0
_refine_ls_R_factor_all            0.1685
_refine_ls_R_factor_gt             0.1474
_refine_ls_restrained_S_all        1.4832
_refine_ls_shift/su_max            0.0000
_refine_ls_shift/su_mean           0.0000
_refine_ls_structure_factor_coef   Fsqd
_refine_ls_weighting_details      
 'w=1/[\s^2^(Fo^2^)+(0.2P)^2^] where P=(Fo^2^+2Fc^2^)/3'
_refine_ls_weighting_scheme        calc
_refine_ls_wR_factor_gt            0.3733
_refine_ls_wR_factor_ref           0.3963
_olex2_refinement_description
;
1. Fixed Uiso
 At 1.2 times of:
  All C(H) groups, All C(H,H) groups
 At 1.5 times of:
  All C(H,H,H) groups
2.a Secondary CH2 refined with riding coordinates:
 C00N(H00a,H00c)
2.b Aromatic/amide H refined with riding coordinates:
 C00B(H00B), C00D(H00D), C00E(H00E), C00H(H00H), C00K(H00K), C00M(H00M),
 C00P(H00P), C00Q(H00Q), C00R(H00R), C00S(H00S), C00U(H00U)
2.c Idealised Me refined as rotating group:
 C00T(H00f,H00g,H00i), C00V(H00j,H00l,H00n)
;
_atom_sites_solution_primary       dual
loop_
  _atom_site_label
  _atom_site_type_symbol
  _atom_site_fract_x
  _atom_site_fract_y
  _atom_site_fract_z
  _atom_site_U_iso_or_equiv
  _atom_site_adp_type
  _atom_site_occupancy
  _atom_site_refinement_flags_posn
 S S 0.1060(2) 0.64560(8) 0.51043(10) 0.0362(6) Uani 1.000000 .
 O002 O 0.3245(6) 0.2359(2) 0.3221(3) 0.0437(12) Uani 1.000000 .
 O003 O 0.0130(5) 0.6478(2) 0.6001(3) 0.0358(11) Uani 1.000000 .
 O004 O 0.2038(6) 0.7177(2) 0.5008(3) 0.0409(12) Uani 1.000000 .
 O005 O 0.2829(6) 0.5716(3) 0.8561(3) 0.0460(12) Uani 1.000000 .
 O006 O -0.0336(6) 0.6271(3) 0.4528(3) 0.0496(13) Uani 1.000000 .
 O007 O 0.4713(6) 0.3426(3) 0.3691(3) 0.0464(13) Uani 1.000000 .
 N008 N 0.0178(8) 0.8661(3) 0.5945(4) 0.0478(15) Uani 1.000000 .
 C00A C 0.3722(8) 0.3114(4) 0.3175(4) 0.0362(14) Uani 1.000000 .
 C00B C 0.2227(9) 0.7706(4) 0.7662(4) 0.0404(15) Uani 1.000000 .
 H00B H 0.2440(9) 0.8252(4) 0.7799(4) 0.0484(19) Uiso 1.000000 R
 C00C C 0.3020(8) 0.4367(4) 0.2343(4) 0.0357(14) Uani 1.000000 .
 C00D C 0.5796(8) 0.5908(3) 0.3487(5) 0.0404(16) Uani 1.000000 .
 H00D H 0.6821(8) 0.6212(3) 0.3384(5) 0.0485(19) Uiso 1.000000 R
 C00E C 0.2344(8) 0.4710(4) 0.1608(4) 0.0398(15) Uani 1.000000 .
 H00E H 0.2404(8) 0.5274(4) 0.1539(4) 0.0478(18) Uiso 1.000000 R
 C00F C 0.3719(8) 0.4916(3) 0.3006(4) 0.0351(14) Uani 1.000000 .
 C00G C 0.3475(8) 0.5543(3) 0.4378(4) 0.0348(14) Uani 1.000000 .
 C00H C 0.1582(8) 0.4249(4) 0.0973(4) 0.0431(16) Uani 1.000000 .
 H00H H 0.1126(8) 0.4499(4) 0.0477(4) 0.0518(19) Uiso 1.000000 R
 C00I C 0.1343(8) 0.7519(4) 0.6903(4) 0.0376(15) Uani 1.000000 .
 C00J C 0.2425(8) 0.6334(4) 0.8033(4) 0.0377(15) Uani 1.000000 .
 C00K C 0.2178(8) 0.3079(4) 0.1780(4) 0.0383(15) Uani 1.000000 .
 H00K H 0.2134(8) 0.2513(4) 0.1838(4) 0.0460(17) Uiso 1.000000 R
 C00L C 0.2937(8) 0.3528(3) 0.2426(4) 0.0358(15) Uani 1.000000 .
 C00M C 0.1487(9) 0.3423(4) 0.1060(4) 0.0407(16) Uani 1.000000 .
 H00M H 0.0956(9) 0.3103(4) 0.0632(4) 0.0488(19) Uiso 1.000000 R
 C00N C 0.2509(8) 0.5636(3) 0.5199(4) 0.0373(15) Uani 1.000000 .
 H00a H 0.3351(8) 0.5730(3) 0.5669(4) 0.0448(18) Uiso 1.000000 R
 H00c H 0.1847(8) 0.5141(3) 0.5322(4) 0.0448(18) Uiso 1.000000 R
 C00O C 0.1085(8) 0.6701(4) 0.6731(4) 0.0363(15) Uani 1.000000 .
 C00P C 0.1582(8) 0.6117(4) 0.7280(4) 0.0355(14) Uani 1.000000 .
 H00P H 0.1361(8) 0.5570(4) 0.7153(4) 0.0426(17) Uiso 1.000000 R
 C00Q C 0.4962(8) 0.5989(4) 0.4230(4) 0.0384(15) Uani 1.000000 .
 H00Q H 0.5394(8) 0.6350(4) 0.4646(4) 0.0461(18) Uiso 1.000000 R
 C00R C 0.2786(9) 0.7126(4) 0.8208(4) 0.0403(15) Uani 1.000000 .
 H00R H 0.3421(9) 0.7266(4) 0.8707(4) 0.0483(18) Uiso 1.000000 R
 C00S C 0.5167(8) 0.5381(3) 0.2869(4) 0.0370(15) Uani 1.000000 .
 H00S H 0.5752(8) 0.5343(3) 0.2345(4) 0.0444(18) Uiso 1.000000 R
 C00T C 0.3979(10) 0.1910(4) 0.3930(5) 0.0502(19) Uani 1.000000 .
 H00f H 0.5256(11) 0.191(3) 0.3897(19) 0.075(3) Uiso 1.000000 GR
 H00g H 0.362(6) 0.2160(19) 0.4461(5) 0.075(3) Uiso 1.000000 GR
 H00i H 0.355(6) 0.1358(9) 0.391(2) 0.075(3) Uiso 1.000000 GR
 C00U C 0.2867(8) 0.5008(4) 0.3770(4) 0.0365(15) Uani 1.000000 .
 H00U H 0.1852(8) 0.4699(4) 0.3878(4) 0.0439(18) Uiso 1.000000 R
 C00V C 0.3523(10) 0.5905(4) 0.9382(4) 0.0516(19) Uani 1.000000 .
 H00j H 0.468(3) 0.615(3) 0.9326(5) 0.077(3) Uiso 1.000000 GR
 H00l H 0.274(4) 0.628(3) 0.9663(14) 0.077(3) Uiso 1.000000 GR
 H00n H 0.362(6) 0.5415(7) 0.9720(12) 0.077(3) Uiso 1.000000 GR
 C009 C 0.0684(9) 0.8129(4) 0.6367(4) 0.0412(16) Uani 1.000000 .

loop_
  _atom_site_aniso_label
  _atom_site_aniso_U_11
  _atom_site_aniso_U_22
  _atom_site_aniso_U_33
  _atom_site_aniso_U_12
  _atom_site_aniso_U_13
  _atom_site_aniso_U_23
 S 0.0499(11) 0.0312(9) 0.0273(10) 0.0002(6) -0.0068(7) -0.0011(6)
 O002 0.061(3) 0.033(2) 0.037(3) -0.0043(19) -0.013(2) 0.0047(19)
 O003 0.039(2) 0.036(2) 0.032(3) -0.0032(16) -0.002(2) -0.0043(17)
 O004 0.062(3) 0.027(2) 0.034(3) 0.0000(18) 0.003(2) 0.0035(17)
 O005 0.059(3) 0.047(3) 0.032(3) 0.011(2) -0.007(2) 0.002(2)
 O006 0.057(3) 0.052(3) 0.040(3) 0.003(2) -0.019(2) -0.008(2)
 O007 0.056(3) 0.040(2) 0.043(3) -0.003(2) -0.012(2) 0.001(2)
 N008 0.068(4) 0.036(3) 0.039(3) -0.007(3) -0.000(3) -0.001(3)
 C00A 0.042(4) 0.036(3) 0.031(3) 0.001(2) 0.000(3) -0.003(3)
 C00B 0.058(4) 0.035(3) 0.028(3) -0.002(3) -0.001(3) -0.003(3)
 C00C 0.040(4) 0.035(3) 0.032(3) -0.003(2) 0.004(3) -0.004(3)
 C00D 0.045(4) 0.028(3) 0.048(4) -0.002(2) -0.001(3) 0.004(3)
 C00E 0.058(4) 0.031(3) 0.030(3) -0.001(3) -0.003(3) 0.004(2)
 C00F 0.050(4) 0.029(3) 0.026(3) 0.001(2) -0.004(3) -0.002(2)
 C00G 0.052(4) 0.027(3) 0.026(3) 0.003(2) -0.007(3) -0.004(2)
 C00H 0.048(4) 0.047(4) 0.035(4) 0.003(3) -0.002(3) 0.001(3)
 C00I 0.044(4) 0.036(3) 0.033(4) -0.001(2) -0.000(3) -0.004(3)
 C00J 0.043(4) 0.049(4) 0.022(3) 0.004(3) 0.000(3) -0.003(3)
 C00K 0.046(4) 0.037(3) 0.032(3) -0.000(3) -0.001(3) -0.003(3)
 C00L 0.040(4) 0.037(3) 0.030(4) 0.001(2) -0.002(3) -0.003(3)
 C00M 0.050(4) 0.039(3) 0.033(4) 0.001(3) -0.007(3) -0.009(3)
 C00N 0.051(4) 0.029(3) 0.031(3) -0.003(2) -0.004(3) -0.003(2)
 C00O 0.037(3) 0.040(3) 0.032(4) -0.007(2) -0.003(3) -0.011(3)
 C00P 0.047(4) 0.031(3) 0.028(3) 0.001(2) 0.001(3) -0.002(2)
 C00Q 0.047(4) 0.030(3) 0.038(4) -0.002(2) -0.006(3) -0.001(3)
 C00R 0.049(4) 0.045(4) 0.027(3) 0.000(3) -0.007(3) -0.005(3)
 C00S 0.046(4) 0.031(3) 0.034(3) -0.000(2) -0.001(3) 0.005(3)
 C00T 0.063(5) 0.041(4) 0.047(4) -0.002(3) -0.012(3) 0.011(3)
 C00U 0.041(3) 0.036(3) 0.033(4) -0.003(2) -0.008(3) -0.002(3)
 C00V 0.063(5) 0.059(4) 0.033(4) 0.014(3) -0.004(3) 0.007(3)
 C009 0.054(4) 0.029(3) 0.041(4) -0.009(3) -0.006(3) -0.007(3)

loop_
  _geom_bond_atom_site_label_1
  _geom_bond_atom_site_label_2
  _geom_bond_distance
  _geom_bond_site_symmetry_2
  _geom_bond_publ_flag
 S O003 1.597(5) . ?
 S O004 1.428(4) . ?
 S O006 1.429(5) . ?
 S C00N 1.768(6) . ?
 O002 C00A 1.316(7) . ?
 O002 C00T 1.454(7) . ?
 O003 C00O 1.407(7) . ?
 O005 C00J 1.362(8) . ?
 O005 C00V 1.432(8) . ?
 O007 C00A 1.223(7) . ?
 N008 C009 1.174(9) . ?
 C00A C00L 1.490(8) . ?
 C00B C00I 1.405(8) . ?
 C00B C00R 1.364(9) . ?
 C00C C00E 1.390(9) . ?
 C00C C00F 1.487(8) . ?
 C00C C00L 1.410(8) . ?
 C00D C00Q 1.352(10) . ?
 C00D C00S 1.395(9) . ?
 C00E C00H 1.388(9) . ?
 C00F C00S 1.372(9) . ?
 C00F C00U 1.390(9) . ?
 C00G C00N 1.510(9) . ?
 C00G C00Q 1.383(9) . ?
 C00G C00U 1.389(8) . ?
 C00H C00M 1.388(9) . ?
 C00I C00O 1.408(9) . ?
 C00I C009 1.413(9) . ?
 C00J C00P 1.396(8) . ?
 C00J C00R 1.378(9) . ?
 C00K C00L 1.388(8) . ?
 C00K C00M 1.376(9) . ?
 C00O C00P 1.357(9) . ?

loop_
  _geom_angle_atom_site_label_1
  _geom_angle_atom_site_label_2
  _geom_angle_atom_site_label_3
  _geom_angle
  _geom_angle_site_symmetry_1
  _geom_angle_site_symmetry_3
  _geom_angle_publ_flag
 O004 S O003 108.4(2) . . ?
 O006 S O003 103.5(3) . . ?
 O006 S O004 120.2(3) . . ?
 C00N S O003 103.3(3) . . ?
 C00N S O004 109.5(3) . . ?
 C00N S O006 110.4(3) . . ?
 C00T O002 C00A 115.7(5) . . ?
 C00O O003 S 120.2(4) . . ?
 C00V O005 C00J 117.8(5) . . ?
 O007 C00A O002 122.7(6) . . ?
 C00L C00A O002 112.4(5) . . ?
 C00L C00A O007 124.9(6) . . ?
 C00R C00B C00I 121.8(6) . . ?
 C00F C00C C00E 117.5(5) . . ?
 C00L C00C C00E 118.1(6) . . ?
 C00L C00C C00F 124.3(5) . . ?
 C00S C00D C00Q 120.6(6) . . ?
 C00H C00E C00C 121.7(6) . . ?
 C00S C00F C00C 121.4(6) . . ?
 C00U C00F C00C 120.9(5) . . ?
 C00U C00F C00S 117.7(6) . . ?
 C00Q C00G C00N 120.3(5) . . ?
 C00U C00G C00N 119.9(6) . . ?
 C00U C00G C00Q 119.8(6) . . ?
 C00M C00H C00E 120.1(6) . . ?
 C00O C00I C00B 116.4(6) . . ?
 C009 C00I C00B 121.1(5) . . ?
 C009 C00I C00O 122.4(5) . . ?
 C00P C00J O005 115.1(5) . . ?
 C00R C00J O005 124.2(6) . . ?
 C00R C00J C00P 120.7(6) . . ?
 C00M C00K C00L 122.4(6) . . ?
 C00C C00L C00A 121.1(5) . . ?
 C00K C00L C00A 119.6(5) . . ?
 C00K C00L C00C 119.2(6) . . ?
 C00K C00M C00H 118.5(6) . . ?
 C00G C00N S 108.7(4) . . ?
 C00I C00O O003 119.0(5) . . ?
 C00P C00O O003 118.2(5) . . ?
 C00P C00O C00I 122.5(6) . . ?
 C00O C00P C00J 118.8(5) . . ?
 C00G C00Q C00D 119.6(6) . . ?
 C00J C00R C00B 119.6(6) . . ?
 C00F C00S C00D 121.2(6) . . ?
 C00G C00U C00F 121.1(6) . . ?
 C00I C009 N008 176.9(6) . . ?

_smtbx_masks_void_probe_radius     1.2
_smtbx_masks_void_truncation_radius  1.2
loop_
  _refln_index_h
  _refln_index_k
  _refln_index_l
  _refln_F_squared_meas
  _refln_F_squared_sigma
 0 0 2 272.07 10.35
 0 0 -2 269.67 10.06
 0 0 3 0.09 0.28
 0 0 -3 0.33 0.63
 0 0 4 312.01 15.48
 0 0 -4 305.53 15.46
 0 0 -5 2.43 2
 0 0 5 4.29 2.55
 0 0 -6 959.17 34.61
 0 0 6 871.73 30.59
 0 0 -7 -0.27 0.34
 0 0 7 0.14 0.64
 0 0 -7 -0.53 0.3
 0 0 8 90.07 11.27
 0 0 -8 94.35 13.23
 0 0 -9 -0.5 0.74
 0 0 9 -0.03 1.33
 0 0 -9 0.11 0.93
 0 0 -10 448.8 33.08
 0 0 10 442.8 29.1
 0 0 -10 443.04 33.02
 0 0 -11 -0.48 1.6
 0 0 11 1.27 2.02
 0 0 -11 0.15 2.24
 0 0 -12 271.24 30.71
 0 0 -12 340.17 32.69
 0 0 -13 2.53 3.78
 0 0 13 -0.92 1.17
 0 0 -13 0.69 1.11
 0 0 13 1.04 2.8
 0 0 14 1.23 4.61
 0 0 -14 7.24 4.67
 0 0 14 3.63 2.89
 0 0 -15 1.81 3.97
 0 0 15 2.65 4.54
 0 0 -16 208.13 28.06
 0 0 16 228.74 33.16
 0 0 -17 -0.58 2.42
 0 0 17 6.32 7.08
 0 0 -18 36.84 15.12
 0 0 18 42.98 15.99
 0 0 -19 4.54 6.04
 0 0 19 -6.9 8.93
 0 0 -20 11.29 9.37
 0 0 20 2.36 9.02
 0 0 -21 3.71 6.89
 0 0 21 15.54 16.14
 0 -1 -1 -0.13 0.22
 0 1 1 0.1 0.41
 0 1 -2 499.34 11.99
 0 1 2 459.94 15.01
 0 -1 -2 454.8 16.44
 0 -1 -3 1014.09 27.33
 0 1 -3 999.7 23.96
 0 1 3 1068.81 29.11
 0 -1 3 1010.97 20.11
 0 1 -4 128.95 9.61
 0 1 4 150.71 11.8
 0 1 5 1032.99 37.75
 0 1 -5 1179.01 32.41
 0 -1 -5 1227.44 37.15
 0 -1 5 1001.97 28.14
 0 -1 -5 1127.15 40.07
 0 -1 6 498.5 21.97
 0 1 -6 672.83 27.65
 0 1 6 685.91 30.28
 0 -1 -6 546.1 30.91
 0 1 -7 1.42 1.84
 0 -1 -7 -0.15 0.64
 0 -1 7 0.02 1.03
 0 1 7 0.91 0.68
 0 -1 -7 2.7 2.45
 0 -1 8 9.22 3.85
 0 -1 -8 14.97 5.29
 0 1 8 5.95 3.27
 0 1 -8 7.88 4.32
 0 -1 -8 11.59 4.82
 0 1 -8 15.71 5.34
 0 -1 -9 177.42 21.68
 0 1 9 155.11 19.11
 0 1 -9 212.55 20.02
 0 -1 9 203.34 17.58
 0 1 -9 219.51 20.76
 0 -1 -9 197.33 21.32
 0 1 -10 72.5 12.34
 0 -1 -10 45.32 11.56
 0 -1 10 41.93 9.84
 0 1 -10 62.68 11.91
 0 -1 -10 81.53 13.82
 0 1 10 76.52 12.63
 0 1 -11 0.27 2.85
 0 -1 -11 2.76 2.98
 0 -1 11 1.07 3.54
 0 -1 -11 2.26 4.14
 0 1 -11 -1.3 2.83
 0 1 -12 630.46 43.48
 0 -1 -12 578.82 45.19
 0 -1 12 866.75 52.56
 0 -1 12 686.79 41.75
 0 1 12 623.91 43.94
 0 1 -12 821.29 49.17
 0 -1 -12 813.25 50.54
 0 -1 -13 0.26 2.61
 0 1 13 -0.45 2.52
 0 1 -13 -2.47 3.81
 0 -1 13 -0.75 0.65
 0 1 13 2.03 6.75
 0 1 -13 -0.49 1.84
 0 -1 -13 -0.06 3.03
 0 -1 13 1.51 1.48
 0 -1 -14 53.51 13.75
 0 1 -14 46.13 13.01
 0 -1 14 62.65 15.81
 0 1 14 41.26 14.96
 0 -1 -14 35.81 13.44
 0 1 -14 34.75 10.97
 0 1 14 48.05 13.39
 0 -1 14 46.95 13.74
 0 -1 15 176.62 29.29
 0 1 -15 151.04 23.16
 0 -1 -15 147.92 23.51
 0 1 15 151.89 25.35
 0 -1 15 159.63 25.38
 0 -1 -16 100.44 21.12
 0 1 16 135.45 25.1
 0 -1 16 105.67 20.99
 0 1 -17 5.55 6.26
 0 -1 -17 7.97 6.24
 0 1 17 14.5 8.42
 0 -1 17 22.61 10.57
 0 -1 -18 49.41 16.18
 0 1 -18 56.3 16.42
 0 -1 18 59.24 19.2
 0 1 18 67.33 21
 0 -1 -19 -1.71 6.17
 0 1 -19 3.95 5.13
 0 -1 19 -7.21 9.85
 0 1 19 -1.55 4.11
 0 -1 -20 26.27 12.55
 0 1 -20 15.71 9
 0 -1 20 26.2 16.08
 0 1 20 17.93 8.33
 0 -1 -21 43.72 18.58
 0 -1 21 42.16 21.94
 0 1 -22 -5.48 5.63
 0 -1 22 -1.26 3.22
 0 1 23 5.13 6.26
 0 -2 0 882.99 30.87
 0 2 2 136.5 9.55
 0 -2 -2 142.41 9.52
 0 -2 -2 155.79 10.3
 0 2 3 248.67 15.18
 0 2 -3 362.45 12.03
 0 -2 -3 320.17 16.14
 0 -2 -3 308.92 17.32
 0 2 -3 414.82 38.23
 0 2 -4 6.76 2.26
 0 2 4 7.72 3.14
 0 -2 -4 8.79 3.14
 0 -2 -4 7.2 2.97
 0 2 -4 14.38 8.25
 0 2 5 69.24 9.42
 0 -2 -5 54.19 8.42
 0 -2 5 54.12 6.03
 0 -2 -5 64.42 9.71
 0 -2 -6 1165.37 41.02
 0 -2 6 970.85 28.87
 0 2 -6 915.1 32.08
 0 2 6 1449.88 47.19
 0 -2 -6 1225.88 45.43
 0 2 7 6.64 3.23
 0 -2 -7 3.41 2.65
 0 -2 7 3.43 2.49
 0 2 -7 1.6 2.49
 0 -2 -8 -0.04 1.24
 0 -2 8 -0.24 0.83
 0 2 -8 1.21 2.17
 0 2 8 -0.22 1.43
 0 -2 -8 -0.14 1.13
 0 2 -9 106.92 14.51
 0 -2 9 109.55 12.97
 0 2 9 135.42 15.89
 0 -2 -9 115.87 16.57
 0 -2 -9 112.55 16.21
 0 -2 -10 392.99 33.94
 0 2 -10 415.54 29.73
 0 -2 10 381.42 26.88
 0 2 10 412.98 30.79
 0 2 -10 451.94 30.65
 0 -2 -10 418.32 33.12
 0 2 -11 225.96 23.68
 0 -2 -11 207.55 24.43
 0 2 11 174.28 23.14
 0 -2 11 197.24 20.96
 0 2 -11 213.55 22.27
 0 -2 -11 177.19 24.43
 0 2 -12 309.25 29.99
 0 -2 12 256.8 26.03
 0 -2 -12 274.42 31.01
 0 2 12 283.67 27.85
 0 2 -12 267.51 26.08
 0 -2 -12 245.55 29.45
 0 2 12 235.74 33.75
 0 -2 12 297.38 32.17
 0 2 13 534.77 41.94
 0 -2 -13 555.6 47.19
 0 -2 13 520.45 38.98
 0 2 -13 537.1 41.12
 0 -2 13 558.37 45.17
 0 -2 -13 514.85 41.5
 0 2 13 664.89 50.46
 0 2 -13 536.39 39.17
 0 -2 -14 169.72 29.85
 0 2 14 284.46 36.33
 0 2 -14 225.06 28
 0 -2 14 262.25 29.92
 0 -2 -14 262.25 33.9
 0 2 14 236.65 32.17
 0 2 -14 284.64 31.08
 0 -2 15 7.97 7.37
 0 2 -15 10.72 6.84
 0 2 15 14.8 7.94
 0 -2 16 203.62 30.6
 0 2 16 176.7 30.19
 0 2 -16 124.92 26.58
 0 -2 -16 125.11 24.92
 0 -2 -17 124.12 25.03
 0 2 -17 129.74 23.99
 0 -2 17 149.07 27.49
 0 2 17 121.46 26.57
 0 2 -18 3.08 1.58
 0 -2 -18 9.85 8.17
 0 -2 18 17.82 10.54
 0 2 18 13.04 10.79
 0 -2 -19 86.26 21.73
 0 2 -19 94.75 22.7
 0 -2 19 122.63 28.61
 0 2 19 94.61 25.11
 0 2 -20 12.09 9.68
 0 -2 20 -0.55 4.03
 0 -2 -21 39.61 13.89
 0 2 21 24.4 11.41
 0 -2 21 35.78 16.89
 0 2 -22 56.06 22.55
 0 2 22 111.04 34.58
 0 -2 22 73.84 28.5
 0 2 23 71.34 28.01
 0 3 0 0.07 0.29
 0 -3 0 -0.8 1.34
 0 3 0 0.1 0.62
 0 3 0 0.42 0.6
 0 3 1 359.79 14.62
 0 -3 -1 347.41 14.51
 0 -3 1 389.3 26.44
 0 -3 -1 370.63 14.2
 0 3 1 362.09 14.45
 0 3 -2 5402.43 117.65
 0 -3 2 5142.19 117.46
 0 -3 3 2316.56 95.13
 0 3 -3 2639.29 102.48
 0 3 3 1677.08 40.49
 0 -3 -3 1739.76 40.59
 0 3 -3 1844.66 21.87
 0 3 -4 6.33 3.81
 0 -3 -4 3.07 2.44
 0 3 -4 5.19 1.5
 0 3 4 1.48 1.94
 0 -3 -4 2.75 2.37
 0 3 5 836.85 34.09
 0 -3 -5 768.33 32.13
 0 3 -5 746.34 22.41
 0 -3 -5 789.33 34.54
 0 -3 -6 89.32 12.23
 0 3 -6 87.64 8.84
 0 -3 6 72.52 7.88
 0 -3 -6 67.06 10.2
 0 3 6 104 14.05
 0 3 -6 105.62 26.96
 0 3 7 1353.29 50.33
 0 -3 -7 1080.74 44.85
 0 -3 7 1069.58 33.83
 0 3 -7 1287.98 38.4
 0 3 -7 1399.01 98.9
 0 -3 -7 1170.42 50.04
 0 -3 -8 120.43 16.33
 0 -3 -8 114.58 16.3
 0 -3 8 107.58 11.7
 0 3 -8 113.4 12.62
 0 -3 -9 3.75 3.5
 0 3 9 9.61 4.33
 0 3 -9 3.91 2.3
 0 -3 -9 2.3 2.24
 0 -3 9 1.91 2.32
 0 3 -10 372.27 27.07
 0 -3 -10 348.03 31.08
 0 3 10 366.56 30.07
 0 -3 10 361.63 25.27
 0 3 -10 405.3 28.06
 0 3 -11 18.04 6.56
 0 3 11 16.26 7.34
 0 -3 -11 18.46 7.93
 0 -3 -11 20.36 8.05
 0 3 -11 15.27 6.84
 0 -3 11 15.34 4.88
 0 3 12 288.91 31.77
 0 3 -12 166.2 23.61
 0 -3 -12 224.25 26.99
 0 -3 12 243.55 29.16
 0 3 12 255.11 27.11
 0 3 -12 234.68 25.75
 0 -3 12 240.04 23.85
 0 -3 -12 266.29 29.96
 0 -3 13 455.84 39.44
 0 -3 -13 430.61 39.54
 0 3 -13 311.9 34.45
 0 -3 -13 471.54 45.03
 0 -3 13 471.08 36.59
 0 3 13 457.62 39.52
 0 3 -13 514.7 40.03
 0 3 14 107.93 22.49
 0 -3 -14 93.07 20.27
 0 -3 14 131.36 20.68
 0 3 -14 68.74 18.41
 0 -3 -14 64.54 19.63
 0 3 14 82.81 25.6
 0 -3 15 0.99 2.08
 0 3 15 -1.49 2.69
 0 3 -15 2.64 5.26
 0 -3 -15 4.18 5.4
 0 -3 15 1.73 4.74
 0 3 -16 0.14 2.38
 0 -3 -16 -0.74 2.34
 0 3 16 0.54 1.85
 0 -3 16 -3.87 4.87
 0 -3 -17 31.5 13.58
 0 3 -17 37.3 13.49
 0 3 17 35.74 14.81
 0 -3 17 55.5 16.46
 0 3 -18 43.3 13.08
 0 -3 -18 34.2 13.23
 0 -3 18 47.89 17.42
 0 3 18 45.62 17.92
 0 -3 -19 8.49 5.62
 0 3 -19 10.75 9.86
 0 -3 19 16.13 11.94
 0 3 -20 1.56 5.29
 0 -3 20 15.05 14.39
 0 3 20 -5.21 12.13
 0 -3 -21 -3.65 7.46
 0 -3 21 20.57 15.88
 0 3 21 -13.2 13.75
 0 3 -22 -5.48 9.02
 0 3 22 33.87 23.65
 0 3 23 21.04 21.36
 0 4 0 2639.24 39.36
 0 4 0 2811.23 49.85
 0 -4 0 2623.04 75.16
 0 4 -1 78.32 5.29
 0 -4 -1 74.07 7.34
 0 4 1 65.76 7.33
 0 -4 -1 99.31 11.43
 0 4 -1 73.24 5.43
 0 -4 -1 77.96 7.31
 0 4 1 81.89 7.4
 0 -4 1 77.86 13.44
 0 4 -1 77.55 12.64
 0 4 -2 3547.95 99.48
 0 -4 2 3314.02 102.27
 0 -4 -3 39.23 6.82
 0 -4 3 52.48 14.57
 0 4 -3 50.11 13.48
 0 4 3 19.43 6.94
 0 -4 -3 43.2 6.61
 0 -4 4 27.6 12.24
 0 -4 -4 21.88 5.55
 0 4 -4 23.29 3.09
 0 -4 -4 15.66 4.28
 0 4 4 9.43 4.84
 0 -4 -5 144.76 14.28
 0 4 -5 146.87 9.36
 0 4 5 136.13 16.05
 0 -4 -5 144.35 14.77
 0 -4 -6 1060.52 43.05
 0 4 -6 1124.4 30.52
 0 -4 -7 465.8 30.41
 0 4 -7 499.87 22.93
 0 4 -7 527.01 62.04
 0 -4 -7 424.93 29.81
 0 -4 8 414.07 23.3
 0 4 8 467.18 33.82
 0 -4 -8 471.49 32.85
 0 -4 -8 535.75 34.95
 0 4 -8 531.83 67.52
 0 4 -9 359.91 55.31
 0 -4 -9 339.64 30.15
 0 4 9 330.97 28.06
 0 -4 9 310.63 22.11
 0 4 -9 328.43 22.98
 0 4 -10 1.96 1.88
 0 4 10 -1.2 2.69
 0 -4 -10 1.64 2.56
 0 -4 -10 0.1 1.75
 0 -4 10 1.11 1.56
 0 -4 11 7.63 4.36
 0 -4 -11 1.9 3.17
 0 4 -11 2.37 1.66
 0 4 11 5.27 4.42
 0 4 -11 13.08 13.14
 0 -4 11 3.12 4
 0 -4 -11 4.45 5.05
 0 4 -11 4.52 3.47
 0 4 -12 37.55 10.02
 0 -4 -12 37.03 12.6
 0 4 12 43.82 11.98
 0 4 12 41.45 12.73
 0 -4 12 47.91 12.04
 0 4 -12 28.14 8.89
 0 -4 -12 22.44 11.49
 0 -4 12 37.17 9.4
 0 -4 -13 52.35 15.29
 0 4 13 74.6 16.2
 0 4 -13 59.14 13.25
 0 -4 13 76.02 16.67
 0 -4 -13 41.56 15.87
 0 4 -13 32.43 12.71
 0 -4 13 60.95 12.46
 0 4 14 25.4 9.35
 0 -4 -14 14.23 8.21
 0 4 14 24 8.79
 0 4 -14 14.79 9.16
 0 -4 14 24.04 7.71
 0 4 15 32.87 13.18
 0 -4 15 33.14 13.34
 0 -4 -15 33.33 11.16
 0 4 -15 29.09 10.98
 0 -4 15 33.85 10.94
 0 -4 -16 19.76 8.42
 0 4 -16 16.18 10.15
 0 -4 16 12.71 5.8
 0 4 16 19.03 10.25
 0 4 -17 16.54 11.07
 0 -4 -17 18.9 10.51
 0 4 17 34.33 15.06
 0 -4 17 23.84 11.14
 0 -4 -18 2.01 1.55
 0 4 -18 0.26 6.05
 0 -4 18 -0.4 4.74
 0 4 -19 74.16 19.86
 0 -4 -19 34.59 13.81
 0 4 19 44.76 19.54
 0 -4 19 63.05 20.01
 0 4 -20 62.74 19.4
 0 -4 -20 27.41 11.82
 0 -4 20 29.79 20
 0 4 20 42.35 20.21
 0 -4 -21 -3.3 3.62
 0 4 -21 -0.37 5.55
 0 -4 21 0.54 6.27
 0 4 21 1.27 5.92
 0 4 -22 5.45 7.31
 0 4 22 3.47 9.92
 0 4 23 22.54 28.33
 0 4 24 -7.91 20.62
 0 5 0 0.38 0.97
 0 -5 0 -0.4 1.92
 0 5 0 1.25 1.08
 0 5 0 0.98 1.5
 0 5 0 0.53 0.31
 0 -5 1 44.71 11.19
 0 5 -1 42.62 4.49
 0 5 1 43.29 6.17
 0 5 1 44.4 6.32
 0 5 1 37.23 5.44
 0 -5 -1 41.47 5.51
 0 5 -1 39.13 10.47
 0 -5 -1 48.52 8.02
 0 5 -1 47.19 5.2
 0 5 2 2658.39 52.69
 0 -5 -2 2315.1 50.06
 0 5 2 2452.45 51.57
 0 -5 -2 2350.39 49.06
 0 -5 2 2475.49 90.7
 0 5 -2 2710.59 92.06
 0 -5 3 40.32 12.56
 0 5 3 42.39 7.17
 0 -5 -3 23.72 6.54
 0 -5 -3 29.85 6.05
 0 -5 -4 100.97 11.93
 0 -5 4 117.28 24.88
 0 5 -4 130.86 25.43
 0 5 4 76.07 12.79
 0 -5 -4 80.98 11.65
 0 5 -5 29.74 13.92
 0 -5 5 40.37 17.48
 0 -5 -5 29.99 7.25
 0 5 -5 22.91 3.53
 0 5 5 26.46 7
 0 -5 -5 26.93 6.57
 0 5 -6 724.01 21.85
 0 -5 -6 639.81 34.42
 0 -5 -6 689.22 38.53
 0 5 -7 21.56 12.55
 0 -5 -7 14.71 5.96
 0 5 -7 15.51 3.88
 0 -5 -7 14.82 5.56
 0 5 7 18.65 6.89
 0 5 -8 45.51 21.37
 0 -5 -8 35.43 9.57
 0 5 8 29.36 7.92
 0 5 -8 24.28 6.15
 0 5 -9 369.6 22.89
 0 5 9 381.05 31.26
 0 -5 -9 326.71 29.65
 0 5 -9 285.41 53.1
 0 -5 -9 344.44 30.94
 0 5 10 199.95 24.84
 0 -5 -10 214.01 25.66
 0 -5 10 201.89 19.06
 0 5 -10 233.9 19.84
 0 5 -10 197.96 18.24
 0 -5 -10 207.88 25.95
 0 -5 10 239.57 21.61
 0 5 -10 289.27 52.41
 0 5 -11 8.7 8.86
 0 5 11 3.46 2.02
 0 -5 -11 2.63 2.38
 0 5 -11 2.65 2.86
 0 5 11 4.7 3.78
 0 -5 11 2.25 3.09
 0 5 -11 -0.4 1.26
 0 -5 -11 3.88 4.46
 0 -5 11 3.21 2.37
 0 5 12 64.57 14.92
 0 5 -12 62.79 12.05
 0 -5 -12 60.73 15.01
 0 5 12 81.85 16.89
 0 -5 12 54.93 11.85
 0 5 -12 51.63 11.94
 0 -5 -12 53.36 14.21
 0 -5 12 62.53 11.92
 0 5 13 3.55 6.5
 0 -5 -13 5.24 5.05
 0 5 13 7.79 6.87
 0 -5 13 8.88 6.45
 0 5 -13 3.33 4.07
 0 -5 -13 5.08 4.75
 0 -5 13 6.04 4.22
 0 5 -14 303.92 29.66
 0 5 14 412.43 43.78
 0 -5 14 314.29 30.98
 0 5 14 354.05 37.33
 0 5 15 67.42 17.88
 0 -5 15 79.44 15.82
 0 5 -15 79.93 15.4
 0 -5 -15 74.47 17.31
 0 -5 15 70.79 15.96
 0 -5 16 45.53 13.37
 0 5 16 42.42 14.55
 0 -5 -16 31.71 11.64
 0 5 -16 50.59 13.01
 0 -5 17 2.58 6.84
 0 -5 -17 3.82 5.51
 0 -5 18 25.59 13.42
 0 5 18 18.13 11.53
 0 -5 -18 13.62 7.71
 0 5 -18 24.89 10.25
 0 5 19 -1.96 3.41
 0 -5 19 -2.06 6.47
 0 5 -19 2.98 5.72
 0 -5 -19 3.33 5.97
 0 -5 20 30.91 16.03
 0 5 20 35.92 19.41
 0 5 -20 71.12 20.57
 0 -5 -20 28.8 12.63
 0 5 21 7.72 12.05
 0 5 -21 10.23 5.34
 0 5 22 8.94 13.53
 0 5 -22 0.55 1.02
 0 5 23 8.14 7.8
 0 6 0 311.74 16.28
 0 6 0 367.17 22.6
 0 6 0 315.45 18.89
 0 6 0 342.38 15.17
 0 -6 0 379.76 35.19
 0 6 1 59.12 8.01
 0 6 -1 58.67 5.79
 0 -6 -1 87.45 10.8
 0 6 -1 71.23 7.44
 0 6 1 45.9 7.67
 0 -6 -1 61.92 7.17
 0 6 -1 60.75 5.06
 0 6 1 57.21 7.46
 0 -6 1 90.64 18.11
 0 6 -1 71.28 7.98
 0 -6 -2 27.76 7.92
 0 6 -2 30.27 10.49
 0 -6 2 28.42 10.11
 0 6 2 16.27 5.6
 0 6 2 26.23 5.38
 0 6 -2 2.91 4.02
 0 -6 -2 25.6 5.38
 0 6 -2 27.61 3.19
 0 6 2 20.03 5.36
 0 6 3 330.38 21.21
 0 -6 -3 229.58 19.35
 0 6 -3 319.8 36.81
 0 -6 3 362.78 41.09
 0 -6 -3 318.69 20.73
 0 -6 -4 353.67 23.44
 0 -6 4 410.05 48.22
 0 6 -4 453.62 47.07
 0 -6 -4 361.82 23.68
 0 6 5 300.18 23.48
 0 -6 -5 260.15 21.75
 0 6 -5 263.95 9.1
 0 -6 -5 258.71 21.81
 0 -6 5 308.99 45.93
 0 -6 6 83.66 8.23
 0 -6 6 62.7 5.12
 0 -6 -6 84.1 13.28
 0 6 -6 85.35 6.64
 0 6 6 99.75 15.21
 0 -6 -6 88.58 13.36
 0 6 -6 101.62 26.42
 0 -6 6 111.63 29.77
 0 6 -7 539.22 20.77
 0 -6 -7 515.91 35.15
 0 -6 -7 559.56 36.26
 0 -6 -8 460.82 34.9
 0 6 -8 428.77 22.66
 0 6 8 671.89 41.45
 0 -6 8 558.78 24.13
 0 -6 -8 505.46 36.43
 0 6 -8 734.37 79.42
 0 -6 -9 9.38 6.38
 0 6 -9 15.79 5.51
 0 6 9 18.3 7.57
 0 6 -9 26.56 13.85
 0 -6 9 1.32 3.2
 0 -6 -9 18.67 7.26
 0 6 -10 389.26 66.56
 0 6 10 433.43 38.43
 0 -6 -10 441.44 37.16
 0 6 -10 374.24 24.82
 0 -6 -10 408.36 36.95
 0 6 -10 406.71 26.05
 0 6 10 433.81 35.83
 0 -6 10 320.99 21.65
 0 6 -11 164.34 40.95
 0 -6 11 202.1 20.03
 0 6 -11 135.51 17.91
 0 6 11 172.27 26.35
 0 -6 -11 155.45 23.1
 0 -6 -11 165.55 23.98
 0 6 11 187.55 24.19
 0 6 12 13.44 9.13
 0 -6 -12 33.62 10.89
 0 6 12 42.33 13.28
 0 -6 12 32.96 9.07
 0 6 -12 22.81 7.42
 0 -6 -12 14.93 10.15
 0 -6 12 21.87 7.05
 0 6 13 17.13 8.78
 0 6 13 24.27 11.67
 0 -6 13 15.53 7.13
 0 6 -13 18.37 6.92
 0 -6 -13 4.79 5.55
 0 -6 13 19.69 7.03
 0 6 14 58.72 16.01
 0 -6 14 68.04 14.36
 0 -6 -14 58.42 16.44
 0 6 -14 40.16 13.45
 0 -6 14 70.4 14.77
 0 6 15 25.92 10.27
 0 -6 15 42.12 12.21
 0 6 -15 13.46 8.15
 0 -6 -15 16.72 8.12
 0 -6 15 19.25 8.34
 0 6 -16 25.41 11.55
 0 -6 -16 28.47 11.46
 0 -6 16 34.89 11.81
 0 -6 -17 35.65 12.61
 0 -6 17 30.79 13
 0 6 17 46.06 17.05
 0 -6 -18 17.46 9.78
 0 6 -18 13.09 7.62
 0 6 18 6.67 6.45
 0 -6 18 9.77 7.52
 0 6 -19 22.91 12.57
 0 6 19 8.17 10.75
 0 -6 19 15.41 10.59
 0 6 -20 1.94 4.94
 0 -6 -20 -3.36 6.81
 0 -6 20 17.24 14.26
 0 6 20 -7.74 14.02
 0 6 -21 49.92 18.51
 0 6 21 28.17 17.39
 0 6 -22 -11.34 10.71
 0 6 23 33.04 27.09
 0 -7 0 7.07 10.5
 0 7 0 2.76 2.23
 0 7 0 0.9 1.17
 0 7 0 0.37 0.87
 0 7 1 1515.37 41.07
 0 7 -1 1394.42 31.19
 0 -7 -1 1462.82 45.13
 0 7 -1 1542.36 42.32
 0 7 1 1436.05 43.11
 0 7 -1 1507.92 39.18
 0 7 1 1424.59 39.05
 0 7 -1 1388.3 27.37
 0 -7 -1 1409.21 37.24
 0 7 -2 256.97 17.9
 0 -7 -2 351.72 27.44
 0 7 -2 309.69 12.74
 0 7 2 324.37 21.44
 0 7 -2 412.63 39.6
 0 -7 2 356.27 39.58
 0 7 2 334.97 21.01
 0 -7 -2 328.58 20.09
 0 7 2 343.24 21.99
 0 7 -3 609.13 51
 0 7 3 558.95 29.76
 0 -7 -3 558.98 28.89
 0 7 4 406.07 28.79
 0 -7 -4 385.56 26.72
 0 7 4 402.73 26.77
 0 -7 -4 426.17 27.33
 0 7 -4 488.9 50.88
 0 -7 4 448.42 53.43
 0 7 5 1.89 1.55
 0 7 -5 5.47 5.06
 0 -7 5 0.63 4.99
 0 -7 -6 195.15 20.3
 0 7 6 238.95 23.52
 0 7 -6 246.6 40.27
 0 -7 -6 215.97 21.39
 0 -7 6 224.93 42.88
 0 7 -7 210.34 12.65
 0 -7 -7 254.54 24.32
 0 7 7 304.58 29.43
 0 -7 7 268.11 14.08
 0 -7 7 189.56 10.28
 0 -7 -7 266.13 25.94
 0 -7 -8 54.83 12.26
 0 7 8 75.3 14.55
 0 7 -8 48.14 7.51
 0 -7 8 70.93 8.76
 0 -7 8 76.29 8.74
 0 7 8 73.6 14.22
 0 -7 -8 72.35 13.5
 0 7 -8 105.51 31.94
 0 7 9 7.8 5.56
 0 -7 -9 6.8 4.32
 0 -7 9 7.17 3.29
 0 7 9 9.01 5.77
 0 -7 -9 13.8 5.92
 0 -7 -10 35.3 10.79
 0 7 10 20.11 7.77
 0 7 -10 27.98 16.72
 0 -7 10 17.48 6.53
 0 7 -10 18.92 5.19
 0 7 10 32.23 10.28
 0 -7 10 16.39 5.5
 0 -7 -10 17.42 7.12
 0 7 11 4.4 6.25
 0 -7 11 0.23 0.24
 0 -7 -11 1.77 1.36
 0 -7 -11 3.38 3.47
 0 7 11 -0.3 13.48
 0 -7 12 -0.16 0.7
 0 7 12 1.19 5.95
 0 -7 -12 2.63 1.27
 0 7 -12 -0.69 1.28
 0 7 12 -1.21 3.15
 0 -7 13 31.03 8.12
 0 7 13 16.46 9.67
 0 7 -13 23.95 7.61
 0 7 13 18.83 10.23
 0 -7 14 13.38 6.96
 0 7 -14 14.65 7.22
 0 -7 -14 11.32 8.39
 0 7 14 3.67 3.48
 0 -7 15 20.69 7.42
 0 7 -15 9.74 6.5
 0 -7 -15 11.28 9.13
 0 -7 15 15.52 8.2
 0 7 16 49.05 16.69
 0 7 -16 21.74 10.97
 0 -7 -16 37.74 15.42
 0 -7 16 30.97 11.13
 0 7 -17 22.12 9.28
 0 -7 -17 19.12 10.81
 0 -7 17 20.7 8.69
 0 7 17 16.19 7.6
 0 7 -18 2.64 1.71
 0 -7 -18 -0.35 4.52
 0 7 18 0.26 7.2
 0 -7 18 1.03 1.42
 0 -7 -19 -6.7 5.4
 0 7 -19 11.66 8.68
 0 7 19 2.37 9.12
 0 -7 19 1.54 4.33
 0 7 -20 -6.52 9.67
 0 -7 -20 -0.96 6.34
 0 7 20 -0.82 9.7
 0 7 -21 -0.74 5.7
 0 7 -22 26.35 17.34
 0 7 22 17.41 17.09
 0 8 0 50.56 7.3
 0 8 0 59.2 9.09
 0 8 0 43.29 6.43
 0 -8 0 48.54 13.74
 0 -8 1 876.31 64.83
 0 -8 -1 716.81 55.34
 0 8 1 738.77 30.07
 0 8 -1 751.9 24.55
 0 8 -1 816.18 35.07
 0 8 -1 900.5 33.81
 0 8 1 805.71 34.96
 0 8 1 712.34 29.3
 0 8 -1 719.3 21.76
 0 -8 -1 748.57 32.43
 0 -8 -1 716.64 27.26
 0 -8 -2 8.66 4.69
 0 8 -2 3.24 3.75
 0 8 2 4.64 2.14
 0 8 -2 5.53 1.8
 0 -8 2 3.23 5.1
 0 8 -2 3.93 2.09
 0 8 -2 5.97 3.02
 0 8 2 1.01 1.87
 0 8 2 3.58 2.96
 0 -8 -2 3.94 2.06
 0 8 -2 4.35 1.4
 0 8 3 102.45 13.03
 0 8 -3 90.02 5.77
 0 8 -3 95.78 8.9
 0 -8 -3 108.45 17.47
 0 -8 -3 90.82 11.93
 0 8 3 82.09 12.3
 0 -8 3 98.87 23.87
 0 8 -3 95.63 20.6
 0 8 4 439.79 28.99
 0 8 4 420.11 28.34
 0 -8 -4 368.31 26.26
 0 8 -4 515.54 53.64
 0 -8 4 449.1 54.4
 0 -8 -5 139.63 17.31
 0 8 5 116.54 15.4
 0 8 5 141.82 18.59
 0 -8 5 144.78 32.04
 0 8 -5 129.53 28.02
 0 8 6 24.07 7.87
 0 -8 -6 11.17 4.19
 0 8 6 19.7 6.63
 0 -8 -6 18.93 6.86
 0 8 -6 9.84 8.21
 0 -8 6 7.7 6.63
 0 8 7 1.13 3.39
 0 -8 -7 -4.15 4.3
 0 8 7 -0.62 2.53
 0 -8 -7 -0.84 2.72
 0 8 -7 5.16 8.15
 0 -8 7 6.71 8.9
 0 -8 -8 -0.26 3.08
 0 8 8 4.29 2.17
 0 8 8 4.98 3.3
 0 -8 -8 5.49 5.11
 0 -8 9 106.01 9.68
 0 8 -9 165.33 38.27
 0 -8 9 92.74 10.56
 0 8 9 121.98 19.62
 0 -8 -9 106.38 18.4
 0 -8 -9 108.92 18.2
 0 8 9 131.34 19.67
 0 8 10 221.48 27.58
 0 8 -10 163.93 15.37
 0 -8 -10 195.13 26.47
 0 -8 10 159.2 14.24
 0 8 10 174.39 25.11
 0 -8 11 23.28 6.08
 0 8 11 24.12 9.04
 0 -8 11 16.29 5.52
 0 8 -11 18.12 5.48
 0 -8 -11 18.47 7.93
 0 8 11 25.35 10.31
 0 -8 12 8.34 4.11
 0 8 12 8.3 8.42
 0 -8 12 13.41 4.88
 0 -8 -12 19.03 8.79
 0 8 -12 9.15 5.44
 0 8 -13 192.93 24.27
 0 -8 -13 258.19 34.31
 0 8 13 329.58 37.9
 0 8 13 317.58 39.89
 0 -8 13 287.52 28
 0 -8 -14 6.33 7.83
 0 8 -14 -0.09 2.1
 0 -8 14 0.79 3.19
 0 8 -15 15.79 6.7
 0 -8 -15 13.98 7.14
 0 8 15 21.95 10.15
 0 8 16 9.19 6.4
 0 -8 16 4.85 6.43
 0 8 -16 2.7 3.57
 0 -8 -16 10.67 8.14
 0 8 17 47.25 16.33
 0 -8 -17 34.29 11
 0 8 -17 45.12 13.38
 0 8 18 0.13 5.92
 0 8 -18 6.96 7.86
 0 -8 -18 -5.34 6.15
 0 8 19 1.07 6.02
 0 -8 -19 1.45 4.09
 0 8 -19 1.77 5.2
 0 8 20 4.91 6.19
 0 8 -20 27.05 12.7
 0 8 21 20.53 15.18
 0 8 -21 59.35 18.13
 0 8 -22 5.65 9.14
 0 9 0 0.76 1.02
 0 -9 0 -1.45 4.82
 0 9 -1 2.78 2.33
 0 -9 -1 2.54 4.44
 0 -9 1 1.11 5.01
 0 9 1 -0.51 0.93
 0 9 -1 0.67 0.86
 0 -9 -1 2.32 2.13
 0 9 1 0.55 0.89
 0 9 1 2.22 1.85
 0 9 -1 1.12 0.67
 0 9 -1 1.66 1.29
 0 -9 -1 -0.46 0.64
 0 -9 2 600.69 57.4
 0 9 2 531.99 29.91
 0 9 -2 602.51 20.85
 0 9 -2 433.98 26.65
 0 9 -2 625.3 28.97
 0 -9 -2 534.77 33.93
 0 9 2 597.68 33.51
 0 9 -2 490.24 16.43
 0 -9 -2 516.78 27.69
 0 9 -3 2.94 5.69
 0 -9 -3 1.03 0.85
 0 9 3 2.65 1.51
 0 9 -3 1.55 0.96
 0 9 -3 1.47 0.49
 0 9 -3 3.24 2.09
 0 9 3 0.97 0.59
 0 -9 3 0.92 0.85
 0 -9 -3 2.25 2.08
 0 9 -4 24.28 12.88
 0 -9 -4 27.01 9.5
 0 9 4 19.67 6.1
 0 9 4 17.74 5.91
 0 -9 -4 21.26 6.76
 0 -9 4 23.14 9.55
 0 9 5 70.15 15.61
 0 9 5 51.4 10.87
 0 -9 -5 62.76 12.41
 0 9 -5 62.14 18.29
 0 -9 5 61.27 23.04
 0 9 6 63.28 14.03
 0 9 6 54.83 12.12
 0 -9 -6 50.1 11.74
 0 -9 6 77.77 26.75
 0 9 -6 85.37 23.52
 0 9 7 0.79 2.15
 0 -9 -7 -0.11 0.39
 0 -9 7 2.65 10.74
 0 9 -7 -5.06 10.38
 0 9 8 2.17 1.41
 0 9 8 2.92 3.33
 0 -9 -8 1.12 2.95
 0 9 -8 5.67 11.19
 0 -9 8 -3.9 4.52
 0 -9 -9 228.22 28.58
 0 9 -9 211.65 13.67
 0 9 9 235.5 26.9
 0 9 9 214.52 28.18
 0 9 -9 275.01 50.59
 0 9 10 28.5 10.45
 0 9 10 20.36 8.15
 0 9 -10 27.25 5.48
 0 -9 -10 26.3 10.68
 0 9 11 278.98 33.28
 0 9 11 245.62 31.08
 0 -9 -11 247.05 31.46
 0 9 -11 223.63 18.08
 0 -9 11 207.05 15.01
 0 9 -12 87.74 13.16
 0 9 12 121.74 22.47
 0 -9 12 98.93 11.36
 0 -9 13 9.5 10.11
 0 9 13 43.5 15.54
 0 9 -13 28.66 8.96
 0 -9 -13 33.74 13.03
 0 -9 13 35.15 7.21
 0 9 14 95.46 21.65
 0 -9 14 26.37 16.2
 0 -9 -14 102.56 23.61
 0 9 -14 81.65 15.72
 0 -9 14 87.89 12.8
 0 9 15 11.72 7.3
 0 -9 15 5.32 6.46
 0 9 -15 6.66 5.83
 0 -9 -15 10.01 8.28
 0 -9 15 16.71 5.97
 0 9 16 54.13 17.64
 0 -9 16 54.02 17.28
 0 -9 -16 79.39 20.92
 0 9 -16 71.94 17.45
 0 -9 16 59.51 11.55
 0 9 -17 3.95 4.76
 0 -9 -17 3.2 5.88
 0 9 17 4.8 3.49
 0 -9 17 5.78 4.49
 0 9 18 19.14 11.93
 0 -9 18 31.89 9.98
 0 -9 -19 9.29 7.25
 0 9 -19 1.67 5.22
 0 9 19 2.03 7.99
 0 9 -20 -0.21 6.39
 0 9 20 1.74 3.37
 0 9 -21 40.88 18.56
 0 9 21 19.91 9.69
 0 9 -22 29.8 17.43
 0 10 0 1043.12 36.94
 0 -10 0 946.27 72.64
 0 -10 1 477.41 53.81
 0 -10 -1 342.71 42.44
 0 10 -1 443.21 22.09
 0 10 1 410.22 25.28
 0 10 1 378.13 27.3
 0 10 -1 426.18 28.45
 0 10 -1 305.41 17.11
 0 -10 -1 396.05 19.99
 0 -10 -1 343.2 17.37
 0 -10 -2 72.25 11.44
 0 10 -2 97.94 9.34
 0 10 2 107.39 13.7
 0 -10 2 92.93 23.05
 0 10 -2 87.67 12.06
 0 10 -2 60.27 11.46
 0 10 2 47.92 11.91
 0 10 -2 69.27 7.27
 0 -10 -2 81.75 11.13
 0 -10 -3 83.51 14.53
 0 10 -3 95.35 23.67
 0 -10 3 107.76 27.8
 0 10 -3 74.78 5.93
 0 10 3 91.25 14.31
 0 10 -3 86.15 10.78
 0 10 -3 65.97 5.52
 0 10 3 79.97 13.46
 0 10 -3 90.5 11.2
 0 -10 -3 83.55 12.33
 0 -10 -4 346.02 34.03
 0 10 4 245.28 24.94
 0 10 4 364.67 32
 0 -10 4 382.12 54.24
 0 10 -4 412.56 52.43
 0 -10 -5 24.53 9.57
 0 10 -5 25.18 12.01
 0 10 5 34.14 9.64
 0 10 5 19.35 7.21
 0 -10 -5 14.97 6.34
 0 -10 5 26.78 13.58
 0 10 6 1.85 0.99
 0 10 6 0.05 3.36
 0 -10 -6 0.77 2.64
 0 -10 6 1.36 4.81
 0 10 7 -1.74 3.62
 0 10 -7 -2.63 10.33
 0 -10 7 2.22 11.35
 0 10 7 -0.86 3.22
 0 -10 -7 3.61 3.49
 0 10 8 253.25 28.73
 0 -10 -8 252.51 29.84
 0 10 8 296.76 30.97
 0 10 9 -0.99 2.76
 0 10 -9 -0.13 0.72
 0 -10 -9 -1.29 3.93
 0 10 9 2.42 3.2
 0 10 10 65.65 19.75
 0 -10 -10 131.15 23.08
 0 10 10 119.96 21.03
 0 10 -10 92.42 10.19
 0 10 11 7.35 5.96
 0 10 -11 10.4 4.78
 0 -10 -11 15.33 8.28
 0 10 11 10.99 7.61
 0 10 12 35.77 11.82
 0 10 12 33.25 12.56
 0 -10 -12 25.47 11.14
 0 10 13 11.34 11.07
 0 10 13 16.24 8.96
 0 10 -13 12.73 5.63
 0 -10 -13 6.97 6.51
 0 -10 13 1.34 1.85
 0 -10 13 7.91 2.83
 0 10 14 -0.09 4.23
 0 -10 14 -1.42 0.71
 0 -10 -14 2.08 2.62
 0 10 -14 -2.16 2.97
 0 -10 14 1.22 0.9
 0 10 15 9.31 9.33
 0 -10 15 9.83 1.62
 0 -10 15 -3.08 2.76
 0 10 -15 18.03 7.1
 0 -10 -15 13.33 8.73
 0 -10 16 -2.11 0.62
 0 10 -16 2.79 5.63
 0 -10 -16 7.92 7.13
 0 -10 16 -0.84 1.32
 0 10 16 0.23 2.4
 0 -10 17 12.28 3.27
 0 10 -17 32.28 12.53
 0 -10 -17 22.19 14.2
 0 -10 17 -3.39 4.78
 0 10 17 4.09 3.74
 0 -10 18 -6.85 5.75
 0 10 18 -11.15 12.04
 0 -10 -18 11.19 11.31
 0 10 -19 -3.79 5.89
 0 -10 -19 -3.19 3.22
 0 10 20 31.61 16.15
 0 10 -20 53.49 20.06
 0 10 -21 9.91 11.16
 0 10 -22 -1.97 5.34
 0 11 0 3.31 3.08
 0 -11 0 7.09 8.49
 0 11 -1 336.01 19.94
 0 11 1 265.53 25.61
 0 11 -1 335.9 28.11
 0 11 -1 295.79 18.01
 0 -11 1 340.19 47.34
 0 -11 -1 352.93 45.17
 0 11 -2 90.27 12.81
 0 -11 -2 80.92 20.96
 0 -11 2 86.76 24.64
 0 11 -2 77.09 8.28
 0 11 2 108.84 15.54
 0 11 -2 38.6 9.34
 0 11 2 77.32 13.79
 0 11 -2 74.06 8.06
 0 -11 -2 85.49 12.6
 0 -11 -2 75.27 10.85
 0 -11 3 1489.2 107.55
 0 11 -3 1234.02 26.95
 0 11 3 1570.26 61.65
 0 11 -3 1520.67 49.19
 0 11 -3 1430.46 48.87
 0 -11 -3 1457.38 60.37
 0 11 3 1073.45 55.39
 0 11 -3 1212.34 28.19
 0 -11 -3 1383.21 53.86
 0 -11 -4 28.05 9.51
 0 11 -4 40.47 7.34
 0 11 4 35.17 9.11
 0 11 4 16.62 8.43
 0 11 -4 24.35 3.19
 0 -11 4 17.41 9.23
 0 11 -5 10.1 5.92
 0 11 5 4.92 4.26
 0 11 5 0.57 1.69
 0 -11 -5 0.29 2.59
 0 -11 5 3.19 9.27
 0 -11 -6 115.92 21.66
 0 11 -6 110.99 28.84
 0 11 6 102.89 17.47
 0 11 6 59.95 14.99
 0 -11 -6 81.98 15.81
 0 -11 7 129.3 38.12
 0 11 7 115.57 19.21
 0 11 7 91.6 16.51
 0 -11 -7 107.49 19.05
 0 11 -7 160.61 38.19
 0 11 8 273.52 30.31
 0 -11 8 353.53 63.66
 0 -11 -8 316.1 33.51
 0 11 -8 240.08 10.8
 0 11 8 303.42 31.94
 0 11 -9 166.43 12.71
 0 -11 -9 280.4 33.18
 0 11 9 234.12 29.83
 0 11 9 249.91 30.13
 0 11 -10 20.42 5.79
 0 -11 -10 50.27 13.93
 0 11 10 30 12.28
 0 11 11 21.84 10.62
 0 11 -11 16.29 4.81
 0 -11 -11 19.65 8.33
 0 11 11 23.47 9.36
 0 11 12 202.9 31.28
 0 11 12 197.39 32.94
 0 -11 -12 197.55 32.21
 0 11 -12 151.08 17.18
 0 11 -13 61.92 11.56
 0 -11 -13 84.13 19.83
 0 11 13 82.6 20.55
 0 11 -14 0.45 2.74
 0 -11 -14 0.83 5.39
 0 11 14 -0.1 1.64
 0 -11 -15 21.46 9.17
 0 11 -15 50.56 12.13
 0 11 15 32.18 13.73
 0 11 16 24.93 13.37
 0 -11 -16 26.55 14.9
 0 11 -16 46.4 12.43
 0 11 17 5 6.56
 0 11 -17 14.78 6.6
 0 -11 -18 29.07 14.48
 0 11 19 31.35 16.23
 0 11 -19 89.84 21.26
 0 11 -20 44.92 16.31
 0 11 -21 0.61 7.72
 0 11 -22 -5.85 7
 0 -12 0 26.96 13.27
 0 12 0 31.56 6.67
 0 12 1 29.72 6.92
 0 12 -1 28.87 5.88
 0 12 1 24.45 8.64
 0 12 -1 27.81 9.72
 0 -12 1 41.52 17.7
 0 -12 2 87.54 24.69
 0 12 -2 68.78 7.93
 0 12 2 78.41 12.54
 0 -12 -2 67.61 10.1
 0 -12 -2 72.95 9.86
 0 12 2 57.95 12.86
 0 12 -2 67.37 11.79
 0 12 3 304.65 26.33
 0 12 -3 259.85 13.15
 0 12 -3 297.04 23.14
 0 12 3 238.9 27.31
 0 -12 -3 253.98 24.79
 0 12 -3 274.09 23.56
 0 -12 3 312.86 50.75
 0 -12 -3 293.34 25.27
 0 12 4 529.22 37.74
 0 -12 -4 524.55 40.11
 0 12 4 475.54 37.74
 0 12 -4 594.79 32.52
 0 12 -4 578.11 69.41
 0 12 -5 1.39 8.59
 0 12 -5 5.42 1.99
 0 -12 5 -0.54 6.97
 0 12 5 4.66 1.59
 0 12 5 1.67 3.7
 0 -12 -5 2.14 1.58
 0 -12 -6 11.05 7.59
 0 12 6 11.02 6.03
 0 -12 6 7.63 8.59
 0 12 6 3.6 5.4
 0 -12 -6 7.45 4.53
 0 -12 -7 282.53 35.21
 0 12 7 259.98 29.58
 0 -12 -7 271.25 30.33
 0 12 7 261 29.51
 0 -12 7 361.57 62.89
 0 -12 -8 35.3 14.05
 0 12 8 22.69 9.32
 0 -12 8 20.19 12.61
 0 12 8 18.93 8.35
 0 -12 -8 31.44 10.56
 0 12 -8 19.65 2.99
 0 -12 -9 366.11 38.76
 0 12 -9 272.83 14.62
 0 12 9 313.35 35.32
 0 -12 9 352.49 67.15
 0 12 10 0.59 3.83
 0 12 -10 2.64 1.54
 0 -12 -10 1.73 1.9
 0 12 10 3.55 6.4
 0 12 11 215.16 29.97
 0 12 -11 158.53 16
 0 12 12 8.29 7.17
 0 -12 -12 5.04 5.7
 0 12 -12 3.89 3.4
 0 12 12 2.65 2.08
 0 -12 -13 32.82 13.96
 0 12 -13 43.04 9.26
 0 12 13 22.37 11.82
 0 12 -14 1.13 3.43
 0 -12 -14 -1.2 5.74
 0 12 14 -2.72 2.3
 0 12 15 157.25 29.14
 0 12 -15 206.37 23.74
 0 -12 -15 144.52 30.93
 0 -12 -16 14.43 8.27
 0 12 -16 6.78 3.06
 0 12 16 10.09 9.94
 0 12 -17 88.54 17.64
 0 -12 -17 38.15 16.78
 0 -12 -18 5.46 6.23
 0 12 18 13.52 13.17
 0 12 -19 11.24 8.47
 0 12 -20 7.42 5.94
 0 12 -21 29.99 20.43
 0 13 0 3.2 2.38
 0 -13 0 9.96 7.16
 0 13 -1 269.06 29.92
 0 13 1 261.54 29.13
 0 13 -1 232.17 17.51
 0 13 1 256.76 21.93
 0 -13 -1 246.94 41.76
 0 -13 1 278.08 47.65
 0 13 2 26.35 6.9
 0 13 -2 24.91 4.8
 0 -13 -2 20.67 4.31
 0 -13 -2 14.62 4.2
 0 -13 -2 13.01 9.38
 0 13 -2 3.78 4.45
 0 13 2 23.61 8.15
 0 -13 2 10.77 10.99
 0 -13 -3 50.14 19.21
 0 13 -3 65.39 11.48
 0 -13 -3 62.63 11.3
 0 13 3 72.5 13.04
 0 13 -3 62.48 6.78
 0 -13 3 62.84 22.51
 0 13 -3 81.8 13.04
 0 13 3 67.94 14.53
 0 -13 -3 66.98 11.22
 0 13 4 437.2 33.68
 0 13 -4 426.97 28.93
 0 -13 -4 353.38 31.78
 0 13 4 351.5 33.66
 0 -13 -4 402.15 32.24
 0 -13 4 458.86 66.57
 0 13 -5 9.75 4.57
 0 -13 5 7.61 15.39
 0 13 5 10.02 5.66
 0 13 5 3.11 3.42
 0 -13 -5 14.66 6.81
 0 13 6 114.97 18.58
 0 -13 6 122.79 38.85
 0 -13 -6 113.61 18.91
 0 13 -6 165.48 15.3
 0 -13 -6 125.01 22.03
 0 -13 7 491.76 76.38
 0 13 7 476.5 39.81
 0 -13 -7 515.21 47.93
 0 13 7 406.63 39.52
 0 -13 -7 483.89 43.13
 0 13 -7 522.36 20.43
 0 -13 8 -4.03 11.25
 0 13 -8 1.36 0.5
 0 -13 -8 1.94 3.62
 0 13 8 0.6 3.54
 0 -13 -8 1.87 6.14
 0 -13 -9 135.23 27.17
 0 -13 9 179.35 47.32
 0 13 -9 120.11 9.17
 0 13 9 108.64 23.27
 0 -13 -9 109.44 22.12
 0 13 9 135.63 23.28
 0 -13 -10 26.19 13.66
 0 13 10 11.21 7.97
 0 -13 -10 13.43 8
 0 13 -10 22.96 4.52
 0 13 10 8.47 4.73
 0 13 11 42.41 15.17
 0 13 -11 32.9 6.93
 0 -13 -11 47.63 15.86
 0 13 11 32.62 13.84
 0 13 12 23.37 11.33
 0 -13 -12 14.13 7.76
 0 13 -12 18.09 5.85
 0 13 12 18.71 14.05
 0 -13 -13 3.21 4.64
 0 13 -13 4.94 3.69
 0 13 13 4.09 6.66
 0 13 14 116.46 28.4
 0 -13 -14 128.83 29.04
 0 13 -14 158.41 20.93
 0 13 -15 51.54 12.74
 0 -13 -15 39.44 16.24
 0 13 15 37.77 16.44
 0 13 -16 64.95 15.86
 0 -13 -16 65.77 19.72
 0 13 17 -3.59 9.16
 0 13 -17 5.26 6.55
 0 -13 -17 5.77 1.42
 0 13 -19 -0.74 5.09
 0 13 -20 53.69 21.32
 0 14 0 532.82 29.53
 0 -14 0 573.62 68.79
 0 14 -1 1.83 0.75
 0 14 1 2.31 2.1
 0 -14 1 -4.24 5.51
 0 14 -1 0.83 4.22
 0 14 1 1.8 5.07
 0 -14 -1 -0.57 1.47
 0 14 2 449.76 41.39
 0 -14 2 468.59 65.52
 0 -14 -2 485.15 59.88
 0 14 -2 424.16 22.37
 0 14 2 513.6 33.3
 0 14 -3 398.86 19.56
 0 14 3 460.33 33.9
 0 14 -3 502.49 33.66
 0 14 3 388.93 40.8
 0 -14 -3 386.39 26.85
 0 -14 -3 451.67 28.41
 0 -14 3 497.8 69.39
 0 -14 -3 524.57 62.69
 0 -14 -4 129.08 18.31
 0 14 -4 140.83 17.25
 0 -14 4 139.96 38.79
 0 14 4 124.64 18.48
 0 14 4 108.91 22.68
 0 -14 -4 138.96 18.33
 0 14 -5 10.58 5.01
 0 14 5 5.9 4.17
 0 -14 5 0.42 7.32
 0 14 5 5.76 4.17
 0 -14 -5 11.07 6.48
 0 -14 6 4.51 4.04
 0 -14 -6 13.78 6.37
 0 -14 -6 12.22 7.78
 0 14 -6 12.18 5.78
 0 -14 -7 89.95 19.25
 0 14 7 82.69 17.28
 0 -14 7 95.76 36.65
 0 14 7 68.6 16.2
 0 14 -7 142.05 14.63
 0 -14 -7 98.82 19.66
 0 14 8 503.56 43.42
 0 -14 -8 533.39 49.6
 0 14 8 415.03 44.72
 0 14 -8 519.02 26.88
 0 -14 -8 527.84 47.76
 0 -14 8 556.55 88.82
 0 -14 9 9.97 16.85
 0 14 9 5.11 7.48
 0 -14 -9 4.64 4.05
 0 14 -9 4.77 2.05
 0 14 9 3.75 6.43
 0 -14 -10 165.91 30.67
 0 14 10 126.44 27.82
 0 -14 -10 188.43 30.73
 0 14 -10 143.95 12.66
 0 14 10 163.34 27.86
 0 14 11 8.94 8.62
 0 14 -11 21.48 4.94
 0 -14 -11 16.94 7.66
 0 14 11 22.6 11.61
 0 14 -12 64.9 10.37
 0 -14 -12 45.44 16.34
 0 14 12 68.34 19.38
 0 -14 -13 12.04 4.44
 0 14 13 13.97 7.69
 0 -14 -14 2.56 4.89
 0 14 -14 2.09 3.35
 0 14 14 -0.23 3.93
 0 -14 -15 -6.09 9.48
 0 14 -15 3.67 2.09
 0 14 16 24.87 12.83
 0 14 -16 25.11 8.98
 0 14 17 -10.9 9.54
 0 -14 -17 7.07 9.53
 0 14 -17 14.2 5.58
 0 14 -18 7.16 2.31
 0 15 0 2.85 3.42
 0 -15 0 0.17 2.71
 0 15 -1 5.29 3.22
 0 15 1 10.97 4.98
 0 -15 1 4.2 7.06
 0 15 1 6.99 8
 0 15 -1 5.38 3.18
 0 -15 -1 -1.72 4.85
 0 15 2 29.19 8.15
 0 15 -2 28.27 5.68
 0 -15 2 33.54 16.07
 0 15 -2 8.62 5.41
 0 15 2 26.66 12.61
 0 -15 -2 15.16 8.51
 0 -15 3 229.12 49.26
 0 15 3 190.75 22.51
 0 15 -3 193.24 14.67
 0 15 -3 270.48 24.87
 0 15 3 264.04 32.73
 0 -15 -3 217.99 15.2
 0 -15 -3 193.72 39.4
 0 -15 -4 139.38 32.75
 0 -15 4 147.07 44.42
 0 15 4 144.66 21.03
 0 -15 -4 133.59 17.42
 0 15 4 184.24 27.1
 0 -15 -4 145.98 18.1
 0 -15 -5 47.16 12.45
 0 15 5 31.85 12.05
 0 15 -5 51.59 10.29
 0 -15 5 54.13 26.35
 0 15 -6 48.48 10.09
 0 -15 -6 41.75 10.82
 0 -15 6 29.73 18.3
 0 15 6 45.49 12.04
 0 15 6 47.63 13.5
 0 -15 -6 48.25 13.47
 0 -15 -7 67.2 15.93
 0 -15 7 50.85 27.09
 0 15 7 75.36 16.49
 0 15 -7 120.78 16.51
 0 15 7 54.86 15.08
 0 -15 -7 79.42 17.98
 0 -15 -8 9.51 7.02
 0 -15 8 0.27 5.84
 0 15 8 3.6 5.65
 0 15 -8 -0.38 2.2
 0 15 8 -0.94 1.88
 0 -15 -8 -0.87 1.43
 0 -15 9 36.75 23.23
 0 15 9 31.57 12.61
 0 15 -9 26.15 7.06
 0 15 9 19.37 11.42
 0 -15 -9 23.38 12.76
 0 15 -10 33.32 6.59
 0 -15 10 15.78 17.71
 0 -15 -10 18.81 10.01
 0 15 10 18.48 8.95
 0 15 11 16.56 14.18
 0 15 -11 22.53 5.78
 0 -15 -11 6.16 2.09
 0 15 11 12.24 8.84
 0 -15 -12 18.17 8.84
 0 15 -12 19.82 5.82
 0 15 12 19.23 12.03
 0 -15 -13 44.64 17.08
 0 15 13 39.68 15.39
 0 -15 -14 -5.62 10.52
 0 15 -14 -2.17 2.26
 0 15 15 11.32 3.94
 0 -15 -15 12.5 3.8
 0 15 16 21.7 7.8
 0 -15 -16 19.69 9.5
 0 -15 -17 -9.63 11.53
 0 15 -17 3.09 2.86
 0 -16 0 6.34 9.82
 0 16 0 2.61 2.52
 0 -16 1 196.48 43.46
 0 16 -1 145.05 16.06
 0 16 1 163.16 18.72
 0 16 1 211.45 33.78
 0 -16 -1 183.03 40.2
 0 -16 2 75.04 25.99
 0 16 -2 65.07 9.57
 0 16 2 59.89 12.35
 0 16 -2 20.6 10.53
 0 16 2 72.59 19.97
 0 -16 -2 67.03 25.44
 0 -16 -3 -0.32 8.01
 0 16 -3 -1.18 1.68
 0 16 -3 -1.14 1.81
 0 16 3 -4.32 7.86
 0 -16 3 5.19 3.72
 0 -16 4 27.12 17.82
 0 16 4 29.26 10.1
 0 -16 -4 11.33 3.69
 0 -16 -4 18.92 5.37
 0 16 4 19.53 7.67
 0 -16 -4 25.56 15.37
 0 16 5 18.4 8.46
 0 16 5 12 10.59
 0 -16 -5 15.98 16.46
 0 -16 -5 9.82 3.53
 0 -16 5 25.07 15.23
 0 16 -6 3.04 2.3
 0 -16 -6 3.17 2.65
 0 16 6 6.72 6.06
 0 16 6 3.56 4.17
 0 -16 -6 1.6 4.49
 0 -16 6 -6.97 17.2
 0 -16 -7 26.78 9.95
 0 16 -7 60.13 10.65
 0 -16 7 41.83 23.62
 0 16 7 45.16 13.18
 0 16 7 16.37 8.08
 0 -16 -7 52.67 15.56
 0 -16 -8 108.41 21.06
 0 -16 8 89.55 37.78
 0 16 8 99.11 20.82
 0 16 -8 161.07 20.56
 0 16 8 54.96 22.01
 0 -16 -8 85.66 19.73
 0 -16 -9 5.89 4.55
 0 -16 9 -1.5 4.92
 0 16 9 1.81 4.75
 0 16 -9 -0.13 2.83
 0 16 9 2.82 2.56
 0 -16 -9 2.02 1.65
 0 16 -10 -1.29 1.15
 0 16 10 0.93 2.8
 0 -16 -10 8.22 8.11
 0 -16 10 -7.88 23.54
 0 16 11 14.01 10.62
 0 16 11 9.52 8.75
 0 16 -11 12.77 4.98
 0 -16 -11 14.83 12.03
 0 16 -12 137.04 16.6
 0 -16 -12 86.05 25.47
 0 16 12 86.93 23.33
 0 16 13 29.08 16.16
 0 16 -13 29.68 8.47
 0 -16 -13 22.91 13.19
 0 16 14 13.51 10.69
 0 -16 -14 11.59 15.02
 0 16 -15 -1.75 4.38
 0 -16 -16 4.73 6.93
 0 16 -16 5.15 6.52
 0 17 0 4.07 2.91
 0 -17 0 3.75 11.63
 0 17 -1 26.57 6.87
 0 17 1 30.74 8.51
 0 17 1 29.96 15.43
 0 17 -1 3.81 9.27
 0 -17 -1 28.41 15.01
 0 -17 1 27.88 12.99
 0 17 -2 27.02 5.9
 0 -17 -2 23.82 13.3
 0 17 -2 24.09 10.42
 0 17 2 20.17 8.63
 0 -17 2 17.47 13.37
 0 -17 3 37.81 21.6
 0 17 -3 40.76 7.3
 0 17 3 46.39 11.56
 0 17 -3 52.83 11.02
 0 17 3 68.67 18.02
 0 -17 -3 51.21 21.64
 0 -17 4 3.86 3.95
 0 17 4 3.04 3.63
 0 17 4 2.19 5.25
 0 -17 -4 3.2 9
 0 -17 5 8.71 6.5
 0 17 5 17.95 10.15
 0 -17 -5 21.49 5.86
 0 -17 -5 18.44 7.42
 0 17 5 19.36 9
 0 -17 -5 12.11 10.39
 0 -17 -6 4.02 1.83
 0 -17 -6 18.97 13.64
 0 17 6 6.65 6.06
 0 17 6 10.21 12.37
 0 -17 -6 15.03 7.73
 0 -17 6 9.59 16.78
 0 -17 -7 122.28 20.25
 0 17 -7 157.9 17.96
 0 17 7 110.05 21.96
 0 17 7 77.03 26.82
 0 -17 -7 147.46 26.16
 0 -17 7 109.79 39.81
 0 17 -8 29.34 7.2
 0 -17 -8 20.5 10.37
 0 -17 8 19.13 17.64
 0 17 8 23.68 10.82
 0 17 8 25.99 13.45
 0 -17 -8 23.94 10.1
 0 -17 -9 70.58 16.27
 0 -17 9 51.23 18.97
 0 17 -9 107.39 13.76
 0 17 9 61.42 17.09
 0 17 9 73.77 21.12
 0 -17 -9 78.45 19.75
 0 17 -10 -1.69 3.45
 0 17 10 3.24 5.97
 0 17 10 9.42 7.7
 0 -17 10 7.96 6.42
 0 17 -11 32.47 8.81
 0 -17 -11 43.15 14.69
 0 17 -12 29.64 9.85
 0 17 12 21.58 11.96
 0 -17 -12 30.25 12.28
 0 17 -13 17.46 8.56
 0 17 13 9.09 8.99
 0 -17 -13 29.91 16.19
 0 17 -14 -3.03 5.84
 0 -17 -14 1.51 7.33
 0 -17 -15 16.57 13.35
 0 -17 -16 -17.12 17.2
 0 -18 0 44.77 20.76
 0 18 0 12.72 9.36
 0 18 0 46.98 10.22
 0 18 -1 0.89 2.18
 0 -18 -1 -10.66 15.3
 0 -18 1 1.64 14.07
 0 18 1 2.01 1.3
 0 18 1 -0.49 3.41
 0 18 -1 -1.08 0.28
 0 18 -2 2.27 3.08
 0 18 2 0.7 0.39
 0 -18 -2 8.82 9.42
 0 18 -2 4.33 5.29
 0 18 2 5.95 10.81
 0 -18 2 1.98 9.1
 0 -18 3 25.21 22.71
 0 18 -3 19.16 5.15
 0 18 3 26.08 8.83
 0 18 -3 24.73 8.18
 0 18 3 46.65 21.77
 0 -18 -3 30.84 17.68
 0 -18 4 39.28 21.2
 0 18 4 10.19 6.33
 0 18 4 24.38 14.79
 0 -18 -4 13.39 9.05
 0 -18 5 -1.35 12.05
 0 18 5 0.72 1.17
 0 -18 -5 -3.51 2.71
 0 -18 -5 -0.09 0.6
 0 18 5 -4.73 5.88
 0 -18 -5 -0.98 7.2
 0 -18 6 47.51 26.99
 0 18 6 36.06 11.77
 0 -18 -6 43.6 9.9
 0 18 6 39.98 14.9
 0 -18 -6 38.62 21.98
 0 -18 -7 -3.76 5.67
 0 -18 7 2.12 15.84
 0 18 7 11.38 7.81
 0 18 7 9.88 10.77
 0 -18 -7 10.54 5.09
 0 18 -8 1.86 1.05
 0 -18 -8 -6.29 7.67
 0 -18 8 6.32 4.01
 0 18 8 1.65 3.08
 0 18 8 -2.99 10.28
 0 -18 -8 7.27 4.12
 0 -18 9 4.65 11.14
 0 18 9 18.13 8.97
 0 -18 -9 23.19 13.05
 0 18 9 11.29 7.67
 0 18 10 20.41 4.85
 0 18 -10 41.43 10.11
 0 18 -11 14.82 8.57
 0 18 11 7.47 6.84
 0 -18 -11 6.26 6.54
 0 18 -12 23.27 7.69
 0 18 12 3.51 7.05
 0 -18 -12 20.6 12.04
 0 -18 -13 13.6 13.51
 0 -18 -14 11.91 18.92
 0 -18 -15 14.73 20.75
 0 -19 0 -11.87 15.28
 0 19 0 1.1 6.46
 0 19 0 -0.96 1.86
 0 19 1 159.99 21.16
 0 19 -1 125.82 19.17
 0 19 -1 42.1 19.55
 0 19 1 109.06 31.28
 0 -19 1 161.57 41.17
 0 -19 -1 150.11 41.65
 0 19 -2 7.03 5.79
 0 19 2 0.28 5.88
 0 19 -2 -3.68 3.06
 0 19 2 -0.41 1.49
 0 -19 -2 11.52 5.73
 0 -19 2 9.84 16.45
 0 19 -3 23.52 5.25
 0 19 3 43.93 12.56
 0 19 3 31.68 13.45
 0 -19 3 49.32 29.25
 0 -19 -3 44.62 20.5
 0 -19 4 47.61 18.89
 0 19 4 35.8 10.12
 0 19 4 45.64 21.45
 0 -19 5 -11.84 22.77
 0 19 5 8.56 5.53
 0 19 6 8.75 5.47
 0 -19 -6 17.86 13.62
 0 -19 -6 13.36 3.78
 0 -19 -6 3.03 1.72
 0 19 6 19.3 10.5
 0 -19 6 -0.92 16.52
 0 19 7 9.04 7.13
 0 -19 -7 10.92 13.92
 0 -19 -7 13.5 4.38
 0 -19 -7 2.12 4.26
 0 19 7 2.4 14.5
 0 -19 7 9.25 12.13
 0 -19 -8 -3.58 5.06
 0 19 8 8.11 5.57
 0 -19 -8 6.17 12.51
 0 -19 -8 -1.92 2.11
 0 19 8 -2.47 7.04
 0 -19 -9 -1.38 4.13
 0 -19 9 0.35 17.9
 0 19 9 4.26 3.39
 0 19 -10 3.86 3.27
 0 19 10 21.42 7.16
 0 -19 10 -9.56 30.33
 0 19 10 16.07 10.44
 0 -19 -11 -4.83 2.33
 0 19 -11 5.6 2.54
 0 19 11 -4.75 7.15
 0 -19 -12 3.52 7
 0 -19 -13 -1.15 9.58
 0 -19 -15 6.68 9.88
 0 20 0 -0.13 8.32
 0 20 0 89.02 14.94
 0 20 -1 150.16 29.93
 0 20 1 99.37 17.56
 0 20 -1 97.49 17.34
 0 20 -2 26.42 8.27
 0 20 2 24.74 12.37
 0 20 2 30.94 10.57
 0 20 -2 11.05 7.09
 0 -20 -2 26.33 17.21
 0 20 3 0.95 5.93
 0 20 3 -3.82 5
 0 -20 -3 -2.44 10.16
 0 20 4 4.01 1.13
 0 20 4 11.52 6.96
 0 -20 -4 9.18 14.67
 0 20 5 1.43 3.33
 0 -20 -5 3.74 1.61
 0 20 6 -6.36 7.23
 0 -20 -6 5.7 10.15
 0 20 6 4.47 9.78
 0 -20 6 7.4 11.04
 0 -20 -7 22.16 20.79
 0 -20 -7 7.05 6.97
 0 -20 -7 16.36 5.91
 0 20 7 0.14 8.63
 0 -20 7 13.1 26.36
 0 20 8 3.67 3.16
 0 -20 -8 8.45 11.39
 0 -20 -8 3.75 5.07
 0 20 8 5.02 5.25
 0 -20 8 9.06 21.33
 0 -20 -9 -4.42 7.32
 0 -20 9 -6.59 10.02
 0 20 9 1.28 4
 0 -20 -9 6.53 12.91
 0 -20 -10 26.1 13.28
 0 -20 -10 23.57 22.36
 0 -20 10 1.54 16.43
 0 -20 -11 10.48 14.09
 0 -20 -12 -13.09 8.75
 0 -20 -13 10.57 8.19
 0 -20 -15 5.33 17.57
 0 21 0 7.97 14.35
 0 21 0 1.6 4.34
 0 -21 0 5.72 15.11
 0 21 -1 48.32 18.24
 0 21 1 19.91 8.33
 0 21 -1 16.17 9.44
 0 -21 -1 27.78 17.92
 0 -21 1 35.19 25.11
 0 21 -2 7.42 4.79
 0 21 2 5.52 7.88
 0 -21 2 3.2 8.93
 0 -21 -2 -1.62 7
 0 21 -2 4.52 3.69
 0 21 2 -0.78 2.89
 0 21 3 -12.82 10.45
 0 -21 -3 -1.42 14.91
 0 -21 3 1.71 18.84
 0 21 3 -1.3 2.97
 0 -21 -4 6.81 2.98
 0 21 4 18.07 12.65
 0 -21 4 12.61 11.63
 0 21 4 11.89 6.29
 0 21 5 2.84 4.75
 0 -21 5 16.95 12.38
 0 -21 -5 11.43 14.05
 0 21 6 10.02 5.73
 0 -21 6 26.55 24.84
 0 -21 -6 14.23 11.71
 0 21 7 6.88 4.72
 0 -21 7 -1.75 18.3
 0 -21 -7 1.75 8.99
 0 21 8 -5.11 8.72
 0 -21 8 3.29 18.52
 0 -21 -8 6.63 11.15
 0 -21 -9 -17.21 12.38
 0 -21 9 -20.59 28.46
 0 -21 -9 9.01 7.98
 0 -21 -10 17.56 12.77
 0 -21 10 21.26 12.8
 0 -21 -10 32.76 24.08
 0 -21 -11 17.91 23.11
 0 -21 -11 14.78 10.51
 0 -21 -12 30.25 21.22
 0 22 0 12.78 12.81
 0 -22 0 16.39 13.31
 0 22 0 3.15 0.44
 0 22 -1 -0.69 7.27
 0 -22 1 12.67 19.98
 0 -22 -1 -0.98 10.47
 0 22 -1 6.66 6.15
 0 22 1 -5.75 5.2
 0 22 -2 2.43 0.61
 0 -22 -2 -9.47 15.29
 0 -22 2 12.63 17.07
 0 22 -2 -2.38 2.24
 0 22 2 1.95 4.04
 0 -22 -3 10.14 14.48
 0 -22 3 3.87 16.89
 0 22 3 22.41 9.86
 0 -22 -4 0.76 13.37
 0 -22 4 -11.35 22.02
 0 -22 -5 4.84 5.27
 0 -22 5 26.45 27.83
 0 22 5 13.39 9.59
 0 -22 -6 -7.15 16.5
 0 -22 6 0.35 14.88
 0 22 6 -1.94 1.58
 0 -22 -7 5.53 13.9
 0 -22 7 -6.22 18.57
 0 -22 -8 5.75 10.79
 0 -22 8 -16.29 23.85
 0 -22 -9 -3.47 22.07
 0 -22 9 24.43 26.39
 0 -22 10 -27.44 41.06
 0 -22 -11 9.95 14.09
 0 -22 -12 29.69 29.73
 0 -23 0 16.42 19.41
 0 23 0 5.96 3.47
 0 -23 -1 4.67 8.06
 0 -23 1 -3.7 18.4
 0 23 -1 2.89 4.17
 0 23 1 -2.66 4.05
 0 -23 -2 21.05 16.49
 0 -23 2 -7.79 11.6
 0 -23 -3 21.89 18.76
 0 -23 3 28.36 12.9
 0 23 3 35.26 15.08
 0 -23 -4 -10.05 14.62
 0 -23 4 -13.24 12.12
 0 23 4 -1.63 2.11
 0 -23 -5 -4.91 9.58
 0 -23 5 -7.68 6.26
 0 23 5 7.88 5.75
 0 -23 -6 -6.5 16.94
 0 -23 6 -12.35 27.49
 0 -23 -7 -1.94 8.1
 0 -23 7 -4.94 21
 0 -23 8 -14.22 8.67
 0 -23 -9 4.75 7.53
 0 -23 9 32.22 25.48
 0 -23 -10 3.12 10.45
 0 -23 10 -2.59 28.76
 0 -23 -11 8.5 6.33
 0 -24 0 15.85 18.65
 0 24 0 30.37 12.32
 0 -24 1 7.2 14.23
 0 -24 -1 28.5 26.33
 0 24 -1 -3.54 1.53
 0 -24 -2 2.42 7.09
 0 -24 2 -3.43 11.65
 0 24 2 5.05 6.05
 0 -24 -3 19.39 20.11
 0 -24 3 8.18 8.96
 0 24 3 10.14 3.09
 0 -24 -4 12.07 13.32
 0 -24 4 -18.02 16.83
 0 -24 -5 -3.12 12.44
 0 -24 5 -10.51 13.78
 0 -24 6 16.55 19.66
 0 -24 -7 -28.75 32.54
 0 -24 7 14.05 21.38
 0 -24 -8 6.66 10.39
 0 -24 8 -0.41 20.49
 0 -24 -9 21.41 28.46
 0 -24 10 3.54 16.5
 0 25 0 6.98 2.09
 0 -25 1 -22.8 27.23
 0 25 1 -5.02 12.27
 0 -25 2 5.88 24.4
 0 25 2 13.98 13.4
 0 -25 -3 16.07 17.39
 0 -25 -4 -0.86 3.62
 0 -25 -5 22.77 28.59
 0 -25 6 9.68 8.01
 0 -25 -6 -22.07 29.69
 0 -25 -7 -5.02 20.26
 0 -25 7 36.9 29.21
 0 -25 8 22.51 29.58
 0 -25 9 12.81 29.97
 0 -26 0 3.88 4.73
 0 -26 1 8.58 5.92
 0 -26 -1 -11.11 11.07
 0 -26 2 17.62 19.37
 0 -26 -2 40.36 24.35
 0 -26 -3 -1.77 15.25
 0 -26 3 -49.19 35.99
 0 -26 4 4.81 12.71
 0 -26 5 -14.95 37.32
 0 -26 6 40.55 39.58
 -1 0 21 -1.65 7.61
 1 0 -21 -2.89 4.57
 -1 0 20 125.79 32.23
 1 0 -20 70.7 20.45
 -1 0 19 2.34 5.98
 1 0 -19 1.63 5.39
 -1 0 18 58.69 17.08
 1 0 -18 29.83 11.8
 -1 0 17 1.32 3.57
 1 0 -17 -2.24 4.23
 -1 0 16 17.05 9.61
 1 0 -16 14.42 10.39
 -1 0 15 -0.07 0.85
 1 0 -15 4.76 4.97
 -1 0 14 751.16 57.3
 -1 0 14 817.81 52.23
 1 0 -14 759.24 54.04
 -1 0 13 -3.26 2.79
 -1 0 13 2.14 4.53
 -1 0 12 283 31.98
 -1 0 11 1.55 12.22
 -1 0 11 0.46 3.68
 -1 0 10 991.36 47.77
 -1 0 10 799.74 48.49
 -1 0 9 0.04 1.78
 -1 0 9 -0.78 0.89
 -1 0 8 153.26 22.17
 -1 0 8 461.13 32.1
 -1 0 7 0.27 2.28
 -1 0 7 0.21 0.93
 -1 0 6 74.98 11.54
 -1 0 6 86.82 12.21
 -1 0 5 0.7 1.22
 -1 0 5 2.64 1.75
 1 0 -4 541.65 26.68
 -1 0 4 528.39 25.49
 -1 0 3 0.16 0.88
 1 0 -3 0.86 1.35
 1 0 -2 704.29 26.51
 1 0 -2 700.17 30.34
 -1 0 1 0.34 1.66
 1 0 -1 -0.22 0.98
 1 0 -1 0.02 0.65
 -1 0 1 0.13 1.29
 1 0 -1 1.27 1.41
 1 0 0 89.55 10.25
 -1 0 0 77.99 9.64
 -1 0 0 77.78 9.72
 1 0 0 70.38 9.21
 1 0 1 0.48 1.11
 -1 0 -1 0.56 0.84
 -1 0 -1 0.02 1
 1 0 1 0.47 1.31
 -1 0 -2 2683.68 55.04
 1 0 2 2604.28 52.59
 1 0 2 2746.26 60.04
 -1 0 -3 0.02 1.22
 1 0 3 0.12 0.79
 1 0 3 0.09 0.81
 -1 0 -3 0.32 1.14
 -1 0 -4 377.17 21.18
 1 0 4 443.39 21.26
 -1 0 -4 383.33 22.05
 1 0 5 1.09 1.65
 1 0 5 -1.04 0.92
 -1 0 -5 1.68 1.78
 -1 0 -5 0.86 1.53
 1 0 6 83.91 11.25
 -1 0 -6 59.21 9.79
 -1 0 -6 61.02 8.99
 1 0 6 49.82 9.09
 1 0 7 0.23 1.99
 -1 0 -7 0.19 6.84
 -1 0 -7 2.12 2.71
 -1 0 -8 320.2 24.93
 1 0 8 274.42 23.26
 1 0 9 -1.35 1.87
 -1 0 -9 0.92 0.83
 -1 0 -9 0.12 1.91
 -1 0 -10 551.74 36.76
 1 0 10 377.91 30.49
 1 0 11 -1.29 2.89
 -1 0 -11 1.49 3.26
 -1 0 -11 1.67 1.52
 -1 0 -12 139.05 22.53
 1 0 12 113.74 20.04
 1 0 13 -1.49 2.52
 -1 0 -13 2.64 4.51
 -1 0 -14 786.36 53.79
 -1 0 -14 834.91 55.93
 1 0 14 857.82 59.59
 1 0 15 -3.34 7.01
 -1 0 -15 4.51 5.79
 -1 0 -15 4.65 6.66
 1 0 16 8.02 5.05
 -1 0 -16 21.15 11.43
 -1 0 -16 25.37 11.08
 1 0 17 -2.73 3.39
 -1 0 -17 -2.37 4.57
 -1 0 -17 4.09 6.1
 1 0 18 38.4 13.36
 -1 0 -18 19.59 8.48
 -1 0 -18 40.4 17.34
 1 0 19 -6.12 8.21
 -1 0 -19 0.44 1.39
 1 0 20 36.96 20.15
 -1 0 -20 30.51 16.51
 -1 0 -21 -5.28 7.29
 1 0 22 8.98 13.71
 -1 1 23 -11.31 13.87
 -1 -1 22 48.33 18.66
 -1 1 22 33.36 19.1
 1 1 -22 25.81 14.59
 -1 -1 21 13.16 6.83
 1 -1 -21 4.44 4.69
 -1 -1 20 5.58 3.8
 -1 1 20 19.6 12.2
 1 -1 -20 10.81 8.28
 1 1 -20 21.05 11.49
 -1 1 19 8.44 7.63
 -1 -1 19 13.7 10.33
 1 1 -19 3.83 4.11
 1 -1 -19 1.55 4.21
 -1 1 18 10.09 3.99
 -1 -1 18 31.52 14.84
 1 -1 -18 20.68 10.21
 1 1 -18 21 11.47
 -1 -1 17 128 25.34
 1 1 -17 118.59 22.98
 1 -1 -17 116.21 24.1
 -1 1 17 84.59 24.22
 1 -1 -16 131.11 26.29
 -1 -1 16 141.09 24.27
 -1 1 16 141.07 26.27
 -1 -1 15 174.02 25.03
 -1 1 15 151.53 24.26
 1 -1 -15 165.11 27.48
 1 1 -15 144.6 26.97
 -1 -1 15 168.56 28.37
 -1 -1 14 401.72 40.3
 -1 1 14 400.82 40.97
 -1 1 14 439.46 40.83
 1 -1 -14 489.62 44.41
 1 1 -14 529.08 44.58
 -1 1 13 3.74 2.82
 -1 -1 13 4.91 4.7
 -1 1 13 -0.07 3.6
 1 -1 -13 4.92 1.85
 -1 -1 13 4.33 4.06
 -1 1 12 17.64 7.08
 -1 -1 12 17.16 7.41
 -1 -1 12 6.87 4.73
 -1 1 12 13.41 7.23
 -1 -1 11 38.94 9.94
 -1 -1 11 20.27 11.36
 -1 1 11 35.6 13.02
 -1 -1 10 112.53 17.26
 -1 -1 10 105.5 16.22
 -1 1 10 83.93 14.82
 -1 1 10 107.65 17.54
 -1 -1 9 76.57 15.18
 -1 1 9 115.52 15.7
 -1 -1 9 115.73 16.97
 -1 1 9 134.75 18.61
 -1 -1 8 241.66 20.26
 -1 -1 8 235.54 22.81
 -1 1 7 795.93 38.72
 -1 -1 7 858.99 35.88
 -1 -1 7 820.61 39.09
 -1 1 7 726.69 42.24
 -1 -1 6 592.46 28.03
 -1 1 6 633.83 32.47
 -1 -1 6 488.18 27.61
 -1 1 6 506.33 29.98
 -1 1 5 307.92 22.76
 -1 -1 5 294.76 19.59
 -1 1 5 288.23 20.87
 -1 -1 5 319.07 20.42
 -1 1 4 1664.82 47.67
 1 1 -4 1732.85 43.54
 1 1 -3 1602.6 39.4
 -1 1 3 1541.95 42.65
 1 -1 -3 1478.14 42.32
 -1 -1 3 1587.13 40.58
 1 -1 -2 82.16 9.1
 1 1 -2 88.01 9.1
 1 -1 -2 88.21 12.47
 -1 -1 2 98.95 10.08
 -1 1 2 82.25 9.63
 1 1 -2 90.12 9.15
 1 1 -2 959.72 64.74
 -1 -1 2 1187.37 70.9
 1 -1 -1 263.65 18.33
 1 1 -1 258.55 15.45
 -1 -1 1 270.13 15.22
 -1 1 1 210.41 16.6
 1 1 -1 273.93 25.17
 -1 1 1 271.68 17.79
 -1 -1 1 272.7 17.17
 1 1 -1 237.18 16.92
 1 -1 -1 242.92 15.99
 -1 -1 0 644.79 28.17
 1 1 0 658.17 28.71
 1 1 0 709.74 28.45
 -1 -1 0 651.07 29.05
 1 -1 0 678.59 31.87
 -1 1 0 624.96 29.09
 -1 -1 0 793.62 30.22
 1 -1 0 706.48 29.69
 1 1 0 773.76 29.72
 -1 1 0 647.55 29.03
 -1 1 -1 139.82 13.98
 1 -1 1 121.24 12.82
 1 -1 1 148.73 13.49
 1 1 1 143.46 13.2
 -1 -1 -1 130.54 12.6
 -1 1 -1 143.52 13.36
 1 1 1 129.99 13
 -1 -1 -1 145.97 13.41
 1 -1 2 997.96 36.8
 -1 1 -2 913.27 31.21
 -1 -1 -2 912.66 33.15
 1 1 2 921.65 32.05
 1 -1 2 938.24 29.77
 1 1 2 900.78 33.49
 -1 -1 -2 997.6 34.53
 1 -1 3 1583.98 37.38
 1 1 3 1416.13 41.05
 -1 1 -3 1492.66 39.25
 -1 -1 -3 1632.21 44.03
 -1 -1 -3 1448.47 40.97
 -1 1 -3 1360.05 44.68
 1 1 3 1346.93 41.86
 1 -1 3 1522.05 47.14
 -1 -1 -4 1679.55 46.99
 1 1 4 1669.43 45.44
 -1 1 -4 1622.01 41.9
 1 -1 4 1766.81 40.13
 1 1 4 1487.41 44.98
 -1 1 -4 1878.51 49.9
 1 -1 4 1578.3 48.52
 -1 -1 -4 1715.94 44.95
 -1 1 -5 222.09 16.62
 1 -1 5 307.04 18.48
 -1 -1 -5 241.47 19.25
 1 1 5 300.02 20.46
 1 1 5 206.45 17.52
 -1 1 -5 237.03 17.65
 1 -1 5 218.95 18.44
 -1 -1 -5 256.58 18.37
 -1 1 -6 469.83 25.85
 1 1 6 532.13 29.94
 -1 -1 -6 556.12 30.62
 1 -1 6 530.23 29.82
 1 1 6 486.33 27.94
 -1 -1 -6 508.22 28.77
 -1 1 -7 556.49 31.02
 1 -1 7 502.49 30.43
 -1 -1 -8 171.47 19.13
 -1 1 -8 221.71 20.01
 1 -1 8 120.11 15.83
 1 1 8 139.8 16.54
 -1 -1 -8 234.1 21.87
 -1 1 -9 79.83 13.25
 -1 -1 -9 74.28 14.04
 1 -1 9 63.78 11.9
 1 1 9 68.23 11.86
 -1 -1 -9 94.32 15.21
 1 -1 10 61.22 12.46
 -1 1 -10 64.53 13.02
 -1 -1 -10 73.26 14.33
 -1 -1 -10 66.81 14.22
 -1 1 -10 92.9 14.13
 1 -1 11 21.83 7.21
 1 1 11 29.2 8.91
 -1 -1 -11 27.77 9.18
 -1 1 -11 25.78 8.4
 -1 1 -11 42.04 9.94
 -1 -1 -11 22.89 11.25
 1 1 12 17.81 8.2
 1 -1 12 14.34 5.61
 -1 -1 -12 12.98 6.89
 -1 1 -12 18.56 7.23
 -1 1 -12 19.17 9.95
 1 -1 13 5.73 4.15
 1 1 13 6.39 4.64
 -1 -1 -13 5.54 4.35
 -1 1 -13 3.91 4.12
 -1 -1 -13 4.54 3.91
 -1 1 -13 -0.63 3.33
 -1 1 -14 471.57 41.12
 -1 -1 -14 527.44 45.84
 1 1 14 640.38 52.44
 1 -1 14 649.08 51.67
 -1 -1 -14 562.43 46.31
 -1 1 -15 177.4 27.09
 -1 1 -15 166.14 25.88
 1 1 15 185.03 30.49
 -1 -1 -15 181.94 29.15
 1 -1 15 163.88 27.07
 -1 1 -16 146.84 25.74
 -1 -1 -16 173.92 27.82
 -1 -1 -16 170.71 28.33
 -1 1 -16 153.6 26.04
 1 1 16 180.59 31.39
 1 -1 16 176.88 30.03
 -1 1 -17 103.14 23.73
 -1 -1 -17 91.92 22.6
 -1 -1 -17 55.7 19.12
 -1 1 -17 62.96 17.84
 1 1 17 40.47 14.47
 1 -1 17 39.99 15.55
 -1 -1 -18 26 13.72
 -1 1 -18 22.23 9.15
 -1 -1 -18 3.73 5.97
 -1 1 -18 7.35 3.21
 1 -1 18 13.08 11.25
 1 1 18 11.99 9.24
 -1 -1 -19 11.03 8.54
 -1 1 -19 0.64 0.79
 -1 -1 -19 -0.68 5.78
 1 -1 19 -1.36 8.99
 1 1 19 7.97 9.37
 -1 1 -20 18.77 11.82
 1 -1 20 18.15 14.68
 -1 -1 -21 6.72 7.75
 -1 1 -21 -11.54 12.49
 1 1 21 16.99 6.87
 1 -1 21 -8.44 12.9
 1 1 22 7.26 14.54
 1 1 23 -2.47 12.83
 -1 2 23 27.03 22.55
 1 2 -22 6.57 7.41
 -1 -2 22 13.3 8.31
 -1 2 22 6.58 9.91
 1 -2 -21 50.72 19.02
 -1 -2 21 82.42 28.01
 -1 2 21 72.8 29.5
 1 2 -20 16.2 11.59
 -1 -2 20 21.94 13.1
 1 -2 -19 68.12 19.87
 1 2 -19 98.46 23.83
 -1 -2 19 121.91 27.21
 -1 2 19 96.05 27.39
 -1 2 18 2.11 3.78
 1 -2 -18 7.66 7.87
 1 2 -18 -1.27 4.54
 -1 -2 18 6.23 7.81
 -1 2 17 145.75 28.62
 1 -2 -17 116.72 23.43
 1 2 -17 118.49 27.76
 -1 -2 17 182.99 29.61
 -1 2 16 123.62 24.38
 1 -2 -16 88.55 19.85
 1 2 -16 94.31 19.98
 -1 -2 16 147.64 24.01
 -1 2 15 414.08 39.89
 -1 -2 15 345.26 41.01
 1 2 -14 306.81 33.84
 1 -2 -14 274.17 35.11
 -1 -2 14 258.01 28.9
 -1 2 14 292.7 34.18
 -1 2 14 267.79 35.77
 -1 -2 14 248.25 32.15
 1 -2 -13 433.7 40.42
 -1 -2 13 433.1 35.07
 -1 2 13 449.55 40.5
 -1 -2 13 407.48 37.51
 -1 2 12 1.95 0.72
 -1 -2 12 0.81 4.01
 1 -2 -12 0.9 2.66
 -1 2 12 -1.45 3.96
 -1 -2 12 3.59 3.74
 -1 2 11 279.62 31.34
 -1 -2 11 227.82 23.45
 -1 -2 11 219.64 24.97
 -1 2 11 234.9 29.41
 -1 -2 10 33.04 9.87
 -1 2 10 31.41 9.99
 -1 2 10 32.72 9.09
 -1 -2 10 31.14 8.78
 -1 2 9 1301.27 56.21
 -1 -2 9 1296.93 49.06
 -1 -2 9 1129.18 51.36
 -1 2 9 1053.14 53.83
 -1 -2 8 4.67 3.17
 -1 -2 8 3.51 3.59
 -1 2 8 8.29 4.28
 -1 -2 7 17.77 5.85
 -1 2 7 18.15 6.26
 -1 -2 7 16.57 5.71
 -1 2 7 17.9 6.71
 -1 -2 6 99.11 12.7
 -1 2 6 122.55 15.3
 -1 2 6 115.49 14.53
 -1 -2 6 118.73 11.58
 -1 -2 5 222.24 15.94
 -1 2 5 225.32 19.46
 -1 -2 5 265.02 16.51
 -1 2 5 221.86 20.08
 1 2 -5 230.25 41.64
 1 -2 -4 446.44 25.27
 -1 2 4 453.93 25.65
 -1 -2 4 484.77 22.13
 1 2 -3 772.7 25.79
 -1 2 3 748.46 31.99
 1 -2 -3 799.89 33.36
 -1 -2 3 512.5 22.11
 1 2 -3 1050.11 76.5
 -1 -2 3 947.63 67.36
 1 -2 -2 0.55 1.58
 -1 -2 2 2.11 1.52
 1 2 -2 2.95 1.58
 1 -2 -2 2.53 2.1
 -1 2 2 4.36 3.88
 1 2 -2 -0.59 3.13
 -1 -2 2 1.96 2.25
 1 -2 -1 207.11 17.13
 -1 2 1 222.62 18.96
 1 2 -1 168.03 20.69
 -1 -2 1 179.79 21.72
 1 2 -1 184.5 12.77
 1 2 -1 202.13 14.46
 -1 -2 1 220.22 15.32
 1 -2 -1 196.98 14.68
 -1 -2 0 1377.19 37.44
 -1 -2 0 1021.46 43.16
 1 2 0 1356.88 47.63
 -1 2 0 1218.89 40.65
 1 2 0 1312.25 38.61
 1 -2 0 1556.65 44.66
 1 2 0 1410.18 40.18
 -1 2 0 1275.46 42.53
 1 -2 0 1228.11 40.14
 -1 -2 0 1453.56 40.24
 1 -2 1 1212.2 41.12
 1 2 1 1106.96 36.44
 -1 -2 -1 1273.9 37.03
 1 2 1 1244.89 39.33
 -1 2 -1 1290 40.8
 -1 -2 -1 1179.06 41
 1 -2 1 1363.49 40.18
 1 -2 2 14.27 4.85
 -1 2 -2 13.7 4.54
 1 -2 2 13.88 3.4
 -1 2 -2 15.66 4.31
 -1 -2 -2 10.92 3.78
 1 2 2 12.83 4.04
 1 2 2 13 4.02
 -1 -2 -2 12.15 3.64
 -1 2 -3 837.03 35.47
 -1 -2 -3 852.66 29.82
 1 2 3 785.6 31.4
 1 2 3 920.35 34.05
 1 -2 3 933.63 26.13
 -1 2 -3 827.79 28.7
 -1 -2 -3 742.55 32.08
 1 -2 3 872.93 36.35
 1 2 4 351.33 21.88
 -1 -2 -4 274.54 20.24
 -1 2 -4 314.89 17.8
 1 2 4 235.69 17.74
 1 -2 4 270.29 20.85
 -1 -2 -4 296.61 18.22
 -1 2 -4 264.69 20.99
 -1 -2 -5 233.99 19.69
 1 -2 5 214.88 15.21
 1 2 5 219.39 19.05
 -1 2 -5 192.4 14.72
 -1 2 -5 243.56 17.94
 -1 -2 -5 247.28 18.1
 1 2 5 196.39 16.9
 1 -2 5 231.36 19.25
 -1 -2 -6 129.83 15.46
 1 2 6 110.52 14.99
 -1 2 -6 97.97 11.2
 1 -2 6 107.65 13.58
 1 2 6 114.6 13.54
 -1 2 -6 130.71 13.04
 -1 -2 -6 150.75 15.63
 -1 2 -7 19.43 6.16
 -1 -2 -7 31.06 7.51
 1 2 7 14.8 6.18
 -1 2 -7 18.35 5.44
 -1 -2 -7 16.59 6.74
 1 2 7 20.26 6.38
 1 -2 7 22.97 7.07
 -1 2 -8 8 3.49
 -1 -2 -8 4.95 3.24
 -1 2 -8 4.54 3.48
 -1 -2 -8 6.55 4.26
 1 -2 8 7.1 3.58
 1 2 8 7.41 3.92
 -1 2 -9 755.03 37.52
 -1 -2 -9 830.4 46.14
 1 -2 9 683.89 39.45
 -1 2 -9 1106.45 47.48
 -1 -2 -9 1017.73 48.05
 -1 2 -10 30.36 7.92
 -1 -2 -10 9.38 7.5
 -1 2 -10 27.62 7.58
 -1 -2 -10 16.37 6.28
 1 2 10 16.84 6.61
 1 -2 10 16.02 4.93
 -1 -2 -11 300.8 30.75
 -1 2 -11 225.99 24.51
 1 -2 11 294.41 28.03
 1 2 11 273.39 28.98
 -1 -2 -12 2.77 0.43
 -1 2 -12 5.01 3.94
 -1 -2 -12 2.88 3.83
 -1 2 -12 1.08 2.56
 1 -2 12 0.06 3.67
 1 2 12 -1.75 3.34
 -1 -2 -13 523.69 44.61
 -1 2 -13 481.88 38.19
 -1 2 -13 542.12 40.53
 -1 -2 -13 506.64 43.39
 1 2 13 623.99 47.62
 1 -2 13 570.68 45.46
 -1 -2 -14 311.43 36.27
 -1 2 -14 291.44 31.7
 -1 2 -14 266.4 32.19
 1 2 14 401.08 40.36
 -1 -2 -14 350.56 37.34
 -1 -2 -15 195.55 29.77
 -1 2 -15 215.86 28.93
 -1 -2 -15 254.65 37.45
 -1 2 -15 291.62 33.5
 1 2 15 106.64 22.86
 1 -2 15 133.81 24.32
 -1 2 -16 111.86 21.87
 -1 -2 -16 88.94 21.74
 -1 -2 -16 66.99 18.57
 1 -2 16 62.1 17.97
 1 2 16 59.28 17.48
 -1 -2 -17 164.2 32.72
 -1 2 -17 132.11 26.72
 -1 -2 -17 107.7 23.36
 -1 2 -17 129.74 24.91
 1 2 17 101.52 24.54
 1 -2 17 116.03 24.93
 -1 -2 -18 3.45 8.81
 -1 2 -18 -5.8 5.67
 -1 -2 -18 -6.61 8.52
 -1 2 -18 1.52 4.22
 1 2 18 0.13 6.38
 1 -2 18 0.93 5.4
 -1 -2 -19 105.87 28.75
 -1 2 -19 67.21 21.18
 -1 -2 -19 58.76 19.49
 1 -2 19 65.48 22.57
 1 2 19 85.53 23.34
 -1 2 -20 4.51 8.25
 1 2 20 12.3 10.26
 1 -2 20 0.73 7.08
 -1 2 -21 33.2 16.81
 -1 -2 -21 35.1 17.22
 1 -2 21 30.75 21.71
 1 2 21 48.24 18.15
 -1 2 -22 1.14 10.09
 1 -2 22 0.71 10.1
 1 2 22 1.25 16.85
 1 2 23 5.08 14.84
 -1 3 23 6.57 15.62
 1 3 -22 19.03 13.73
 -1 3 22 1.62 1.87
 1 -3 -21 28.9 12.19
 -1 3 21 16.02 13.42
 -1 -3 21 22.95 14.27
 1 3 -20 37.79 15.2
 -1 -3 20 50.13 14.81
 -1 3 20 27.67 15.69
 1 3 -19 185.92 29.87
 -1 -3 19 234.96 37.92
 -1 3 18 8.98 7.3
 1 -3 -18 22.97 10.85
 1 3 -18 20.79 11.29
 -1 -3 18 27.62 12.38
 -1 3 17 33.95 18.1
 1 -3 -17 38.64 14.18
 1 3 -17 29.96 12.72
 -1 3 16 22.79 11.63
 1 3 -16 16.05 8.73
 1 -3 -16 13.78 9.31
 -1 -3 16 8.54 2.68
 -1 3 15 16.91 8.69
 -1 -3 15 5.76 6.51
 1 3 -15 15.38 7.44
 1 -3 -15 12.57 8.24
 -1 -3 15 16 8.15
 -1 -3 14 110.32 18.08
 -1 3 14 153.41 24.69
 1 -3 -14 132.14 24.51
 -1 3 14 125.6 22.06
 -1 -3 13 17.26 5.52
 -1 3 13 10.32 5.09
 1 -3 -13 11.06 6.46
 -1 -3 13 19.52 7.25
 -1 -3 12 26.49 9.72
 1 -3 -12 34.37 12.07
 -1 3 12 35.06 11.95
 -1 -3 12 31.42 8.96
 -1 3 12 47.87 14.3
 -1 -3 11 255.22 25.64
 -1 3 11 232.76 28.74
 -1 3 11 268.38 29.55
 -1 -3 11 251.74 21.44
 -1 -3 10 18.22 5.73
 -1 3 10 24.68 10.11
 -1 -3 10 25.83 6.53
 -1 3 10 20.15 7.72
 1 3 -10 27.44 9.17
 1 3 -9 166.58 44.51
 -1 -3 9 125.76 15.86
 -1 3 9 125.72 19.24
 -1 -3 9 105.09 13.8
 -1 3 9 121.67 19.2
 -1 -3 8 321.88 23.71
 1 3 -8 324.42 61.71
 -1 -3 8 322.54 22.05
 -1 3 7 374.63 29.82
 -1 -3 7 325.48 22.95
 -1 -3 7 389.3 22.06
 -1 3 7 432.85 30.96
 -1 -3 6 157.13 13.85
 -1 3 6 198.83 20.24
 -1 3 6 235.29 21.42
 -1 -3 6 218.72 14.51
 1 3 -6 234.02 50.75
 -1 3 5 891.05 40.41
 -1 3 5 921.49 41.09
 -1 3 4 100.59 13.25
 -1 -3 4 112.52 10.11
 -1 3 4 118 13.64
 1 3 -4 80.16 8.27
 1 -3 -4 108.08 13.6
 1 3 -4 99.67 25.67
 -1 -3 4 83.69 24.75
 -1 3 3 875.43 36.16
 1 -3 -3 954.44 36.52
 1 3 -3 942.47 26.38
 1 -3 -3 1041.72 49.77
 -1 -3 3 823.2 64.42
 -1 -3 3 954.89 32.63
 1 -3 -2 1148.84 37.2
 -1 3 2 626.24 29.17
 1 -3 -2 321.21 37.33
 1 3 -2 187.32 28.11
 -1 -3 2 1531.11 77.93
 1 3 -2 320.16 21.02
 -1 -3 2 417.22 21.61
 -1 3 1 1214.51 40.89
 1 3 -1 1390.23 39.12
 1 -3 -1 1399.05 47.66
 -1 3 1 1241.95 45.69
 1 -3 -1 1326.48 38.14
 -1 -3 1 1267.78 59.73
 1 3 -1 1376.82 59.99
 -1 -3 1 1456.81 35.78
 1 3 0 84.47 10.84
 -1 -3 0 76.72 9.01
 -1 -3 0 101.62 15.73
 1 3 0 77.59 15.54
 1 3 0 69.95 9.81
 -1 -3 0 76.47 8.95
 1 -3 0 62.78 9.4
 -1 3 0 78.71 11.46
 1 -3 0 58.2 8.66
 -1 3 0 91.25 11.53
 -1 -3 -1 602.67 24.27
 1 3 1 698.46 29.26
 1 -3 1 82.58 9.93
 -1 3 -1 400.15 30.68
 1 3 1 58.2 18.97
 -1 -3 -1 89.65 12
 1 -3 1 63.03 8.22
 1 -3 1 239.61 18.68
 -1 3 -2 1633.55 48.07
 1 -3 2 1523.18 53.72
 1 3 2 1615.73 43.15
 -1 -3 -2 1525.36 37.29
 1 3 2 1701.99 46.82
 -1 -3 -2 1521.42 45.53
 1 -3 2 1636.5 32.59
 -1 3 -2 1949.9 46.23
 1 -3 2 1730.24 49.73
 -1 3 -2 1931.8 54.58
 -1 3 -3 482.6 42.87
 1 3 3 567.97 26.38
 -1 -3 -3 610.59 25.11
 1 3 3 692.09 31.18
 1 -3 3 719.98 18.62
 -1 -3 -3 574.48 30.7
 -1 3 -3 645.55 25.42
 1 -3 3 538.13 30.06
 -1 -3 -4 95.14 10.41
 1 3 4 58.3 9.03
 -1 3 -4 69.76 8.71
 1 3 4 86.99 11.52
 -1 -3 -4 69.38 10.99
 1 -3 4 114.51 8.08
 -1 3 -4 103.07 21.65
 1 -3 4 66.03 11.8
 -1 3 -5 1106.78 39.24
 1 3 5 888.83 37.05
 1 -3 5 1056.18 43.37
 -1 -3 -5 1103.05 40.53
 -1 3 -5 896.4 64.93
 -1 -3 -5 956.58 40.88
 -1 3 -5 802.98 28.82
 1 3 5 1041.89 41.55
 1 3 6 241.69 21.65
 -1 3 -6 174.41 14.87
 1 -3 6 224.52 20.23
 -1 -3 -6 254.76 21.6
 -1 3 -6 279.73 19.1
 1 3 6 199.85 18.64
 -1 -3 -7 417.54 30.4
 1 3 7 415.35 31.11
 -1 3 -7 358.8 22.63
 -1 3 -7 480.29 25.75
 -1 -3 -7 366.67 30.21
 1 -3 7 429.08 29.58
 1 3 7 402.68 27.94
 -1 -3 -8 364.16 30.42
 -1 3 -8 276.48 21.1
 -1 -3 -8 360.22 29.63
 1 3 8 325.18 26.53
 1 -3 8 374.57 28.22
 -1 -3 -9 125.72 18.89
 1 3 9 129.74 18.28
 -1 3 -9 186.08 19.4
 -1 -3 -9 142.36 18.62
 1 -3 9 126.87 17.45
 1 3 10 36.96 9.49
 1 -3 10 21.14 7.61
 -1 3 -10 19.38 6.87
 -1 -3 -10 29.15 8.9
 -1 -3 -10 26.27 8.49
 -1 3 -10 29.61 8.06
 -1 -3 -11 145.22 22.17
 -1 3 -11 174.01 19.56
 -1 3 -11 238.67 22.55
 1 3 11 118.05 20.33
 1 -3 11 117.59 17.55
 -1 -3 -11 245.54 27.76
 1 -3 12 47.54 12.43
 1 3 12 48.88 13.47
 -1 -3 -12 46.01 13.12
 -1 3 -12 30.56 9.79
 -1 -3 -12 28.94 10.19
 -1 3 -12 32.4 9.64
 1 3 13 9.82 6.46
 1 -3 13 1.93 2.49
 -1 3 -13 9.66 4.96
 -1 -3 -13 14.25 8.41
 -1 -3 -13 7.66 6.97
 -1 3 -13 10.12 5.12
 -1 -3 -14 142.11 24.99
 -1 3 -14 158.98 22.14
 1 -3 14 147.11 24.24
 -1 3 -14 180.07 22.81
 1 3 14 147.22 26.01
 -1 -3 -14 153.27 25.6
 1 3 15 12.76 6.33
 1 -3 15 16.19 8.12
 -1 3 -15 16.87 8.45
 -1 -3 -15 12.26 8.44
 -1 -3 -15 9.31 1.88
 -1 3 -15 9.18 6.67
 1 3 16 27.54 11.81
 1 -3 16 25.23 11.35
 -1 -3 -16 18.36 9.8
 -1 -3 -16 8.12 3.39
 -1 3 -16 6.32 5.42
 1 3 17 16.61 10.35
 1 -3 17 25.61 14.18
 -1 3 -17 23.69 10.47
 -1 -3 -17 21.62 12.7
 -1 -3 -17 41.84 16.05
 1 3 18 21.65 14.78
 1 -3 18 21.45 11.66
 -1 -3 -18 17.48 9.92
 -1 3 -18 12.37 7.34
 -1 3 -18 18.75 12.5
 -1 -3 -18 17.78 9.51
 1 -3 19 50.19 16.71
 1 3 19 42.07 20.91
 -1 3 -19 55.35 17.91
 -1 -3 -19 47.94 18.6
 1 3 20 4.02 11.96
 1 -3 20 8.02 7.77
 -1 3 -20 14.76 11.93
 -1 -3 -20 14.98 11.18
 1 -3 21 8.49 5.97
 -1 -3 -21 -0.14 9.42
 1 3 22 -1.9 5.8
 -1 3 -22 -2.11 2.06
 1 3 23 -18.77 21.23
 -1 4 23 9.9 17.22
 -1 4 22 32.42 15.46
 1 4 -22 8.44 2.4
 -1 -4 21 11.09 10.12
 -1 4 21 31.56 17.9
 1 4 -21 20.78 12.7
 1 -4 -21 26.7 16.73
 -1 -4 20 36.43 17.23
 -1 4 20 33.29 16.93
 1 -4 -20 22.7 11.58
 1 4 -20 31.01 13.63
 -1 4 19 43.16 15.95
 1 4 -19 47.88 16.2
 1 -4 -19 26.46 13.38
 1 4 -18 132.67 26.94
 1 -4 -18 113.18 23.89
 -1 -4 17 16.15 10.53
 1 -4 -17 10.89 8.86
 1 4 -17 14.98 7.22
 -1 4 17 22.15 11.86
 -1 -4 16 79.28 18.3
 1 -4 -16 29.27 13.47
 1 4 -16 42.08 15.8
 -1 4 16 66.32 19.4
 -1 -4 15 28.62 10.33
 -1 4 15 16.6 9.2
 1 -4 -15 16 9.07
 1 4 -15 16.42 7.65
 -1 -4 15 27.49 10.01
 -1 4 14 154.47 25.24
 -1 -4 14 96.76 19.21
 -1 4 14 131 24.33
 -1 4 13 192.85 29
 1 -4 -13 162.46 27.18
 -1 -4 13 210.4 26.14
 -1 4 13 197.35 31.24
 -1 -4 13 193.61 21.73
 -1 4 12 29.96 10.43
 -1 -4 12 32.42 7.42
 1 -4 -12 26.77 10.16
 -1 4 12 23.09 9.7
 -1 -4 12 23.18 8.33
 1 -4 -11 44.66 13.79
 -1 4 11 59.93 14.55
 -1 -4 11 44.46 11.88
 -1 4 11 75.75 16.65
 -1 -4 11 45.88 9.23
 -1 -4 10 772.8 41.53
 -1 4 10 600.53 44.58
 1 -4 -10 589.04 41.67
 1 4 -10 538.31 78.52
 -1 -4 10 665.91 31.48
 -1 4 10 722.26 47.85
 -1 4 9 13.42 7.25
 -1 -4 9 35.27 7.27
 -1 4 9 39.63 10.75
 -1 4 8 34.17 10.77
 -1 -4 8 33.37 6.7
 -1 4 8 32.66 9.96
 -1 -4 8 19.46 7.47
 1 4 -8 30.98 21.27
 -1 -4 7 308.47 21.56
 -1 4 7 367.82 29.33
 1 4 -7 315.41 58.47
 -1 4 6 16.34 5.89
 1 4 -6 11.14 15.4
 -1 4 6 13.98 5.74
 -1 -4 6 6.94 4.03
 -1 4 5 66.06 11.41
 -1 4 5 62.75 10.98
 -1 -4 5 20.21 4.75
 1 4 -5 31.55 21.35
 -1 -4 5 74.49 26.22
 -1 -4 4 151.41 12.75
 1 4 -4 83.05 8.28
 -1 4 4 137.22 15.99
 -1 4 4 152.64 17.77
 1 -4 -4 172.47 17.57
 1 4 -4 178.21 37.43
 -1 -4 4 172.11 34.9
 1 -4 -3 27.13 8.06
 -1 -4 3 23.57 4.21
 -1 4 3 17.94 5.32
 1 4 -3 26.09 3.96
 1 -4 -3 20.92 5.74
 1 4 -3 20.12 9.73
 -1 -4 3 9.81 8.27
 1 4 -2 1038.15 29.8
 1 -4 -2 991.87 46.77
 -1 4 2 864.48 36.52
 1 -4 -2 931.74 35.26
 -1 -4 2 874.92 60.07
 -1 -4 2 994.91 24.96
 -1 -4 1 644.83 20.14
 1 4 -1 688.19 26.94
 -1 4 1 601.49 30.45
 -1 4 1 638.89 35.16
 1 -4 -1 549.46 25.39
 1 4 -1 732.34 46.39
 -1 -4 1 629.22 45.29
 1 -4 -1 613.45 33.3
 1 4 0 1792.54 46.02
 -1 -4 0 1885.13 34.91
 -1 4 0 2010.48 55.59
 1 -4 0 1775.94 44.7
 1 4 0 1523.48 64
 -1 -4 0 2080.75 80.25
 1 -4 0 1719.76 51.49
 -1 -4 0 1450.64 37.68
 1 4 0 1512.69 43.66
 -1 4 0 1844.12 58.91
 1 -4 1 199.36 16.82
 1 4 1 313.26 19.16
 -1 -4 -1 329.43 15.69
 1 -4 1 13.4 3.87
 -1 -4 -1 141.95 24.4
 1 4 1 119.77 16.07
 -1 4 -1 247.27 22.81
 1 -4 1 7.89 3.51
 -1 4 -2 60.03 28.66
 1 -4 2 160.9 29.05
 -1 4 -2 304.45 23.01
 1 4 2 499.12 24.9
 -1 -4 -2 557.05 22.38
 1 4 2 289.33 24.77
 -1 -4 -2 567.73 30.5
 -1 4 -2 491.76 26.02
 1 -4 3 8.19 4.79
 -1 4 -3 4.26 6.27
 -1 -4 -3 15.33 4.2
 1 4 3 14 5.08
 -1 -4 -3 10.05 4.73
 -1 4 -3 2.82 2.61
 -1 4 -3 1.15 0.96
 1 4 3 12.3 4.22
 -1 -4 -4 209.18 16.9
 1 4 4 136.63 14.19
 -1 4 -4 146.36 15.58
 -1 -4 -4 146.22 16.3
 1 4 4 143.86 15.11
 -1 4 -4 147.78 11.47
 -1 4 -4 152.39 26.57
 -1 4 -5 40.44 16.59
 -1 -4 -5 66.36 10.78
 -1 4 -5 97.6 11.5
 1 4 5 63.29 9.93
 -1 4 -5 58.59 7.55
 -1 -4 -5 64.82 10.98
 1 4 5 68.67 11.12
 1 -4 5 66.73 10.85
 -1 4 -6 5.07 4.34
 -1 -4 -6 8.37 5.47
 -1 4 -6 13.99 3.87
 -1 -4 -6 19.68 6.01
 1 4 6 19.07 6.16
 1 4 6 11.82 5.81
 1 -4 6 16.67 5.43
 1 -4 7 322.46 25.38
 -1 4 -7 383.07 22.28
 -1 -4 -7 368.97 29.68
 1 4 7 296.94 25.72
 1 4 7 405.11 30.78
 -1 4 -7 292.51 19.8
 -1 -4 -7 332.33 28.72
 -1 4 -7 354.93 48.16
 -1 4 -8 32.1 15.57
 -1 4 -8 43.84 8.18
 -1 -4 -8 35.06 10.23
 1 4 8 44.77 10.22
 1 -4 8 39.9 8.99
 -1 4 -8 37.13 7.35
 -1 -4 -8 51.27 10.81
 -1 4 -9 48.06 19.67
 -1 4 -9 37.47 8.11
 -1 -4 -9 29.14 10.63
 -1 -4 -9 35.85 10.03
 1 4 9 15.25 6.41
 1 -4 9 22.78 7.44
 1 4 10 367.13 33.22
 -1 4 -10 668.62 35.43
 -1 -4 -10 463.58 43.87
 1 -4 10 355.94 31.28
 -1 4 -10 441.37 28.5
 -1 -4 -10 476.83 39.56
 -1 4 -10 639.08 81.25
 1 4 11 73.33 15.52
 1 -4 11 70.76 15
 -1 -4 -11 61.03 14.57
 -1 4 -11 74.7 12.46
 -1 -4 -11 64.73 15.47
 -1 4 -11 51.8 11.44
 -1 4 -12 30.39 12.87
 -1 -4 -12 17.35 9.37
 -1 4 -12 28.62 8.54
 -1 -4 -12 17.76 8.47
 -1 4 -12 19.26 7.01
 1 4 12 12.56 7.15
 1 -4 12 16.48 7.52
 -1 4 -13 188.47 23.12
 -1 -4 -13 219.94 30.05
 -1 -4 -13 256.63 32.36
 -1 4 -13 249.14 25.79
 1 4 13 210.29 29.9
 1 -4 13 226.79 27.77
 -1 4 -14 168.74 22.95
 1 4 14 162.72 28.46
 -1 4 -14 161.95 22.15
 -1 -4 -14 151.19 26.32
 1 -4 14 170.64 24.98
 -1 -4 -15 9.32 7.21
 -1 4 -15 35.81 11.73
 -1 4 -15 21.84 8.96
 -1 -4 -15 18.01 9.61
 1 -4 15 8.3 5.12
 1 4 15 9.01 6.05
 -1 4 -16 62.06 16.36
 -1 4 -16 36.62 12.97
 -1 -4 -16 31.64 13.41
 1 -4 16 25.75 10.31
 1 4 16 20.45 11.81
 -1 -4 -17 12.85 11.52
 -1 4 -17 7.13 7.19
 -1 -4 -17 4.3 6.43
 -1 4 -17 10.07 6.93
 1 4 17 7.73 10.93
 -1 4 -18 58.39 17.78
 -1 -4 -18 74.47 22.72
 1 -4 18 58.21 17.83
 1 4 18 31.78 11.51
 -1 4 -19 38.92 15.7
 -1 -4 -19 55.03 19.07
 1 -4 19 37.9 16.02
 1 4 19 31.94 17.4
 -1 4 -20 19.53 13.07
 -1 -4 -20 0.79 7.12
 1 4 20 8.05 10.56
 1 -4 20 7.41 6.34
 1 4 21 58.16 25.33
 1 -4 21 19.71 10.73
 -1 4 -22 2.13 1.8
 1 4 22 -15.46 10.43
 1 4 24 17.79 21.43
 -1 5 24 43.38 33.85
 1 5 -22 18.1 12.14
 -1 5 22 27.37 16.92
 1 5 -21 -1.06 5.31
 -1 5 21 6.17 6.23
 1 5 -20 14.29 5.35
 1 -5 -20 2.92 1.99
 -1 -5 20 8.3 7.97
 -1 5 20 5.23 4.38
 -1 5 19 -0.13 8.54
 1 5 -19 7.46 8.24
 1 -5 -19 9.09 4.61
 -1 -5 19 -5.57 6.15
 -1 5 18 25.01 13.38
 1 -5 -18 38.68 15.13
 1 5 -18 20.61 10.63
 -1 -5 18 20.98 10.02
 1 -5 -17 15.63 11.46
 -1 -5 17 19.84 5.82
 -1 5 16 14.67 11.45
 1 5 -16 17.89 9.61
 1 -5 -16 15.78 9.6
 -1 -5 16 34.91 11.46
 -1 5 15 37.38 13.99
 -1 -5 15 54.99 13.81
 -1 -5 15 42.07 13.71
 1 5 -15 29.38 11.62
 1 -5 -15 40.37 13.57
 1 -5 -14 302.93 37.25
 -1 -5 14 368.65 31.97
 -1 5 14 363.78 40.79
 -1 5 14 353.99 41.04
 -1 5 13 158.38 24.95
 -1 -5 13 133.04 17.52
 -1 5 13 113.06 21.62
 1 -5 -13 96.48 18.52
 -1 -5 13 145.17 21.74
 1 -5 -12 285.84 35.39
 -1 -5 12 241.8 23.89
 -1 5 12 356.42 38.26
 -1 -5 12 296.17 30.25
 1 -5 -11 150.24 23
 -1 5 11 233.44 29.69
 -1 -5 11 177.73 17
 -1 -5 11 175.7 21.42
 -1 5 11 174.33 25.68
 -1 5 10 208.32 26.46
 -1 -5 10 165.96 14.64
 1 -5 -10 123.96 22.34
 1 5 -10 159.9 45.91
 -1 -5 10 145.35 18.75
 -1 5 10 166 23.81
 -1 5 9 108 18.29
 -1 5 9 84.68 16.63
 1 -5 -9 81.51 16.32
 1 5 -9 116.21 36.95
 -1 -5 9 56.99 12.98
 -1 5 8 46.67 12.55
 1 5 -8 55.27 21.26
 -1 -5 8 13.77 7.29
 -1 5 8 52.26 11.16
 -1 5 7 70.9 13.94
 -1 -5 7 27.93 7.78
 -1 5 7 60.05 12.84
 1 5 -7 74.69 28.36
 -1 5 6 220.52 23.14
 -1 5 6 243.26 23.93
 -1 -5 6 192.34 15.08
 -1 5 5 266.83 23.93
 -1 5 5 318.58 26.46
 -1 -5 5 450.08 57.68
 1 5 -5 510.17 60.46
 -1 -5 5 278.59 16.43
 1 5 -4 32.38 3.58
 -1 5 4 76.24 12.69
 -1 5 4 63.33 12.43
 1 -5 -4 33.14 15.16
 1 5 -4 42.77 24.1
 -1 -5 4 85.47 25.62
 1 -5 -3 8.23 6.64
 1 5 -3 1.67 0.99
 -1 5 3 6.29 3.85
 1 -5 -3 8.18 4.17
 -1 -5 3 4.65 8.34
 1 5 -3 10.67 7.59
 -1 -5 2 84.55 5.44
 1 5 -2 56.09 8.35
 -1 5 2 59.68 12.06
 1 -5 -2 118.29 13.27
 1 5 -2 49.08 21.13
 -1 -5 2 109.71 22.88
 1 -5 -2 60.28 16.01
 1 5 -1 1201.32 37.22
 -1 -5 1 1097.8 22.4
 -1 5 1 914.34 45.17
 -1 5 1 1262.54 47.68
 1 -5 -1 1378.23 41.9
 1 5 -1 1483.94 71.94
 -1 -5 1 1411.31 73.63
 1 5 -1 948.38 30.44
 1 -5 -1 1013.3 46.12
 1 5 0 79.57 10.05
 -1 -5 0 81.57 6.97
 -1 5 0 48.73 10.92
 -1 5 0 78.82 12.78
 1 -5 0 61.4 8.31
 -1 -5 0 77.76 18.13
 1 -5 0 65.54 10.01
 -1 -5 0 65.57 7.18
 1 5 0 64.96 9.76
 -1 -5 -1 1303.95 31.85
 1 5 1 1245.12 37.87
 -1 5 -1 1260.14 46.64
 1 5 1 1248.8 43.02
 1 -5 1 1066.75 32.19
 -1 -5 -1 1261.23 46.93
 -1 -5 -1 1293.04 66.15
 1 -5 1 951.42 46.34
 1 -5 1 1142.59 36.31
 -1 5 -1 1331.24 48.4
 -1 5 -2 88.55 14.35
 1 -5 2 82.24 14.65
 1 5 2 118.7 12.04
 -1 -5 -2 123.43 11.39
 -1 5 -2 94.05 12.93
 1 5 2 131.26 13.91
 -1 5 -2 122.49 13.53
 -1 -5 -2 118.38 14
 1 5 3 5.55 3.25
 -1 5 -3 6.25 3.47
 1 -5 3 9.1 5.92
 -1 5 -3 5.1 3.62
 -1 -5 -3 9.91 3.32
 -1 -5 -3 5.67 3.58
 1 5 3 5.23 2.85
 -1 5 -3 7.15 2.75
 -1 5 -4 99.88 20.83
 1 -5 4 76.8 19.05
 1 5 4 67.51 11.96
 -1 5 -4 87.15 8.83
 -1 -5 -4 85.35 12.68
 1 5 4 85.17 11.01
 -1 -5 -4 78.57 11.04
 -1 5 -4 100.44 13.43
 -1 -5 -5 270.3 23.8
 -1 5 -5 440.11 25.6
 -1 5 -5 413.89 45.62
 -1 5 -5 322.73 16.74
 1 5 5 330.03 26.11
 -1 -5 -5 338.09 26.5
 -1 -5 -6 216.95 20.91
 1 5 6 156.09 18.01
 -1 5 -6 197.9 17.02
 -1 5 -6 167.53 13.54
 -1 -5 -6 188.03 21.72
 1 5 6 249.01 24.48
 -1 5 -6 297.09 43.72
 1 5 7 53.37 11.45
 -1 5 -7 71.71 9.61
 -1 5 -7 60.32 20.7
 1 -5 7 63.98 11.36
 1 5 7 83.26 14.34
 -1 5 -7 57.5 8.4
 -1 -5 -7 67.62 13.25
 -1 5 -8 33.71 15.66
 1 -5 8 42.71 9.74
 1 5 8 55.71 11.8
 -1 -5 -8 31.84 10.22
 -1 5 -8 58.09 8.73
 -1 5 -8 38.92 7.5
 -1 -5 -8 44.87 11.28
 -1 5 -9 95.12 26.9
 1 -5 9 73.13 13.71
 -1 -5 -9 91.86 16.35
 1 5 9 89.11 16.31
 -1 5 -9 127.23 14.47
 -1 5 -9 78.51 10.9
 -1 -5 -9 107.99 18.04
 -1 5 -10 174.5 37.88
 1 5 10 138.73 19.63
 -1 -5 -10 177.82 23.23
 1 -5 10 112.22 17.75
 -1 5 -10 157.09 16.81
 -1 5 -10 131.18 15.32
 -1 -5 -10 154.13 22.55
 -1 5 -11 196.16 40.99
 -1 5 -11 161.76 18.12
 1 5 11 183.73 25.45
 1 -5 11 166.29 21.63
 -1 -5 -11 192.59 26.63
 -1 -5 -11 225.46 28.86
 -1 5 -11 143.86 18.17
 -1 5 -12 223.53 56.02
 -1 -5 -12 347.37 37.49
 -1 5 -12 316.52 27.93
 -1 5 -12 354.61 29.25
 1 5 12 352.9 36.72
 1 -5 12 326.62 32.1
 -1 -5 -12 384.25 38.52
 -1 5 -13 111 16.52
 -1 -5 -13 80.36 22.84
 -1 5 -13 80.84 15.22
 -1 -5 -13 74.76 17.92
 1 5 13 47.51 14.56
 1 -5 13 59.29 13.82
 -1 -5 -14 297.14 37.51
 -1 5 -14 301.04 30.98
 -1 -5 -14 391.57 44.3
 -1 5 -14 378.99 33.59
 1 -5 14 268.37 32.17
 1 5 14 301.94 36.9
 -1 5 -15 37.91 12.37
 -1 -5 -15 22.55 10.98
 -1 5 -15 25.38 9.62
 1 5 15 20.48 11.18
 1 -5 15 25.4 8.6
 -1 5 -16 24.23 9.96
 -1 -5 -16 15.53 10.31
 -1 -5 -16 9.88 8.73
 -1 5 -16 15.44 8.11
 1 5 16 7.43 6.55
 1 -5 16 13.05 7.27
 -1 5 -17 17.82 9.47
 -1 5 -17 19.48 8.09
 -1 -5 -17 23.44 12.1
 1 -5 17 8.21 5.66
 1 5 17 11.3 10.26
 -1 -5 -18 23.64 14.1
 -1 5 -18 40.41 13.58
 1 -5 18 23 12.01
 1 5 18 28.77 12.29
 -1 5 -19 9.44 9.19
 1 5 19 0.78 9.94
 -1 -5 -20 2.86 5.28
 -1 5 -20 9.82 8.04
 1 -5 20 14.99 15
 1 5 20 11.03 10.87
 1 5 21 -14.19 10.89
 -1 5 -22 31.88 18.03
 1 5 22 20.49 17.06
 1 5 23 19.46 14.43
 -1 6 23 3.19 7.61
 1 6 -22 -4.89 11.03
 1 6 -21 -2.99 8.97
 -1 6 21 -2.51 10.03
 1 6 -20 11.56 6.49
 1 -6 -20 21.44 11.68
 -1 6 20 23.9 10.18
 -1 -6 20 10.18 10.36
 -1 6 19 13.2 4.59
 1 6 -19 27.27 13.72
 -1 -6 19 21.21 11.13
 -1 6 18 59.19 18.83
 1 6 -18 40.25 13.94
 1 -6 -18 24.55 12.11
 -1 -6 18 66.4 16.89
 -1 6 17 102.85 24.31
 1 6 -17 55.29 18.13
 1 -6 -17 32.24 12.06
 -1 -6 17 81.23 19.46
 1 6 -16 3.42 4.27
 1 -6 -16 7.18 6.14
 -1 -6 16 1.95 4.09
 -1 6 15 63.56 17.89
 -1 -6 15 45.98 14.67
 1 6 -15 48.98 15.4
 1 -6 -15 57.68 17.56
 -1 -6 15 47.93 11.79
 -1 6 14 121.42 22.86
 -1 -6 14 84.19 16.73
 1 -6 -14 56.82 16.19
 -1 -6 14 92.99 15.29
 -1 6 13 103.07 20.95
 -1 -6 13 70.45 12.88
 -1 -6 13 72.61 14.46
 -1 6 13 91.54 19.5
 1 -6 -13 72.7 18.39
 1 -6 -12 214.35 34.76
 -1 -6 12 187.27 24.04
 -1 6 12 251.62 32.91
 -1 6 11 30.23 10.59
 -1 6 11 22.27 10.04
 -1 -6 11 6.58 5.7
 1 -6 -11 24.43 9.91
 -1 6 10 40.14 15.43
 -1 6 10 82.48 17.76
 -1 -6 10 84.82 12.51
 1 -6 -10 65.2 15.33
 1 6 -10 89.37 31.54
 -1 6 9 74.85 17.18
 1 6 -9 71.06 32.51
 -1 6 9 55.62 14.75
 -1 -6 9 5.48 8.66
 1 -6 -9 65.33 14.64
 -1 6 8 268.14 28.26
 1 -6 -8 261.14 28.02
 -1 6 8 331.19 31.33
 -1 -6 7 44.62 4.7
 -1 6 7 46.42 11.66
 -1 -6 7 35.72 6.77
 1 -6 -7 57.03 12.11
 -1 6 7 57.79 11.95
 1 6 -7 56.82 23.14
 -1 -6 6 9.31 1.67
 -1 -6 6 16.22 3.51
 -1 6 6 13.46 6.5
 1 -6 -6 10.82 5.81
 -1 6 6 10.54 5.25
 -1 -6 6 17.98 14.46
 1 6 -6 25.36 12.89
 -1 6 5 147.59 19.81
 -1 -6 5 254.93 43.6
 1 6 -5 326.8 48.87
 -1 6 5 212.3 22.35
 1 -6 -4 12.94 8.54
 -1 6 4 16.79 6.83
 -1 -6 4 20.86 10.95
 1 6 -4 12.53 10.17
 1 -6 -3 51.93 17.97
 -1 6 3 83.79 13.73
 -1 6 3 111.52 15.76
 1 6 -3 161.06 28.31
 -1 -6 3 131.31 28.48
 1 6 -2 845.02 29.69
 1 -6 -2 872 36.78
 -1 6 2 837.97 39.82
 1 -6 -2 833.44 45.79
 -1 -6 2 860.16 65.07
 -1 -6 2 842.39 16.6
 1 6 -1 384.26 22.14
 -1 -6 1 468.23 15.61
 -1 6 1 331.43 29.55
 1 -6 -1 398.67 25.2
 -1 6 1 345.31 28.57
 1 -6 -1 371 30.3
 1 6 -1 213.14 16.48
 -1 -6 1 254.52 35.28
 1 6 -1 243.37 38.05
 -1 -6 0 858.46 58.51
 1 6 0 729.21 29.28
 -1 -6 0 861.32 24.65
 -1 6 0 681.75 37.54
 -1 6 0 663.72 38.02
 1 -6 0 690.4 29.03
 1 -6 0 858.89 25.76
 1 6 0 756.64 34.13
 1 -6 0 645.44 31.72
 1 -6 1 494.99 37.75
 -1 -6 -1 439.68 41.06
 -1 6 -1 457.05 32.01
 -1 -6 -1 472.85 20.38
 1 6 1 478.44 23.85
 1 -6 1 511.43 23.7
 1 -6 1 435.04 14.4
 1 6 1 489.79 27.08
 -1 -6 -1 524.49 29.63
 1 -6 1 544.63 19.83
 -1 6 -1 541.26 32.99
 -1 6 -2 704.82 46.04
 1 -6 2 632.51 49.43
 1 6 2 552.26 28.1
 -1 -6 -2 708.52 27.29
 1 6 2 708.39 33.08
 -1 6 -2 687.13 36.3
 -1 -6 -2 594.56 33.72
 -1 6 -2 554.14 32.21
 1 -6 3 142.44 23.12
 -1 6 -3 139.41 21.6
 -1 6 -3 148.28 16.93
 -1 -6 -3 139.37 12.96
 1 6 3 121.13 13.17
 1 6 3 139.94 15.45
 -1 -6 -3 140.53 15.88
 -1 6 -3 155.53 14.55
 1 -6 4 21.72 11.82
 -1 6 -4 25.25 9.25
 -1 -6 -4 18.37 5.67
 -1 6 -4 20.8 4.68
 -1 -6 -4 18.87 6.38
 1 6 4 18.81 6.06
 -1 6 -4 16.64 6.48
 -1 -6 -5 178.71 19.1
 1 6 5 230.26 20.7
 -1 6 -5 313.07 21.98
 1 -6 5 148.03 29.62
 -1 6 -5 229.72 14.1
 1 6 5 227.13 21.67
 -1 6 -5 294.84 35.46
 1 6 6 13.01 5.22
 -1 -6 -6 15.99 6.82
 -1 6 -6 16.13 4.2
 -1 6 -6 25.29 5.65
 -1 6 -7 53.19 19.49
 -1 6 -7 42 7.11
 1 6 7 52.71 12.01
 -1 -6 -7 41.92 10.93
 1 6 7 32.23 9.35
 -1 -6 -7 42.13 10.85
 -1 6 -7 41.98 7.1
 1 6 8 230.26 24.23
 -1 6 -8 317.86 19.54
 -1 -6 -8 248 27.64
 -1 6 -8 219.47 17.02
 -1 -6 -8 318.98 31.34
 -1 6 -8 338.38 50.92
 -1 6 -9 63.77 21.01
 -1 -6 -9 73.27 15.21
 1 6 9 104.52 17.45
 -1 6 -9 67.05 10.1
 -1 -6 -9 94.6 17.44
 1 -6 9 69.34 12.63
 -1 -6 -10 84.67 17.07
 -1 6 -10 72.42 11.01
 -1 6 -10 77.81 26.04
 -1 -6 -10 72.97 15.33
 1 -6 10 47.91 11.32
 1 6 10 44.14 11.91
 -1 6 -11 10.2 5.49
 -1 -6 -11 15.77 8.43
 -1 -6 -11 10.99 6.09
 -1 6 -11 14.18 6.29
 -1 6 -11 26.36 19.34
 1 -6 11 10.32 5.72
 1 6 11 10.78 5.22
 1 6 12 277.64 33.14
 -1 -6 -12 326.33 34.41
 -1 6 -12 236.3 22.96
 1 -6 12 290.91 29.77
 -1 6 -12 265.44 25.64
 -1 -6 -12 285.69 34.52
 -1 6 -12 250.09 49.28
 1 -6 13 67.43 14.71
 1 6 13 58.11 17.24
 -1 6 -13 68.76 13.75
 -1 6 -13 81.28 13.35
 -1 -6 -13 78.68 18.69
 1 6 14 15.27 10.5
 1 -6 14 35.27 11.16
 -1 -6 -14 35.47 15.88
 -1 6 -14 50.2 13.81
 -1 6 -14 64.4 12.48
 1 -6 15 34.72 12.62
 1 6 15 66.15 19.76
 -1 -6 -15 61.68 19.04
 -1 6 -15 47.78 12.84
 -1 6 -15 48.6 12.51
 -1 -6 -15 58.13 19.55
 1 6 16 2.77 0.81
 1 -6 16 4.52 6.5
 -1 6 -16 5.04 3.27
 -1 -6 -16 2.72 6.96
 -1 6 -16 1.06 1.94
 1 -6 17 46.11 15.33
 1 6 17 28.99 13.36
 -1 -6 -17 31.92 15.67
 -1 6 -17 56.4 14.41
 -1 6 -17 59.33 14.83
 1 6 18 17.29 11.98
 1 -6 18 16.66 8.5
 -1 6 -18 34.01 13.49
 -1 -6 -18 21.24 12.24
 1 6 19 -6.29 11.56
 1 -6 19 6.7 7.61
 -1 6 -19 -2.22 4.42
 1 6 20 6.31 72.22
 1 -6 20 6.96 5.49
 -1 6 -20 5.69 5.07
 -1 -6 -20 1.26 4.36
 1 6 21 11.05 5.09
 1 6 22 0.68 7.2
 -1 6 -22 1 7.71
 1 6 23 2.99 12.1
 -1 7 22 18.24 18.52
 1 7 -22 -16.18 16.32
 1 7 -21 -1.44 4.83
 -1 7 20 10.39 10.34
 1 7 -20 -5.56 7.49
 1 -7 -20 -7.95 8.37
 -1 -7 19 28.91 13.12
 1 -7 -19 25.08 14.19
 1 7 -19 12.53 13.71
 -1 7 19 31.34 16.68
 -1 -7 18 0.98 3.8
 1 -7 -18 -2.82 8.85
 1 7 -18 4.07 3.45
 -1 7 18 0.24 7.15
 -1 -7 17 10.09 4.84
 1 7 -17 14.19 7.8
 1 -7 -17 -1.69 5.96
 -1 7 17 13.21 12.12
 -1 -7 16 0.91 5.72
 1 -7 -16 3.35 6.42
 1 7 -16 3.34 1.61
 -1 7 16 1.07 3.57
 1 7 -15 10.76 5.06
 -1 -7 15 6.82 7.62
 1 -7 -15 12.28 7.57
 -1 -7 14 2.88 4.4
 1 -7 -14 6.75 6.3
 -1 7 14 7.78 6.03
 -1 7 13 73.17 18.28
 -1 -7 13 62.97 15.59
 -1 7 13 101.22 20.94
 -1 -7 12 1.72 0.85
 1 -7 -12 2.93 3.54
 -1 7 12 3.89 1.03
 -1 -7 11 45.54 8.84
 -1 7 11 59.69 15.25
 -1 -7 11 16.02 11.14
 1 -7 -11 64.24 15.11
 -1 7 11 63.95 17.45
 -1 -7 10 43.4 7.62
 -1 7 10 45.25 13.13
 -1 7 10 51.04 13.23
 1 -7 -10 50.52 12.29
 -1 -7 9 29.17 4.8
 -1 7 9 25.1 10.84
 -1 -7 9 1.41 6.21
 -1 7 9 28.85 9.57
 1 -7 -9 34.66 10.2
 1 7 -8 55.14 19.15
 -1 -7 8 37.09 4.74
 -1 7 8 26.6 11.12
 -1 -7 8 45.94 7.08
 -1 7 8 34.67 10.59
 1 -7 -8 51.08 12.3
 -1 -7 7 7.88 7.26
 1 7 -7 21.2 11.29
 -1 7 7 15.16 6.61
 1 -7 -7 7.52 4.68
 -1 -7 6 212.73 45.79
 1 7 -6 246.21 44.94
 -1 7 6 138.87 19.25
 1 -7 -6 143.84 20.24
 -1 7 6 142.15 21.51
 -1 7 5 608.75 39.56
 1 -7 -5 742.01 52.63
 -1 7 5 621.94 38.29
 1 -7 -5 656.18 37.96
 1 7 -5 864.93 81.55
 -1 -7 5 459.69 61.95
 1 -7 -4 28.57 11.75
 -1 7 4 28.1 8.13
 1 7 -4 34.93 14.91
 -1 -7 4 47.25 18.5
 -1 7 4 23.17 8.83
 1 -7 -4 28.81 7.82
 1 -7 -3 500.33 42.83
 -1 7 3 673.49 37.74
 -1 7 3 463.79 34.88
 1 -7 -3 724.05 34.58
 -1 -7 3 626.22 67.78
 1 7 -3 763.95 67.75
 1 -7 -2 611.83 40.03
 1 7 -2 709.37 28.01
 -1 -7 2 621.61 16.23
 -1 7 2 578.81 35.84
 1 -7 -2 590.66 28.89
 1 -7 -2 653.62 32.78
 -1 -7 2 600.52 56
 -1 -7 1 395.86 49.27
 1 7 -1 255.74 33.17
 -1 -7 1 481.38 17.34
 1 7 -1 273.67 19.78
 -1 7 1 262.32 29.62
 1 -7 -1 505.31 27.35
 -1 7 1 402.11 30.66
 1 -7 -1 443.96 22.75
 1 -7 -1 214.58 25.42
 1 7 -1 180.05 17.04
 1 -7 0 436.38 41.6
 -1 -7 0 451.49 46.91
 -1 -7 0 452.07 19.28
 1 7 0 420.15 22.67
 -1 7 0 408.21 31.23
 1 -7 0 396.64 25.06
 1 7 0 475.95 25.82
 1 -7 0 455.44 18.91
 -1 7 0 416.03 31.61
 -1 -7 -1 579.25 49.66
 1 -7 1 596.91 44.84
 1 7 1 496.86 25.53
 -1 -7 -1 456.97 21.48
 1 -7 1 511.9 24.4
 1 7 1 540.91 28.38
 -1 -7 -1 641.92 31.43
 -1 7 -1 592.2 36.59
 1 -7 2 333.5 37.6
 1 7 2 349.93 22.96
 1 7 2 443.93 27.67
 -1 7 -2 424.77 31.72
 -1 -7 -2 433.94 30.61
 -1 7 -2 428.18 31.96
 -1 7 -3 800.89 51.96
 1 -7 3 741.67 58.39
 -1 7 -3 851.76 40.9
 1 7 3 683.63 33.15
 -1 -7 -3 669.35 30.21
 1 7 3 762.56 37
 -1 7 -3 910.7 38.03
 -1 -7 -3 795.97 39.81
 -1 7 -4 41.8 8.22
 1 -7 4 27.06 12.03
 -1 7 -4 43.71 13.45
 1 7 4 33.74 8.38
 -1 7 -4 39.45 6.48
 -1 -7 -4 31.71 7.88
 1 7 4 25.55 6.91
 -1 -7 -4 31.92 6.97
 1 -7 5 671.25 67.47
 -1 7 -5 692.55 57.36
 1 7 5 468.8 30.86
 -1 7 -5 502.68 28.86
 1 7 5 693.72 40.08
 -1 7 -5 473.66 21.63
 -1 -7 -5 504.79 36.46
 1 -7 6 141.38 30.98
 -1 -7 -6 143.28 18.78
 -1 7 -6 229.19 17.07
 1 7 6 184.95 19.88
 -1 7 -6 168.38 12.73
 -1 -7 -6 195.48 22.26
 1 7 6 206.35 22.15
 -1 7 -6 233.96 35.25
 1 7 7 5.95 4.44
 -1 7 -7 10.26 3.36
 -1 -7 -7 12.54 6.5
 1 7 7 20.27 7.6
 -1 7 -7 14.21 11.76
 -1 -7 -7 9.12 4.96
 -1 7 -7 11.61 4.02
 -1 7 -8 43.58 17.86
 -1 -7 -8 32.82 10.73
 -1 7 -8 30 7.07
 -1 7 -8 42.8 6.84
 1 7 8 32.65 9.71
 -1 -7 -8 39.72 10.3
 -1 7 -9 26.61 16.14
 -1 7 -9 21.15 6.24
 -1 -7 -9 24.72 9.48
 1 7 9 18.74 8.73
 -1 -7 -9 23.92 8.68
 -1 7 -9 29.75 6.53
 1 7 10 22.55 8.47
 -1 7 -10 40.37 8.14
 -1 -7 -10 44.7 11.97
 -1 -7 -10 34.71 12.06
 -1 7 -11 46.37 16.23
 -1 -7 -11 66.56 15.46
 -1 -7 -11 39.28 14.47
 -1 7 -11 32.26 9.16
 1 7 11 39.03 12.02
 -1 -7 -12 3.27 2.61
 -1 7 -12 4.11 3.6
 -1 -7 -12 1.54 3.45
 -1 7 -12 1.77 3.29
 1 -7 12 4.17 4.01
 1 7 12 4.25 2.94
 -1 7 -13 44.07 11.41
 1 -7 13 29.02 9.99
 1 7 13 19.73 10.22
 -1 7 -14 6.4 1.82
 -1 -7 -14 4.89 1.75
 -1 7 -14 6.53 4.57
 -1 -7 -14 12.77 8.39
 1 7 14 8.5 7.4
 1 -7 14 6.11 3.35
 -1 7 -15 13.59 5.58
 1 -7 15 8.47 7.23
 -1 -7 -15 14.45 10.79
 -1 7 -15 5.03 2.53
 1 -7 15 5.09 4.44
 1 7 15 13.67 8.84
 -1 7 -16 3.97 4.59
 -1 -7 -16 5.85 6.15
 -1 7 -16 1.32 2.22
 1 -7 16 0.75 4.48
 1 7 16 2.2 7.44
 -1 -7 -17 2.44 3.99
 1 -7 17 7.87 5.75
 1 7 17 2.19 2.67
 -1 7 -18 9.12 7.08
 -1 -7 -18 -2.13 6.47
 1 7 18 -0.72 2.6
 1 -7 18 4.9 6.63
 -1 -7 -19 11.16 11.44
 -1 7 -19 15.76 9.44
 1 -7 19 14.92 9.82
 1 7 19 -4.33 4.23
 -1 -7 -20 -13.34 10.99
 -1 7 -20 -0.33 2.14
 1 7 20 0.18 7.89
 -1 7 -21 3.15 9.98
 -1 7 -22 7.6 8.97
 1 7 22 -7.11 8.73
 1 8 -22 5.03 12.41
 -1 8 22 15.67 12.23
 1 8 -21 46.59 20.68
 -1 8 21 13.01 5.46
 1 8 -20 16.54 9.17
 -1 8 20 14.69 11.26
 1 8 -19 79.05 21.31
 1 -8 -19 41.31 15.43
 -1 8 19 39.62 20.48
 1 8 -18 40.89 14.56
 -1 8 18 18.94 13.71
 1 -8 -17 2.81 3.65
 1 8 -17 -1.57 6.12
 -1 8 17 5.78 8.95
 1 -8 -16 -2.39 4.84
 1 8 -16 3.31 3.2
 -1 -8 16 0.51 2.19
 -1 8 15 8.15 5.07
 1 8 -15 8.17 6.51
 1 -8 -15 4.56 4.53
 -1 -8 14 -0.16 2.44
 1 -8 -14 3.02 4.03
 -1 -8 14 4.42 3.23
 -1 8 13 56.76 18.42
 -1 8 13 47.84 14.83
 -1 -8 13 0.72 3.01
 1 -8 -13 67.23 18.28
 -1 -8 13 22.06 8.97
 -1 -8 12 22.47 6.84
 -1 -8 12 5.73 5.67
 1 -8 -12 25.5 11.95
 -1 8 11 128.21 24.26
 -1 -8 11 43.3 9.09
 -1 -8 11 10.01 6.92
 -1 8 11 88.79 18.98
 1 -8 -11 56.64 17.11
 -1 8 10 33.52 13.24
 -1 -8 10 16.08 5.16
 -1 8 10 32.21 12.87
 -1 -8 10 15.89 4.64
 1 -8 -10 31.56 11.27
 -1 8 9 62.66 18.52
 -1 8 9 67.05 16.87
 1 -8 -9 83.32 17.13
 1 8 -8 22.58 15.28
 -1 8 8 22.48 9.38
 -1 8 8 28.33 9.73
 1 -8 -8 25.39 8.43
 1 -8 -7 119.82 18.8
 1 8 -7 135.73 37.54
 -1 -8 7 167.48 46.81
 -1 8 7 117.64 19.17
 1 -8 -6 36.84 14.18
 -1 8 6 24.24 10.76
 -1 -8 6 29.62 17.64
 1 8 -6 62.55 26.36
 -1 8 6 37.17 9.85
 1 -8 -6 52.66 12.18
 1 -8 -5 149.92 26.3
 -1 -8 5 122.02 35.13
 -1 8 5 132.63 18.2
 1 -8 -5 126.96 17.47
 -1 8 5 122.35 17.77
 -1 8 4 200.89 22.51
 1 8 -4 245.44 39.37
 -1 -8 4 213.03 38.38
 1 -8 -4 284.73 31.84
 -1 8 4 206.69 22.54
 1 8 -3 26.71 13.14
 1 -8 -3 13.34 7.81
 -1 -8 3 27.08 13.58
 1 8 -3 5.72 3.95
 -1 8 3 21.25 7.21
 -1 8 3 19.72 7.39
 1 -8 -3 25.89 6.81
 -1 -8 2 184.17 38.88
 1 8 -2 225.54 32.75
 1 8 -2 115.96 15.12
 -1 8 2 200.74 20.12
 -1 8 2 172.73 21.9
 1 -8 -2 198.67 16.98
 1 8 -2 67.81 9.46
 1 -8 -2 131.94 22.3
 -1 -8 1 116.3 26.54
 -1 -8 1 108.92 9.57
 1 8 -1 116.41 12.23
 -1 8 1 117.21 19.04
 -1 8 1 131.78 18.23
 1 -8 -1 112.3 11.08
 1 -8 -1 128 14.87
 1 8 -1 126.22 12.82
 1 -8 -1 126.43 15.81
 -1 -8 0 643.13 58.83
 1 -8 0 699.35 51.45
 1 8 0 627.25 28.9
 -1 -8 0 692.45 25.28
 -1 8 0 713.04 42.92
 1 -8 0 818.91 33.99
 1 8 0 696.71 31.22
 1 -8 0 598.76 30.87
 1 -8 0 572.5 20.22
 -1 8 0 674.88 42.24
 -1 -8 -1 39.6 7.08
 1 -8 1 82.54 20.61
 -1 -8 -1 120.07 24.69
 -1 -8 -1 115.17 10.96
 1 -8 1 131.24 12.91
 1 8 1 96.74 12.75
 -1 8 -1 97.6 17.09
 -1 -8 -1 51.35 11.27
 1 -8 2 261 34.02
 -1 -8 -2 210.42 16.94
 1 8 2 230.33 18.64
 -1 8 -2 298.35 27.17
 1 8 2 251.74 20.66
 -1 -8 -2 276.39 22.29
 -1 8 -2 295.16 25.88
 1 -8 3 34.98 12.41
 1 8 3 21.44 6.22
 -1 -8 -3 25.47 6.3
 -1 8 -3 33.33 7.57
 -1 8 -3 27.17 7.77
 1 8 3 29.88 7.4
 -1 -8 -3 26.23 7.31
 -1 8 -3 23.39 7.64
 -1 8 -4 129.2 27.9
 1 -8 4 182.57 31.93
 1 8 4 115.47 16.3
 -1 -8 -4 207.66 18.49
 -1 8 -4 118.82 16.23
 1 -8 4 170.66 12.72
 1 8 4 194.01 20.35
 -1 -8 -4 70.15 17.98
 -1 8 -4 35.92 15.57
 1 -8 5 84.62 28
 -1 8 -5 148.37 26.21
 -1 8 -5 105.45 13.36
 -1 -8 -5 104.51 16.07
 1 8 5 87.2 13.52
 -1 8 -5 95.29 10.95
 -1 -8 -5 79.5 16.37
 -1 8 -6 32.67 6.58
 1 -8 6 38.33 8.09
 -1 -8 -6 46.56 10.43
 1 8 6 36.91 9.55
 -1 8 -6 40.69 6.5
 1 8 6 53.91 11.79
 -1 -8 -6 30.39 9.62
 1 -8 6 40.66 19.31
 -1 8 -6 51.82 17.66
 -1 -8 -7 134.03 19.88
 1 8 7 129.04 19.2
 -1 8 -7 102.83 10.71
 -1 -8 -7 102.06 17.2
 1 8 7 131.94 18.24
 -1 8 -7 127.86 11.47
 -1 8 -7 155.26 31.72
 1 8 8 12.96 6.9
 -1 -8 -8 19.92 7.46
 -1 8 -8 15.42 3.84
 -1 8 -8 14.2 4.64
 -1 -8 -8 12.71 7.8
 -1 8 -8 14.32 11.53
 -1 -8 -9 96.38 16.68
 1 8 9 76.27 15.7
 -1 8 -9 88.4 11.92
 -1 8 -9 54.67 9.55
 -1 -8 -9 72.16 16.56
 -1 8 -10 42.13 18.69
 1 8 10 36.8 11.45
 -1 -8 -10 41.97 12.52
 -1 8 -10 26.27 6.47
 -1 -8 -10 39.4 13.25
 -1 8 -10 30.58 7.7
 -1 -8 -11 78.38 16.92
 -1 8 -11 82.15 11.11
 -1 8 -11 97.76 30.91
 -1 8 -11 93.88 13.15
 -1 -8 -11 90.58 19.99
 1 8 11 92.04 19.48
 -1 8 -12 42.3 8.13
 -1 -8 -12 39.56 13.09
 -1 -8 -12 34 12.52
 -1 8 -12 34.92 8.52
 1 8 12 28.85 11.44
 -1 8 -13 71.21 12.02
 -1 -8 -13 78.4 20.48
 -1 -8 -13 61.75 17.58
 -1 8 -13 71.71 14.26
 1 8 13 84.09 20.7
 -1 8 -14 4.96 4.3
 -1 -8 -14 2.35 3.79
 1 8 14 -1.08 3.45
 -1 8 -15 6.56 3.84
 1 -8 15 6.01 5.22
 1 8 15 5.87 5.79
 -1 -8 -15 3.36 6.42
 -1 8 -15 9.36 6.01
 1 -8 16 6.24 3.26
 1 8 16 5.76 10.58
 -1 8 -16 7.38 6.4
 -1 -8 -16 0.45 1.84
 1 -8 17 4.37 5.23
 1 8 17 0.54 3.26
 -1 -8 -17 -0.97 3.95
 1 -8 18 22.64 10.4
 1 8 18 27.98 19.35
 -1 8 -18 23.67 10.39
 1 -8 19 60.19 17.6
 1 8 19 67.52 25.82
 -1 8 -19 67.33 18.15
 -1 -8 -19 32.26 14.17
 -1 8 -20 14.43 11.66
 1 8 21 31.42 19.53
 -1 8 -21 19.41 11.93
 -1 8 -22 32.41 20.13
 1 9 -22 40.05 17.06
 -1 9 21 -16.94 16.63
 1 9 -21 -12.63 13.22
 -1 9 20 11.12 9.45
 1 9 -20 22.22 12.93
 1 -9 -19 -1.81 5.76
 1 9 -19 6.77 8.8
 -1 9 19 4 5.82
 -1 -9 18 -6.41 4.33
 -1 9 18 1.01 0.92
 1 -9 -18 0.84 5.87
 -1 -9 17 2.64 2.28
 -1 -9 17 10.02 5.6
 1 9 -17 29.32 11.63
 1 -9 -17 19.51 11.3
 -1 9 17 8.05 7.24
 -1 -9 16 6.05 4.14
 -1 9 16 5.7 6.37
 1 9 -16 3.52 4.02
 1 -9 -16 5.52 6.4
 -1 9 15 41.87 17.14
 -1 -9 15 22.97 6.59
 1 9 -15 53.5 14.04
 1 -9 -15 27.72 12.17
 -1 -9 14 81.83 11.56
 -1 9 14 84.09 20.89
 1 -9 -14 116.13 23.93
 -1 9 13 9.6 6.35
 -1 -9 13 2.98 4.99
 -1 -9 13 5.31 3.28
 -1 9 13 16.14 9.35
 1 -9 -13 7.99 5.79
 -1 -9 12 290.61 17.26
 -1 -9 12 347.86 26.16
 1 -9 -11 190.5 28.11
 -1 9 11 260.47 35.57
 -1 9 11 209.62 29.61
 1 -9 -10 313.87 35.37
 -1 9 10 388.58 40.82
 -1 9 10 295.8 34.1
 -1 9 9 72.02 16.35
 -1 9 9 61.95 15.15
 1 -9 -9 44.53 14.09
 -1 9 8 201.55 26.45
 1 -9 -8 201.34 25.53
 -1 -9 8 233.44 52.95
 -1 9 8 205.61 29.03
 1 -9 -7 1.74 1.82
 1 9 -7 12.52 12.32
 -1 9 7 2.18 1.74
 -1 9 7 3.64 2.94
 1 -9 -7 1.99 3.45
 1 -9 -6 4.68 6.96
 -1 -9 6 20.12 15.78
 1 9 -6 13.4 10.44
 -1 9 6 22.75 8.68
 -1 9 6 9.46 5.81
 1 -9 -6 10.4 5.51
 1 9 -5 44.63 21.88
 -1 -9 5 52.47 20.91
 -1 9 5 51.31 11.27
 -1 9 5 28.27 10.41
 1 -9 -5 45.01 10.86
 -1 9 4 102.7 16.63
 -1 -9 4 151.91 36.22
 -1 9 4 65.37 15.41
 1 -9 -4 106.73 15.65
 1 9 -4 97.29 31.62
 1 -9 -4 88.59 20.1
 1 -9 -3 7.97 4.35
 1 9 -3 8.33 9.28
 1 9 -3 2.58 1.3
 -1 9 3 4.06 3.75
 -1 -9 3 6.06 7.95
 -1 9 3 4.71 3.49
 1 9 -3 1.76 1.16
 1 -9 -3 2.86 1.64
 1 9 -2 22.59 10.47
 1 -9 -2 5.42 5.74
 -1 -9 2 16.86 11.54
 -1 9 2 15.64 6.19
 1 9 -2 4.96 4.1
 1 9 -2 18.78 3.83
 -1 9 2 7.56 5.75
 1 -9 -2 13.02 4.75
 1 9 -2 6.33 3.07
 -1 -9 1 224.49 38.36
 -1 9 1 194.06 25.53
 1 9 -1 193.34 16.17
 -1 9 1 172.66 18.46
 -1 -9 1 208.36 14.53
 -1 9 1 184.26 23.2
 1 -9 -1 194.79 14.93
 1 -9 -1 188.89 19.03
 1 9 -1 191.55 16.31
 1 -9 0 2.54 2.46
 -1 -9 0 1.08 1.36
 -1 9 0 -0.54 2.02
 1 -9 0 2.28 1.49
 -1 -9 0 1.21 0.55
 -1 9 0 5.25 4.16
 1 -9 0 1.13 0.8
 1 9 0 3.46 2.4
 1 -9 1 158.97 28.01
 -1 -9 -1 136.98 30.87
 -1 -9 -1 43.7 6.7
 1 9 1 118.3 14.06
 -1 -9 -1 187.82 15.27
 -1 9 -1 141.26 20
 1 9 1 147.48 15.92
 1 -9 1 150.12 16.05
 -1 -9 -1 45.81 9.38
 1 9 2 19.84 6.07
 1 9 2 22.97 5.87
 -1 9 -2 22.51 8.56
 1 -9 2 22.22 10.93
 -1 -9 -2 26.51 12.98
 -1 -9 -2 24.14 6.64
 -1 -9 -2 23.69 6.71
 -1 9 -2 17.46 6.58
 1 9 3 2.39 2.33
 -1 -9 -3 -0.33 1.46
 -1 9 -3 3.32 3.2
 -1 9 -3 1.52 2.74
 1 9 3 2.01 0.82
 -1 -9 -3 1.19 2.47
 1 -9 3 0.1 4.01
 1 -9 4 131.89 27.47
 -1 -9 -4 94.92 14.75
 1 9 4 123.23 15.96
 -1 9 -4 153.23 17.35
 -1 9 -4 152.31 25.57
 -1 9 -4 143.95 17.32
 -1 -9 -4 155.33 19.94
 1 -9 5 30.26 14.96
 -1 -9 -5 41.68 9.6
 1 9 5 47.89 10.14
 -1 9 -5 51.3 9.28
 -1 9 -5 26.88 8.49
 1 -9 5 49.02 6.35
 1 9 5 52.71 11.75
 -1 -9 -5 43.18 11.46
 -1 -9 -6 12.81 5.77
 1 9 6 25.47 7.76
 -1 9 -6 23.8 4.81
 1 -9 6 8.35 7.27
 -1 9 -6 24.61 13.3
 1 9 6 31.25 9.21
 1 -9 6 17.01 4.44
 -1 9 -6 21.68 4.89
 -1 -9 -6 27.39 8.88
 1 9 7 0.1 0.54
 -1 -9 -7 2.38 1.45
 -1 9 -7 2.42 1.42
 1 -9 7 3.9 5.72
 -1 9 -7 7.45 7.41
 1 -9 7 1.41 1.85
 1 9 7 1.44 1.11
 -1 9 -7 2.1 1.28
 -1 -9 -7 -1.26 3
 1 -9 8 246.65 19.37
 -1 9 -8 263.31 43.73
 -1 9 -8 161.93 14.34
 -1 -9 -8 216.64 28.04
 -1 9 -8 197.09 12.7
 -1 -9 -8 184.13 23.62
 1 9 8 160.64 23.69
 1 -9 9 52.86 9.18
 -1 -9 -9 76.01 17.24
 1 9 9 37.45 12.06
 -1 9 -9 81.59 8.86
 -1 -9 -9 44.38 15.29
 -1 9 -9 40.62 7.91
 -1 9 -10 275.19 20.92
 -1 -9 -10 326.23 36.38
 1 -9 10 297.86 23.67
 -1 9 -10 211.75 18.72
 -1 -9 -10 340.97 35.95
 1 9 10 378.04 37.3
 1 -9 11 127.67 15.47
 1 9 11 66.49 18.34
 -1 9 -11 131.35 15.5
 -1 -9 -11 127.56 25.88
 -1 9 -11 197.82 15.65
 -1 -9 -11 165.45 27.66
 -1 9 -12 384.89 28.51
 1 -9 12 382.82 27.89
 -1 9 -12 443.49 26.64
 1 9 12 340.94 40.56
 -1 -9 -12 440.23 43.83
 1 9 13 10.62 7.62
 1 -9 13 11.53 5.09
 -1 -9 -13 13.05 6.8
 -1 9 -13 8.98 4.11
 -1 9 -13 11.56 4.45
 1 9 14 62.83 20.03
 1 -9 14 70.54 15.38
 -1 9 -14 78.35 15.1
 -1 -9 -14 71 20.84
 -1 9 -14 77.3 13.11
 -1 9 -15 40.5 11.79
 -1 -9 -15 33.13 13.65
 1 9 15 32.84 16.98
 1 -9 15 48.81 11.44
 1 9 16 15.32 10.56
 -1 9 -16 9.65 6.8
 -1 -9 -16 11.5 8.68
 1 9 17 10.94 7.68
 -1 -9 -17 8.9 4.49
 1 9 18 5.47 7.59
 -1 -9 -18 2.99 7.52
 -1 9 -18 -1.37 4.82
 1 9 19 0.35 6.72
 -1 9 -19 -4.81 7.7
 -1 -9 -19 10.88 9.92
 1 9 20 15.75 12.89
 -1 9 -20 21.22 12.5
 1 9 21 9.55 19.84
 -1 9 -21 17.85 14.04
 -1 9 -22 46.62 20.76
 1 10 -22 -5.89 14.85
 1 10 -21 1.11 9.17
 -1 10 20 34.98 17.95
 1 10 -20 35.18 15.56
 1 -10 -19 9.77 9.79
 1 10 -19 0.46 1.89
 -1 -10 18 38.69 13.06
 1 -10 -18 8.73 2.41
 -1 10 18 36.65 12.15
 -1 10 17 24.85 11.8
 -1 -10 17 21.4 5.38
 1 10 -17 44.85 14.34
 1 -10 -17 23.42 10.27
 -1 -10 16 2.82 2.01
 -1 10 16 5.58 7.21
 -1 -10 16 6.63 2.19
 1 10 -16 -0.5 2.18
 1 -10 -16 8.6 10.74
 -1 -10 15 9.35 3.98
 -1 -10 15 11.7 3.61
 1 10 -15 24.29 9.86
 1 -10 -15 22.19 11.98
 -1 10 15 23.82 11.37
 -1 10 14 19.16 8.82
 1 -10 -14 21.38 9.77
 1 10 -14 19.28 8.74
 -1 10 13 187.75 33.72
 1 -10 -13 167.16 27.77
 1 -10 -12 243.02 32.5
 -1 10 12 326.18 38.09
 -1 10 12 278.28 37.67
 -1 10 11 46.35 16.59
 -1 10 11 36.81 12.44
 1 -10 -11 44.61 13.98
 1 -10 -10 432.52 40.75
 -1 10 10 418.39 40.79
 -1 10 10 511.73 47.59
 1 -10 -9 28.02 12.73
 -1 10 9 37.28 11.86
 -1 10 9 25.75 9.86
 1 -10 -9 36.44 11.08
 1 -10 -8 10.17 7.43
 -1 10 8 8.41 7.25
 -1 -10 8 2.98 3.35
 -1 10 8 6.37 4.87
 1 -10 -8 11.13 6.89
 1 -10 -7 176.16 31.04
 -1 10 7 164.06 24.42
 1 -10 -7 234.96 26.32
 -1 -10 7 208.05 50.23
 1 10 -7 270.88 55.46
 -1 10 7 169.35 27.44
 1 -10 -6 27.7 11.96
 1 10 -6 22.19 14.41
 -1 10 6 12.16 8.58
 -1 10 6 13.97 6.09
 1 -10 -6 17.01 7.11
 1 -10 -5 74.2 16.95
 1 10 -5 98.78 28.87
 -1 -10 5 76.83 26.52
 -1 10 5 39.4 13.44
 -1 10 5 55.77 13.42
 1 -10 -5 61.87 11.95
 1 10 -4 12.72 3.1
 1 -10 -4 3.14 6.48
 -1 10 4 16.52 7
 -1 -10 4 29.2 16.19
 -1 10 4 13.46 8.47
 1 -10 -4 13.71 5.38
 1 -10 -3 85.77 19.1
 -1 10 3 125.91 17.65
 1 10 -3 94.52 11.23
 1 10 -3 99.3 9.16
 1 10 -3 87.92 9.69
 1 -10 -3 126.2 15.3
 -1 10 3 68.45 16.81
 -1 -10 3 132.74 33.66
 -1 -10 2 447.78 56.72
 -1 10 2 379.89 29.77
 1 10 -2 429.16 24.42
 -1 10 2 506.76 38.76
 1 10 -2 345.07 20.91
 1 -10 -2 429.26 26.49
 1 10 -2 469.67 24.45
 1 -10 -2 459.68 34.64
 1 -10 -1 26.16 11.4
 -1 10 1 19.81 6.84
 1 10 -1 11.4 4.4
 -1 -10 1 16.66 12.1
 1 -10 -1 3.71 5.14
 1 10 -1 15.37 4.38
 -1 10 1 8.34 6.71
 1 10 -1 11.48 4.96
 1 -10 -1 9.85 3.95
 -1 10 0 678.34 48.62
 -1 -10 0 654.95 30.97
 -1 10 0 659.52 35.44
 1 10 0 635.3 31.69
 -1 10 0 632.27 45.4
 1 10 0 605.29 31.53
 1 -10 0 731.47 59.77
 -1 -10 0 791.13 72.1
 1 10 1 27.47 6.94
 -1 10 -1 14.49 5.62
 1 10 1 25.56 6.56
 1 -10 1 19.61 9.88
 -1 -10 -1 16.64 10.04
 -1 10 -1 27.84 9.11
 1 -10 2 339.84 45.14
 -1 -10 -2 379.61 50.27
 -1 -10 -2 321.87 24.56
 1 10 2 302.91 24.12
 -1 10 -2 375.77 34.76
 1 10 2 343.27 24.81
 -1 10 -2 315.3 33.65
 -1 -10 -2 279.67 25
 -1 -10 -3 113.53 15.07
 1 10 3 110.37 15.4
 -1 -10 -3 93.06 17.18
 1 -10 3 74.12 27.44
 -1 10 -3 74.02 15.47
 1 10 3 128.68 16.33
 -1 10 -3 114.52 19.16
 -1 -10 -3 94.38 15.73
 -1 10 -4 16.1 8.48
 1 -10 4 13.74 9.75
 -1 -10 -4 17.1 5.53
 1 10 4 22.63 6.74
 -1 10 -4 20.08 7.2
 -1 10 -4 24.44 6.85
 1 -10 4 3.81 2.16
 -1 -10 -4 18.38 6.96
 1 10 4 22.68 6.93
 -1 10 -5 63.47 20.57
 -1 -10 -5 39.16 10.34
 1 10 5 33.05 9.42
 -1 10 -5 25.29 8.56
 1 -10 5 32.59 21.36
 -1 10 -5 7.46 9.88
 1 -10 5 1.88 1.22
 1 10 5 44.11 12.99
 -1 -10 -5 19.41 11.32
 -1 10 -6 21.28 11.47
 1 -10 6 29.78 15.18
 -1 -10 -6 20.6 7.05
 1 10 6 10.85 6.27
 -1 10 -6 13.87 3.57
 -1 10 -6 1.72 4.38
 1 10 6 14.89 7.84
 1 -10 6 0.31 1.01
 -1 -10 -6 11.01 7.21
 1 -10 7 182.25 45.03
 1 -10 7 116.94 8.32
 -1 10 -7 184.58 16.12
 -1 -10 -7 152.29 24.84
 -1 -10 -7 205.08 24.17
 -1 10 -7 182.82 10.88
 1 10 7 151.4 22.83
 1 10 8 8.97 4.6
 -1 10 -8 6.63 2.15
 -1 -10 -8 8.59 5.21
 1 -10 8 5.18 2.32
 -1 -10 -8 1.32 1.13
 -1 10 -8 3.32 1.03
 1 -10 9 10.03 5.77
 1 10 9 24.49 10.16
 -1 10 -9 18.09 5.04
 -1 -10 -9 31.65 10.48
 -1 10 -9 26.83 6.08
 -1 -10 -9 18.57 10.51
 1 -10 10 382.76 22.14
 1 10 10 198.11 31.28
 -1 10 -10 262.86 15.9
 -1 -10 -10 430.89 40.13
 -1 10 -10 277.76 22.01
 -1 -10 -10 288.92 38.09
 -1 10 -11 32.72 5.72
 -1 -10 -11 27.19 12.76
 1 -10 11 26.65 6.63
 1 -10 11 3.6 3.3
 -1 -10 -11 26.09 12.44
 -1 10 -12 214.16 18.18
 1 10 12 105.65 24.11
 1 -10 12 180.01 16.64
 -1 10 -12 183.27 20.55
 -1 -10 -12 138.45 29.46
 -1 10 -13 135.49 15.79
 1 -10 13 109.13 13.91
 1 10 13 66.55 19.19
 1 -10 13 46.78 11.92
 -1 10 -13 141.09 18.77
 -1 -10 -13 141.94 28.36
 1 -10 14 18.06 6.34
 1 10 14 31.26 16.48
 1 -10 14 15.2 7.96
 -1 -10 -14 16.75 9.66
 -1 10 -14 24.26 7.97
 1 -10 15 21.96 6.89
 1 10 15 42.6 19.7
 -1 10 -15 31.65 10.1
 -1 -10 -15 16.36 9.11
 1 -10 16 3.06 0.9
 1 10 16 4.73 4.71
 1 -10 16 -0.35 4.87
 -1 -10 -16 -5.45 3.84
 -1 10 -16 1.05 3.5
 -1 10 -17 47.79 12.53
 -1 -10 -17 33.69 14.77
 1 -10 17 16.85 5.13
 1 10 17 29.56 17.92
 -1 10 -18 18.26 8.94
 -1 -10 -18 18.64 10.05
 1 -10 18 8.17 2.8
 1 10 18 16.1 11.1
 1 10 19 0.73 4.02
 -1 10 -19 13.71 7.87
 1 10 20 -15.17 14.36
 -1 10 -20 21.4 12.98
 -1 10 -21 6.69 5.08
 -1 10 -22 27.46 17.26
 1 11 -21 -6.2 11.93
 1 11 -20 16.66 12.04
 1 11 -19 8.83 5.64
 -1 11 19 2.45 2.97
 1 -11 -18 4.27 7.75
 1 11 -17 66.36 17.94
 -1 11 17 55.59 17.48
 1 -11 -16 6.58 5.99
 1 11 -16 2.84 1.73
 -1 11 16 -1.82 0.83
 1 11 -15 18.19 7.21
 1 -11 -15 11.87 9.61
 -1 11 15 2.61 4.59
 -1 11 14 27.16 11.13
 1 -11 -14 18.97 10.41
 1 11 -14 31.87 9.83
 1 -11 -13 37.52 13.59
 -1 11 13 56.71 16.66
 -1 11 12 64.9 19.53
 -1 11 12 69.8 18.37
 1 -11 -12 58.98 15.73
 -1 11 11 294.57 40.38
 1 -11 -11 259.68 41.28
 1 -11 -10 5.6 3.81
 -1 11 10 6.88 4.21
 1 -11 -10 9.68 8.39
 1 -11 -9 17.25 11.74
 -1 -11 9 64.14 28.43
 -1 11 9 38.64 14.49
 -1 11 9 22.61 11.21
 1 -11 -9 34.06 12.71
 1 -11 -8 80.62 20.17
 -1 11 8 38.11 15.09
 -1 -11 8 56.28 27.47
 -1 11 8 49.04 14.5
 1 -11 -8 73.39 15.4
 1 -11 -7 463.52 47.92
 -1 -11 7 292.34 58.32
 -1 11 7 304.03 34.78
 1 -11 -7 405.51 36.3
 -1 11 7 364.24 34.96
 1 -11 -6 269.6 38.55
 1 -11 -6 317.88 30.59
 -1 -11 6 297.7 67.68
 -1 11 5 192.26 25.51
 1 -11 -5 116.55 28.2
 -1 11 5 146.6 24.48
 1 -11 -5 164.94 22.08
 -1 -11 5 228.37 52.01
 1 11 -5 267.19 48.25
 1 11 -4 7.42 9.96
 1 -11 -4 11.53 6.2
 -1 11 4 10.93 6.47
 -1 11 4 4.87 3.81
 1 -11 -4 8.96 5.41
 1 11 -3 0.8 3.67
 1 -11 -3 11.21 5.82
 -1 11 3 6.35 3.95
 1 11 -3 7.91 3.04
 1 11 -3 12.27 3.83
 -1 11 3 3.74 5.07
 1 -11 -3 19.46 6.07
 1 11 -3 8.88 3.44
 -1 11 2 76.12 13.9
 1 11 -2 68.76 10.5
 1 -11 -2 50.75 12.52
 1 11 -2 68.52 9.68
 -1 11 2 75.31 17.62
 1 -11 -2 73.63 11.13
 1 11 -2 60.83 8.87
 -1 -11 2 82.33 26.46
 1 -11 -1 484.44 50.34
 -1 -11 1 419.05 57.05
 -1 11 1 461.29 41.38
 1 11 -1 410.04 25.7
 -1 11 1 366.31 27.81
 1 11 -1 310.73 22.55
 1 11 -1 429.74 24.66
 1 -11 -1 442.84 26.87
 1 -11 -1 419.78 21.39
 -1 -11 0 21.81 12.76
 1 -11 0 21.35 11.48
 -1 11 0 19.87 8.44
 1 11 0 21.95 6.25
 -1 11 0 23.08 7.34
 1 11 0 16.04 5.72
 -1 11 0 27.49 11.37
 1 11 0 23.65 6.33
 -1 11 -1 382.83 25.75
 1 11 1 300.08 24.17
 -1 11 -1 334.49 33.36
 1 11 1 330.73 23.43
 1 -11 1 391.42 48.48
 -1 -11 -1 320.83 48.66
 1 -11 2 89.38 23.48
 -1 -11 -2 75.2 12.45
 -1 11 -2 76.06 10.83
 1 11 2 66.49 11.58
 -1 -11 -2 60.59 11.56
 -1 11 -2 81.82 17.26
 1 11 2 74.85 12.22
 -1 11 -2 75.58 15.77
 -1 -11 -2 45.73 8.48
 -1 -11 -3 10.05 4.79
 1 11 3 7.32 4.41
 -1 11 -3 4.28 4.44
 1 -11 3 8.84 5.82
 -1 -11 -3 4.34 3.46
 -1 -11 -3 3.94 6.59
 -1 -11 -3 8.28 4.53
 -1 11 -3 10.84 6.56
 -1 -11 -4 13.19 5.9
 1 11 4 8.02 5.03
 -1 11 -4 1.81 3.63
 -1 11 -4 3.96 4.24
 1 -11 4 7.56 11.52
 -1 -11 -4 11.07 6.43
 1 11 4 6.77 4.82
 -1 -11 -4 5.39 5.76
 -1 11 -5 280.23 41.92
 1 -11 5 283.38 47.5
 1 11 5 214.01 24.22
 -1 -11 -5 237.42 26.77
 -1 11 -5 307.06 27.74
 -1 11 -5 250.26 20.72
 -1 -11 -5 200.26 22.95
 1 11 5 266.23 26.57
 -1 11 -6 494.86 58.92
 1 -11 6 338.97 56.02
 1 11 6 369.28 33.78
 -1 11 -6 287.08 30.74
 -1 -11 -6 396.26 37.51
 -1 11 -6 439.48 19.21
 1 11 6 446.21 35.89
 -1 -11 -6 376.39 31.69
 1 11 7 183.45 26.67
 -1 -11 -7 302.86 31.39
 -1 11 -7 245.08 10.74
 -1 11 -7 355.73 52.3
 1 -11 7 339.78 60.22
 -1 -11 -7 197.07 33.11
 -1 11 -7 153.91 21.3
 -1 11 -8 45.65 5.26
 1 11 8 31.27 11.84
 -1 -11 -8 35.2 14.97
 -1 11 -8 33.77 8.54
 -1 11 -9 46.33 20.44
 1 11 9 44.42 13.06
 -1 11 -9 49.36 8.59
 -1 -11 -9 45.07 14.3
 -1 -11 -9 46.64 12.82
 -1 11 -9 29.14 4.23
 -1 -11 -10 1.38 2.52
 -1 11 -10 5.37 3.16
 -1 11 -10 7.4 2.04
 -1 -11 -10 3.79 4.33
 1 11 11 135.91 27.88
 -1 -11 -11 238.8 36.4
 -1 -11 -12 36 14.15
 -1 11 -12 43.47 9.29
 1 11 12 61.72 19.64
 1 11 12 45.69 15.29
 1 -11 13 23.82 5.51
 -1 11 -13 29.85 8.61
 -1 -11 -13 20.76 13.7
 1 -11 13 18.79 6.47
 1 11 13 5.49 6.7
 1 -11 14 33.8 6.3
 -1 11 -14 25.03 8.11
 -1 -11 -14 25.41 9.59
 1 -11 14 31.7 8.14
 1 11 14 33.12 13.94
 1 -11 15 10.45 3.11
 -1 -11 -15 12.09 8.24
 -1 11 -15 11.67 6.1
 1 -11 15 4.39 5.81
 1 11 15 23.23 15.79
 1 -11 16 0.63 2.41
 -1 -11 -16 1.05 7.61
 -1 11 -16 -0.34 5.18
 1 11 16 0.42 2.27
 1 -11 17 32.95 6.18
 1 -11 17 14.89 12.81
 -1 11 -17 49.87 15.07
 1 11 17 35.12 17.31
 -1 11 -18 9.64 10.13
 -1 -11 -18 11.14 10.14
 1 11 18 -1.52 4.29
 -1 11 -19 4.37 0.74
 1 11 19 14.82 12.67
 -1 11 -20 8.04 8.18
 -1 11 -21 24.07 15.67
 -1 11 -22 23.61 11.22
 1 12 -20 5.55 7.93
 1 12 -19 28.4 15.16
 1 -12 -18 3.56 7.83
 1 12 -18 8.71 5.62
 -1 12 18 -2.84 8.19
 1 12 -17 61.34 15.22
 1 -12 -17 44.52 16.44
 1 12 -16 23.17 9.59
 1 -12 -16 12.79 11.03
 -1 12 16 -1.42 4.91
 1 12 -15 8.26 5.35
 1 -12 -15 -3.23 2.7
 -1 12 15 4.46 3.9
 1 -12 -14 8.01 7.87
 1 12 -14 20 6.66
 -1 12 14 8.24 8.77
 1 -12 -13 72.73 19.75
 -1 12 13 83.78 22.12
 -1 12 12 45.71 16.9
 1 -12 -12 45.68 14.97
 -1 12 12 68.28 18.37
 1 -12 -11 83.51 21.04
 -1 12 11 108.7 24.87
 1 -12 -10 39.16 17.44
 -1 12 10 67.69 21.29
 -1 12 10 50.67 16.17
 1 -12 -10 68.03 18.46
 -1 12 9 109.63 24.59
 1 -12 -9 134.94 24.16
 -1 -12 9 124.67 44.42
 1 -12 -9 117.63 27.22
 1 -12 -8 23.63 9.41
 -1 -12 8 10.46 16.81
 -1 12 8 25.45 9.9
 -1 12 8 12.19 7.63
 1 -12 -8 29.97 10.7
 1 -12 -7 91.82 21.2
 -1 -12 7 111.77 40.27
 -1 12 7 87.09 19.32
 -1 12 7 62.82 17.06
 1 -12 -7 80.64 17.88
 -1 12 6 2.06 4.56
 -1 -12 6 2.86 3.6
 1 -12 -6 5.07 4.18
 1 -12 -6 5.81 6.94
 1 -12 -5 163.27 27.31
 -1 12 5 106.64 24.97
 1 -12 -5 169.26 22.01
 -1 -12 5 199.63 50.08
 -1 12 5 193.7 23.78
 1 -12 -4 7.97 4.24
 -1 12 4 6.14 4.79
 -1 -12 4 15.4 10.6
 -1 12 4 7.36 8.12
 1 12 -4 11.04 3.68
 1 -12 -4 7.8 4.63
 -1 -12 3 326.5 56.4
 -1 12 3 313.95 28.58
 1 12 -3 106.83 11.83
 -1 12 3 211.5 30.5
 1 12 -3 190.66 14.32
 1 -12 -3 190.54 20.65
 1 -12 -3 172.9 26.72
 1 -12 -2 49.78 17.27
 -1 -12 2 71 24.91
 -1 12 2 34.8 9.97
 1 12 -2 47.77 8.7
 1 -12 -2 35.4 9.51
 1 12 -2 53.54 9.45
 -1 12 2 27.04 13.4
 1 -12 -2 36.98 7.51
 1 12 -2 33.91 6.76
 -1 -12 1 390.59 56.96
 1 -12 -1 290.01 41.85
 -1 12 1 316.87 26.64
 1 12 -1 292.62 23.36
 -1 12 1 371.74 39.84
 1 12 -1 214.49 20.76
 1 12 -1 311.8 22.13
 1 -12 -1 305.83 18.86
 1 -12 -1 217.62 13.72
 -1 -12 0 97.91 27.93
 1 12 0 75.05 12.25
 -1 12 0 75.05 12
 1 12 0 73.08 11.03
 1 12 0 57.28 12.03
 -1 12 0 82.15 18.99
 1 -12 0 76.22 23.08
 -1 12 -1 315.39 24.22
 1 12 1 272.18 24.14
 -1 12 -1 298.66 32.97
 1 12 1 298.61 25.51
 1 12 1 292.48 23.5
 1 -12 1 294.72 47.27
 -1 -12 -1 295.07 47.63
 1 -12 2 40.76 18.49
 -1 12 -2 38.99 7.54
 1 12 2 32.74 8.96
 -1 -12 -2 18.18 5.7
 -1 12 -2 25.33 11.85
 1 12 2 30.06 8.47
 -1 -12 -2 46.67 17.42
 -1 12 -2 39.92 10.6
 -1 -12 -2 14.52 3.94
 1 -12 3 354.58 51.08
 -1 -12 -3 292.7 46.61
 1 12 3 258.93 25.41
 -1 12 -3 260.13 18.72
 -1 12 -3 314.33 30.77
 -1 12 -3 346.53 34.32
 -1 -12 -3 244.95 23.64
 1 12 3 218.93 26.14
 1 12 3 258.08 25.07
 -1 -12 -3 318.51 27.8
 1 -12 4 4.87 7.79
 -1 12 -4 9.12 3.12
 -1 -12 -4 3.28 4.71
 1 12 4 4.91 3.97
 -1 12 -4 3.9 4.6
 -1 12 -4 4.51 3.98
 1 12 4 7.22 5.96
 -1 -12 -4 2.69 4.07
 -1 -12 -4 4.17 4.13
 -1 12 -5 211.53 37.27
 -1 -12 -5 141.86 21.48
 -1 12 -5 147.06 11.11
 -1 12 -5 160.82 16.91
 1 12 5 141.75 20.71
 1 -12 5 200.62 41.08
 1 12 5 174.95 24.52
 -1 -12 -5 131.52 24.19
 -1 12 -5 136.13 24.36
 -1 12 -6 9.61 2.25
 1 12 6 5.53 3.94
 -1 -12 -6 13.88 6
 -1 12 -6 8.67 2.2
 -1 12 -6 5.62 2.98
 1 -12 6 -5.02 8.4
 -1 12 -6 9.17 9.29
 -1 -12 -6 10.47 5.9
 1 12 7 69.81 16.42
 -1 12 -7 74.21 15.43
 -1 12 -7 96.91 27.86
 -1 -12 -7 76.3 17.69
 -1 -12 -8 10.33 7.04
 1 12 8 24.46 10
 -1 12 -8 8.34 5.13
 1 -12 8 21.93 15.31
 -1 12 -8 29.45 12.55
 -1 -12 -8 4.8 6.84
 -1 -12 -9 143.59 23.92
 1 12 9 83.97 20.74
 -1 12 -9 123.01 15.55
 -1 -12 -9 116.93 24.24
 1 12 10 76.63 19.58
 -1 -12 -10 100.11 22.49
 -1 12 -10 92.74 13.06
 1 12 10 99.3 20.72
 1 12 11 122.25 26.02
 1 12 12 34.28 14.27
 -1 -12 -12 28.49 13.57
 -1 12 -12 43.5 9.51
 1 12 12 24.06 13.67
 -1 -12 -13 86.22 22.92
 -1 12 -13 94.51 15.07
 1 12 13 85.63 25.15
 -1 -12 -14 8.67 8.31
 -1 12 -14 13.12 4.4
 1 12 14 12.55 9.05
 -1 12 -15 2.21 2.5
 -1 -12 -15 -0.77 4.79
 1 12 15 17.16 16.26
 -1 -12 -16 -4.09 8.24
 -1 12 -16 6.42 6.1
 1 12 16 -1.31 5.21
 -1 -12 -17 36.57 16.27
 -1 12 -17 87.26 20.07
 1 12 17 45.42 21.6
 -1 -12 -18 5.76 4.97
 -1 12 -18 1.36 5.73
 1 12 18 0.18 7.52
 -1 12 -19 -0.82 0.75
 -1 12 -20 2.11 7.06
 -1 12 -21 23.96 17.9
 1 13 -19 10.46 6.41
 1 13 -18 10.7 9.36
 1 13 -17 32.71 12.49
 1 -13 -17 15.77 12.65
 -1 13 17 24.66 14.42
 1 13 -16 0.11 4.7
 1 13 -15 28.59 9.92
 1 -13 -15 17.44 8.99
 -1 13 15 31.34 12.63
 1 13 -14 31.03 8.86
 1 -13 -14 35.86 13.47
 -1 13 14 15.8 7.9
 1 13 -13 87.93 12.07
 1 -13 -13 58.72 18.14
 -1 13 13 68.92 19.35
 1 -13 -12 38.12 17.47
 -1 13 12 74.18 18.64
 -1 13 11 65.11 21.66
 1 -13 -11 49.83 17.74
 -1 13 11 57.12 17.72
 1 -13 -10 35.36 17.09
 -1 13 10 103.9 23.37
 -1 13 10 59.43 20.42
 1 -13 -10 55.06 19.19
 -1 -13 9 3.12 9.28
 -1 13 9 1.68 5.51
 -1 13 9 2.03 2.06
 1 -13 -9 2.81 4.16
 1 -13 -8 35.29 13.28
 -1 13 8 29.04 11.12
 -1 -13 8 -5.74 12.24
 -1 13 8 15.21 11.16
 1 -13 -8 26.49 10.31
 -1 13 7 634.47 49.6
 1 -13 -7 563.17 52.83
 -1 13 7 438.93 46.32
 1 -13 -7 590.27 46.13
 -1 -13 7 608.49 90.2
 1 -13 -6 326 38.99
 -1 -13 6 343.46 68.11
 -1 13 6 239.76 34.79
 1 -13 -6 339.87 33.93
 -1 13 6 252.67 35.45
 -1 13 5 303.9 31.24
 1 -13 -5 245.65 32.72
 -1 13 5 209.66 31.84
 1 -13 -5 191.75 27.71
 1 13 -5 140.85 11.48
 1 -13 -4 -0.06 2.31
 -1 -13 4 20.17 16.01
 -1 13 4 7.64 4.74
 -1 13 4 4.27 7.58
 1 13 -4 7.19 2.69
 1 -13 -4 6.12 3.96
 -1 -13 3 56.29 23.71
 -1 13 3 51.76 12.93
 1 13 -3 49.82 7.81
 1 -13 -3 58.74 12.08
 -1 13 3 60.74 16.9
 1 13 -3 56.03 8.15
 1 13 -3 48.55 9.72
 1 -13 -3 74.41 12.03
 1 -13 -2 104.06 25.5
 -1 -13 2 108.93 31.66
 -1 13 2 120.71 17.49
 1 13 -2 93.91 12.91
 1 -13 -2 88.11 13.67
 1 13 -2 112.34 15.85
 1 13 -2 98.2 11.8
 -1 13 2 110.2 23.31
 1 -13 -2 67.11 9.83
 1 -13 -1 47.32 19.04
 -1 13 1 70.1 12.74
 1 13 -1 47.22 9.87
 -1 -13 1 50.08 21.98
 1 13 -1 41.09 9.78
 -1 13 1 41.79 15.07
 1 13 -1 50.14 8.94
 -1 13 0 253.76 36.76
 1 13 0 302.59 25.73
 -1 13 0 301.81 24.91
 1 13 0 336.35 29
 1 13 0 316.66 23.36
 -1 -13 0 335.2 54.82
 -1 -13 -1 61.13 21.75
 -1 13 -1 58.09 15.21
 -1 13 -1 62.81 10.63
 1 13 1 56.78 11.27
 1 13 1 42.92 11.33
 1 13 1 45.53 9.44
 1 -13 2 100.89 27.91
 -1 13 -2 116.43 13.21
 1 13 2 110.64 16.6
 -1 13 -2 108.2 21.97
 1 13 2 70.67 15.24
 1 13 2 94.8 14.66
 -1 13 -2 125.98 22.02
 -1 -13 -2 85.44 28.51
 -1 13 -3 27.23 11.76
 -1 -13 -3 46.49 19.93
 -1 -13 -3 0.4 1.38
 -1 13 -3 55.08 8.67
 1 13 3 29.16 10.06
 -1 -13 -3 33.56 9.53
 -1 13 -3 20.21 10.68
 1 13 3 47.45 12.68
 1 13 3 44.46 12.25
 -1 13 -4 12.62 3.99
 1 13 4 9.2 4.7
 -1 13 -4 12.23 5.12
 1 13 4 8.15 5.86
 1 13 4 14.14 6.64
 -1 -13 -4 8.41 5.55
 -1 -13 -4 7.6 8
 -1 -13 -4 12.95 5.39
 -1 13 -4 10.9 3.15
 -1 13 -5 389.32 24.95
 -1 13 -5 349.41 15.98
 1 13 5 385.7 34.51
 -1 -13 -5 413.51 36.57
 1 -13 6 389.56 64.6
 -1 13 -6 369.9 55.49
 -1 -13 -6 230.77 32.68
 1 13 6 222.13 28.45
 -1 -13 -6 231.11 32.79
 -1 13 -6 339.37 36.77
 1 13 6 274.98 32.3
 1 -13 7 483.4 74.27
 1 13 7 412.51 41.23
 1 13 7 367.15 36.92
 -1 13 -7 523.81 41.74
 -1 -13 -7 446.95 47.88
 1 13 8 6.08 5.22
 1 -13 8 7.25 5.84
 -1 13 -8 8.81 6.38
 1 13 8 12.82 7.98
 -1 -13 -8 5.01 5.71
 -1 13 -9 0.36 0.65
 1 13 9 8.59 8.84
 1 13 9 5.94 6.08
 -1 -13 -9 8.48 6.64
 1 13 10 101.2 22.7
 1 13 10 103.53 23.2
 -1 13 -10 132.7 17.03
 -1 -13 -10 112 25.12
 1 13 11 88.1 21.41
 1 13 11 77.29 22.59
 -1 -13 -11 76.2 21.85
 1 13 12 65.43 19.99
 1 13 12 90.77 23.17
 -1 13 -12 83.92 15.19
 -1 -13 -12 76.5 22.74
 1 13 13 15.85 11.4
 -1 -13 -13 26.3 18.61
 -1 13 -13 35.04 12.26
 1 13 14 26.25 16.34
 -1 13 -14 34.89 10.86
 -1 -13 -14 35.92 16.46
 1 13 15 0.84 7.78
 -1 -13 -15 6.16 3.88
 -1 13 -15 17.06 8.64
 -1 13 -16 4.8 2.97
 1 13 17 21.62 14.56
 -1 13 -17 30.61 13.05
 -1 -13 -17 8.32 10.64
 -1 13 -18 13.05 9.07
 -1 13 -19 12.71 9.45
 -1 13 -20 8.69 1.53
 1 14 -18 28.15 13.32
 1 14 -17 8.74 7.42
 1 -14 -17 9.96 10.38
 1 14 -16 8.25 5.32
 1 -14 -16 9.27 9.46
 -1 14 16 -0.26 1.63
 1 14 -15 11.27 5.04
 1 -14 -15 10.85 7.44
 1 14 -14 112.38 14.65
 1 -14 -14 55.46 18.23
 -1 14 14 88.12 22.69
 1 14 -13 54.47 10.17
 1 -14 -13 36.94 13.42
 -1 14 13 38.19 15.87
 -1 14 12 94.41 20.98
 1 -14 -12 70.46 18.6
 1 14 -12 90.01 10.93
 -1 14 11 30.94 12.12
 -1 14 11 44.98 13.78
 1 -14 -11 29.52 11.98
 -1 14 10 135.83 32.33
 1 -14 -10 191.45 33.62
 -1 -14 10 172.94 51.63
 1 -14 -9 11.05 9.12
 -1 14 9 3.75 4.8
 -1 14 9 -2.28 7.49
 1 -14 -9 5.7 2.6
 -1 -14 9 1.19 9.72
 1 -14 -8 17.52 9.48
 -1 14 8 35.06 14.92
 -1 14 8 15.26 9.75
 1 -14 -8 30 12.69
 -1 -14 8 31.48 22.62
 1 -14 -7 10.34 7.49
 -1 14 7 21.14 10.72
 -1 14 7 15.57 10.01
 1 -14 -7 12.98 8.36
 -1 -14 7 42.83 30.35
 1 14 -6 6.97 2.03
 1 -14 -6 7.87 6.48
 -1 14 6 5.09 5.11
 1 -14 -6 7.5 3.25
 -1 -14 6 3.03 10.12
 1 -14 -5 31.57 10.65
 -1 -14 5 28.8 21.51
 -1 14 5 32.37 9.92
 -1 14 5 17.9 11.12
 1 -14 -5 24.81 8.56
 1 14 -5 18.32 4.19
 -1 -14 4 295.34 59.69
 -1 14 4 296.64 30.33
 -1 14 4 335.45 40.22
 1 14 -4 241.74 16.02
 1 -14 -4 289.68 28.35
 1 -14 -4 306.86 31.39
 1 -14 -3 56.69 19.8
 -1 -14 3 77.21 27.57
 -1 14 3 53.99 12.52
 1 14 -3 31.27 6.37
 1 -14 -3 56.71 11.7
 -1 14 3 47.63 18.64
 1 14 -3 17.68 7.45
 1 14 -3 48.76 8.35
 1 -14 -3 62.37 11.49
 -1 -14 2 490.36 70.31
 1 -14 -2 256.91 42.8
 1 14 -2 241.17 23.25
 -1 14 2 377.5 31.63
 -1 14 2 432.2 48.86
 1 14 -2 102.72 17.47
 1 14 -2 263.94 19.38
 1 -14 -2 25.64 5.41
 1 -14 -2 75.17 14.54
 1 -14 -1 15.25 10.89
 -1 14 1 16.88 6.29
 1 14 -1 11.22 5.08
 1 14 -1 12.05 4.36
 -1 14 1 18.94 11.71
 1 14 -1 12.58 3.95
 -1 -14 1 12.52 9.57
 -1 14 0 178.16 19.68
 1 14 0 151.8 18.9
 -1 -14 0 200.59 44.48
 1 14 0 200.44 23.17
 1 14 0 149.85 16.98
 -1 14 0 177.03 31.27
 1 -14 0 131.74 33.42
 -1 -14 -1 12.88 10.48
 1 -14 1 15.19 12.57
 -1 14 -1 13.14 4.6
 1 14 1 12.08 5.87
 1 14 1 10.66 6.27
 1 14 1 22.91 7.44
 1 14 2 419.33 33.34
 -1 14 -2 370.82 24.78
 -1 14 -2 478.78 47.68
 -1 14 -2 455.27 42.87
 1 14 2 416.69 37.21
 1 14 2 343.89 28.72
 1 -14 2 380.22 55.73
 -1 -14 -2 393.68 58.93
 1 -14 3 39.21 20.01
 -1 14 -3 49.84 7.89
 1 14 3 22.28 9.82
 -1 -14 -3 5.65 5.26
 -1 14 -3 24.11 11.46
 1 14 3 25.46 8.44
 1 14 3 32.98 12.66
 -1 -14 -3 52.73 21.58
 -1 -14 -3 0.44 0.96
 -1 14 -3 41.65 12.87
 -1 -14 -4 224.36 44.63
 1 -14 4 242.44 55.02
 1 14 4 138.75 24.67
 -1 14 -4 266.65 16.64
 -1 14 -4 148.4 22.19
 -1 14 -4 256.14 31.18
 -1 -14 -4 78.41 16.8
 1 14 4 167.35 25.3
 1 14 4 174.21 28.96
 -1 -14 -4 200.76 26.85
 -1 14 -5 22.41 3.78
 -1 14 -5 9.74 3.65
 1 14 5 17.03 8.11
 -1 -14 -5 9.02 6.87
 1 -14 5 21.29 17.34
 1 14 5 18.42 7.84
 -1 -14 -5 8.3 4.1
 -1 14 -5 25.33 10.49
 1 -14 6 8.88 15.2
 -1 14 -6 29.69 11.02
 -1 -14 -6 22.03 10.62
 -1 -14 -6 20.51 8.22
 -1 -14 -7 29.44 11.89
 1 14 7 33.06 11.64
 1 -14 7 18.96 15.67
 -1 14 -7 51.98 13.06
 1 14 7 18.49 10.81
 -1 -14 -7 37.31 11.99
 -1 -14 -8 39.16 12.89
 1 14 8 30.53 11.12
 1 -14 8 14.25 20.74
 -1 14 -8 39.41 10.96
 1 14 8 17.35 9.89
 -1 -14 -8 42.44 13.95
 1 14 9 1.75 4.35
 1 -14 9 -1.45 9.17
 -1 14 -9 -0.97 1.72
 1 14 9 4.06 6.23
 -1 -14 -9 2 7.96
 1 14 10 141.91 27.45
 1 14 10 89.84 23.21
 -1 -14 -10 104.04 26.36
 -1 14 -10 146.73 23.83
 1 14 11 29.53 15.74
 1 14 11 4.69 7.63
 -1 -14 -11 9.77 9.78
 1 14 12 13.53 12.45
 -1 14 -12 61.24 15.5
 -1 -14 -12 44.71 20.8
 1 14 13 28.1 16.3
 -1 14 -13 55.05 13.85
 -1 -14 -13 26.74 13.95
 1 14 14 37.34 18.88
 -1 -14 -14 57 22.63
 -1 14 -14 60.55 16.79
 1 14 15 -2.95 48.2
 -1 14 -15 -2.05 6.15
 -1 -14 -15 -1.01 4.74
 1 14 16 0.32 4.08
 -1 14 -16 10.45 8.51
 -1 -14 -16 -1.23 5.84
 -1 -14 -17 8.77 14.46
 -1 14 -17 2.91 0.63
 -1 14 -18 5.3 5.33
 -1 14 -19 1.41 5.68
 1 15 -17 6.96 4.65
 1 -15 -16 19.39 14.28
 1 15 -16 25.34 8.8
 1 -15 -15 34.73 18.59
 1 15 -15 52.58 12.69
 -1 15 15 17.96 11.11
 1 -15 -14 40.48 17.69
 1 -15 -13 18.63 12.02
 1 15 -13 12.28 4.33
 -1 15 13 8.02 6.01
 1 -15 -12 70.97 23.23
 1 15 -12 61.07 8.83
 -1 15 12 53.81 18.86
 -1 15 11 20.77 10.25
 -1 15 11 14.12 13.29
 1 -15 -11 21.5 12.04
 1 15 -11 21.7 5.4
 -1 15 10 30.66 12.7
 -1 -15 10 22.45 13.67
 1 -15 -9 61.79 18.34
 -1 15 9 24.6 13.41
 -1 15 9 49.06 14.99
 1 -15 -9 66.23 16.55
 -1 -15 9 17.75 13.29
 1 -15 -8 22.14 12.23
 -1 15 8 36.74 14.44
 -1 15 8 14.39 8.6
 1 -15 -8 22.57 12.25
 -1 -15 8 54.88 28.97
 1 -15 -7 9.91 6.15
 -1 15 7 4.97 5.67
 -1 15 7 2.14 3.67
 1 -15 -7 13.9 7.48
 -1 -15 7 10.17 12.4
 1 -15 -6 161.58 26.8
 -1 -15 6 207.84 54.11
 -1 15 6 184.88 28.1
 1 15 -6 129.67 9.6
 -1 15 6 169.68 31.12
 1 -15 -6 131.65 22.72
 -1 -15 5 0.51 7.16
 1 -15 -5 1.25 1.67
 -1 15 5 0.46 1.79
 -1 15 5 -1.8 4.76
 1 15 -5 2.18 0.87
 1 -15 -5 -0.24 3.34
 1 15 -4 63.91 7.9
 1 -15 -4 35.19 11.75
 -1 15 4 50.21 22.49
 -1 -15 4 71.77 32.48
 1 -15 -3 24.24 13.56
 -1 -15 3 41.8 21.29
 -1 15 3 27.06 8.22
 1 15 -3 11.99 4.43
 1 -15 -3 37.8 7.54
 1 15 -3 6.59 4.77
 -1 15 3 28.26 12.43
 1 -15 -3 43.61 8.08
 1 15 -3 19.55 5.33
 1 15 -2 65.67 12.75
 -1 15 2 109.52 17.98
 -1 -15 2 87.21 30.07
 1 15 -2 68.32 15.45
 -1 15 2 105.93 29.23
 1 15 -2 101.52 12.5
 1 -15 -2 78.38 25.93
 1 -15 -1 26.99 15.57
 1 15 -1 30.01 8.52
 -1 15 1 45.43 10.66
 -1 -15 1 31.11 17.89
 -1 15 1 33.42 17.52
 1 15 -1 14.64 9.52
 1 15 -1 51.49 9.7
 1 15 0 17.02 5.97
 -1 15 0 33.3 8.68
 1 -15 0 14.1 9.37
 -1 -15 0 19.65 15.03
 -1 15 0 14.75 10.47
 1 15 0 16.54 6.77
 1 15 0 21.24 6.67
 1 -15 1 43.22 19.46
 1 15 1 52.22 11.79
 -1 15 -1 62.14 11.04
 1 15 1 73.01 15.94
 1 15 1 49.42 10.4
 -1 -15 -1 64.47 24.03
 1 -15 2 108.2 29.8
 1 15 2 91.48 16.46
 -1 15 -2 105.38 13.65
 -1 15 -2 139.45 26.95
 1 15 2 66.77 16.66
 1 15 2 92.07 15.66
 -1 -15 -2 100.37 31.23
 -1 15 -2 114.23 22.25
 1 -15 3 6.6 11.73
 -1 15 -3 27.57 5.81
 1 15 3 12.15 7.53
 -1 15 -3 17.58 8.88
 1 15 3 16.24 8.26
 -1 -15 -3 8.11 6.96
 -1 15 -3 14.85 7.76
 1 -15 4 69.3 27.54
 -1 15 -4 116.88 11.64
 1 15 4 107.32 18.35
 -1 -15 -4 66.54 13.32
 -1 15 -4 99.86 16.2
 1 15 4 92.79 20.31
 -1 -15 -4 83.68 12.62
 -1 -15 -4 78.89 28.54
 -1 15 -5 1.07 0.83
 -1 15 -5 2.18 1.12
 -1 -15 -5 3.09 4.42
 -1 15 -5 0.46 3.09
 -1 -15 -5 0.54 2.27
 -1 -15 -5 4.27 7.36
 1 15 5 0.28 3
 1 -15 5 0.6 8.6
 1 15 6 141.22 25.6
 1 -15 6 194.99 48.26
 -1 -15 -6 148.38 24.95
 -1 -15 -6 131.33 21.59
 -1 -15 -7 8.56 6.26
 1 15 7 -0.97 3.54
 1 -15 7 0.91 4.72
 -1 15 -7 18.32 7.81
 1 15 7 1.32 3.63
 -1 -15 -7 10.52 7.97
 -1 -15 -8 51.9 15.39
 1 15 8 48.26 15.22
 1 -15 8 38.17 22.22
 -1 15 -8 65.59 15.62
 1 15 8 40.93 14.6
 -1 -15 -8 46.05 14.61
 1 15 9 10.59 9
 1 -15 9 46.62 23.72
 -1 15 -9 53.58 14.21
 1 15 9 30.43 13.14
 -1 -15 -9 18.25 13.65
 -1 15 -10 35.33 11.02
 1 15 10 26.45 12.61
 -1 -15 -10 35.5 14.1
 1 15 11 48.91 18.65
 1 15 11 28.21 12.1
 -1 -15 -11 35.45 16.71
 -1 -15 -12 79.74 22.41
 1 15 12 69.45 23.74
 -1 15 -12 102.86 18.99
 1 15 13 12.86 13.13
 -1 15 -13 3.97 1.02
 -1 -15 -14 22.35 14.4
 1 15 14 25.93 15.71
 -1 15 -14 58.63 14.38
 -1 -15 -15 5.44 4.13
 1 15 15 14.06 7.5
 -1 -15 -16 -3.83 7.84
 -1 15 -16 8.69 8.36
 -1 15 -17 5.8 8.85
 1 -16 -16 2.31 11.93
 1 16 -15 10.6 6.07
 -1 16 14 18.88 11.24
 1 -16 -14 11.83 11.53
 1 16 -14 18.15 6.67
 -1 16 13 13.39 8.19
 1 -16 -13 19.92 11.76
 1 16 -13 31.93 6.53
 -1 16 12 19.52 9.39
 1 -16 -12 16.59 10.86
 1 16 -12 19.93 4.46
 -1 16 11 36.08 16.5
 1 16 -11 53.52 5.53
 1 -16 -11 41.83 16.61
 -1 16 10 80.46 19.76
 -1 16 10 48.13 19.48
 1 -16 -10 43.54 16.49
 -1 -16 10 60.91 33.21
 1 -16 -9 48.3 17.73
 -1 16 9 74.49 18.96
 -1 16 9 33.85 19.99
 1 -16 -9 57.18 17.71
 -1 -16 9 101.72 38.14
 1 -16 -8 25.97 10.54
 -1 16 8 20.45 9.83
 -1 16 8 16.57 10.3
 1 -16 -8 8.69 4.06
 -1 -16 8 1.57 3.25
 1 -16 -7 26.09 8.71
 -1 16 7 58.83 15.66
 1 16 -7 43.01 4.88
 -1 16 7 42.02 18.05
 1 -16 -7 42.11 13.32
 -1 -16 7 35.17 26.77
 1 -16 -6 11.99 7.22
 -1 -16 6 45.13 25.42
 -1 16 6 33.65 19.56
 1 16 -6 36.09 5.76
 1 -16 -6 22.82 10.79
 -1 16 6 46.52 15.23
 -1 16 5 -1.36 1.66
 1 -16 -5 0.3 3.5
 1 16 -5 1.38 1.86
 -1 -16 5 -3.5 13.78
 1 -16 -4 35.2 18.39
 -1 -16 4 26.72 19.17
 -1 16 4 26.83 13.51
 1 -16 -4 13.7 6.2
 -1 16 4 24.76 14.43
 1 16 -4 31.97 6.66
 1 -16 -4 13.18 5.04
 1 -16 -3 160.55 35.68
 1 16 -3 54.85 13.73
 1 -16 -3 36.35 6.08
 1 -16 -3 65.34 9.49
 1 16 -3 30.3 8.74
 -1 16 3 165.55 33.44
 1 16 -3 150.04 15.13
 -1 -16 3 140.63 46.73
 -1 -16 2 50.98 24.03
 -1 16 2 67.71 14.17
 1 16 -2 56.87 14.69
 -1 16 2 37.01 21.11
 1 16 -2 43.36 8.61
 1 -16 -2 70.58 21.75
 1 16 -2 39.8 10.25
 -1 -16 1 21.32 16.68
 1 16 -1 34.67 9.12
 -1 16 1 38.22 9.98
 -1 16 1 13.16 8.42
 1 16 -1 34.47 12.62
 1 -16 -1 30.17 17.2
 1 16 0 4.01 3.37
 -1 16 0 12.6 5.57
 -1 16 0 20.98 13.01
 1 16 0 8.88 3.66
 1 16 0 7.34 4.88
 -1 -16 0 5.09 2.48
 1 -16 0 10.7 11.34
 1 16 1 21.33 8.7
 -1 16 -1 32.75 8.35
 -1 16 -1 39.94 18.23
 1 16 1 18.41 8.91
 1 16 1 26.3 8.9
 1 -16 1 24 13.34
 -1 -16 -1 12.18 13.72
 1 -16 2 50.48 21.55
 1 16 2 25.33 8.9
 -1 16 -2 46.98 9.51
 -1 16 -2 35.05 16.56
 1 16 2 16.64 9.81
 -1 -16 -2 41.99 18.61
 1 -16 3 180.06 41.79
 -1 16 -3 216.32 17.43
 -1 16 -3 237.7 28.09
 1 16 3 146.85 26.22
 -1 -16 -3 165.61 39.6
 -1 16 -3 197.42 29.1
 1 -16 4 50.16 23.22
 -1 16 -4 32.82 5.61
 1 16 4 43.97 13.15
 -1 -16 -4 36.76 6.37
 -1 -16 -4 31.36 5.82
 -1 16 -4 34.73 9.99
 1 16 4 29.26 12.4
 -1 -16 -4 36.27 20.23
 -1 16 -4 44.6 12.49
 -1 16 -5 2.64 1.12
 1 16 5 3.39 4.28
 1 -16 5 13.61 15.89
 -1 -16 -5 2.35 3.02
 1 16 5 2.8 2.55
 -1 -16 -5 3.55 3
 -1 -16 -5 -7.24 11.41
 1 16 6 49.6 14.63
 1 -16 6 60.24 24.32
 -1 -16 -6 40.42 11.56
 1 16 6 39.05 15.75
 -1 -16 -6 45.95 10.75
 -1 -16 -6 20.47 17.38
 -1 16 -6 84.65 18.78
 1 16 7 30.9 13.31
 1 -16 7 31.51 22.05
 -1 16 -7 55.99 14.86
 -1 -16 -7 29.65 14.72
 1 16 7 23.57 10.2
 -1 -16 -7 17.13 7.61
 -1 -16 -8 9.4 10.33
 1 16 8 4.42 3.51
 1 -16 8 3.06 6.98
 -1 16 -8 18.18 7.36
 1 16 8 15.64 7.57
 -1 -16 -8 3.05 0.97
 1 16 9 104.06 23.54
 1 -16 9 81.78 34.27
 -1 16 -9 161.04 27.27
 1 16 9 95.39 23.11
 -1 -16 -9 109.4 24.25
 -1 16 -10 82.1 18.54
 1 16 10 47.8 19.28
 -1 -16 -10 55.65 16.79
 1 16 11 77.72 24.58
 1 16 11 52.79 21.63
 -1 -16 -11 67.77 21.49
 -1 -16 -12 13.63 9.52
 -1 16 -12 8.43 7.73
 1 16 12 2.46 1.9
 -1 -16 -13 18.8 12.25
 -1 16 -13 8.69 8.66
 1 16 13 13.76 11.72
 -1 -16 -14 9.33 7.55
 -1 16 -14 3.72 0.54
 -1 16 -15 3.53 5.57
 -1 -16 -16 14.46 19.34
 -1 16 -16 -0.93 1.23
 1 -17 -15 26.31 18.39
 1 -17 -14 17.24 13.45
 1 -17 -13 11 12.91
 1 17 -13 12.18 4.4
 -1 17 13 24.71 14.81
 1 -17 -12 16.37 13.69
 1 17 -12 29.96 5.67
 -1 17 12 21.67 12.21
 1 -17 -11 36.96 13.94
 -1 17 10 39.87 15.37
 -1 17 10 9.51 6.99
 1 -17 -10 24.39 12.72
 -1 17 9 40.7 12.96
 1 -17 -9 31.17 14.15
 1 -17 -9 27.17 12.66
 -1 -17 9 7.95 6.2
 1 -17 -8 7.84 10.47
 -1 17 8 12.45 8.95
 -1 17 8 17.02 11.96
 1 -17 -8 7.97 7.25
 -1 -17 8 38 30.11
 1 -17 -7 9.88 7.7
 -1 -17 7 28.67 22.97
 -1 17 7 17.91 8.31
 -1 17 7 17.73 12.69
 1 -17 -7 10.59 6.32
 -1 -17 6 68.56 34.91
 -1 17 6 77.42 17.32
 1 -17 -6 52.83 15.25
 -1 17 6 31.47 21.26
 1 -17 -6 67.02 17.01
 1 -17 -5 23.4 8.26
 -1 17 5 28.53 10.69
 1 -17 -5 24.79 15.45
 -1 -17 5 21.38 18.43
 1 -17 -4 8.71 7.87
 -1 17 4 24.53 9.82
 -1 -17 4 21.51 15.74
 1 -17 -4 17.31 5.42
 -1 17 4 4.46 4.18
 1 -17 -4 15.88 5.35
 -1 -17 3 135.95 43.1
 -1 17 3 132.37 21.32
 -1 17 3 121.96 28.46
 1 -17 -3 98.5 27.24
 1 17 -3 49.44 11.27
 1 17 -3 16.27 5.97
 -1 -17 2 0.23 12.57
 -1 17 2 9.15 5.31
 -1 17 2 2.26 4.26
 1 17 -2 2.84 6.03
 1 17 -2 1.18 3.06
 1 -17 -2 5.27 8.49
 1 17 -1 31.32 10.08
 1 -17 -1 37.53 19.12
 -1 17 1 50.76 21.59
 1 17 -1 32.74 12.46
 -1 -17 1 49.16 24.9
 1 17 0 31.79 10.42
 -1 17 0 36.71 9.73
 -1 17 0 22.86 13.35
 1 17 0 43.87 15.51
 -1 -17 0 20.38 12.08
 1 -17 0 22.91 14.79
 1 17 1 40.44 11.43
 -1 17 -1 45.42 18.53
 -1 17 -1 40.6 8.8
 1 17 1 43.05 12.38
 1 -17 1 28.94 14.92
 -1 -17 -1 38.85 21.97
 1 -17 2 -1.11 5.05
 -1 17 -2 2.68 1.74
 -1 17 -2 0.55 4.36
 1 17 2 -1.94 6.81
 -1 -17 -2 -1 6.38
 1 -17 3 100.41 33.62
 1 17 3 80.83 19.43
 -1 17 -3 59.89 8.93
 -1 17 -3 81.4 17.63
 1 17 3 65.12 18.06
 -1 -17 -3 70.55 29.52
 -1 17 -4 12.93 3.22
 1 17 4 13.47 7.46
 -1 17 -4 29.14 7.96
 1 -17 4 16.71 18.59
 1 17 4 10.06 9.98
 -1 -17 -4 33.2 17.74
 -1 17 -4 16.94 8.94
 1 17 5 7.3 7.92
 1 -17 5 17.28 16.39
 -1 -17 -5 -2.47 1.8
 -1 -17 -5 6.47 4.38
 1 17 5 5.32 5.35
 -1 17 -5 7.25 6.85
 -1 -17 -5 28.84 22.93
 1 17 6 44.63 18.21
 1 -17 6 56.34 24.97
 -1 -17 -6 54.85 17.07
 1 17 6 26.29 14.93
 -1 -17 -6 54.37 24.52
 -1 17 -6 78.24 17.4
 1 17 7 20.45 10.79
 1 -17 7 0.26 7.14
 -1 -17 -7 17.37 9.03
 1 17 7 23.34 12.6
 -1 -17 -7 9.37 5.49
 -1 -17 -7 23.26 16.35
 1 17 8 20.95 11.21
 1 -17 8 4.08 9.95
 -1 -17 -8 21.65 11.44
 1 17 8 8.46 8.14
 -1 -17 -8 10.5 5.65
 1 -17 9 55.03 25.91
 1 17 9 17.19 12.31
 1 17 9 22.75 13.86
 -1 -17 -9 30.48 15.81
 -1 -17 -10 16.63 11.59
 1 17 10 8.77 12.07
 1 17 10 28.52 15.53
 -1 -17 -11 20.39 16.87
 -1 17 -11 38.44 15.29
 1 17 12 23.21 11.9
 -1 17 -12 32.94 15.26
 -1 -17 -13 5.96 5.36
 1 17 13 2.65 3.74
 -1 17 -13 11.53 9.3
 -1 17 -14 10.58 9.63
 -1 -17 -14 2.11 10.78
 -1 17 -15 13 11.58
 -1 -17 -15 5.84 11.73
 -1 -17 -16 9.85 11.8
 1 -18 -15 32.62 18.23
 1 -18 -13 1.57 3.78
 -1 18 12 -4.18 5.64
 1 -18 -12 7.1 10.58
 -1 18 11 8.95 9.66
 1 -18 -11 15.74 15.7
 -1 18 10 8.14 11.1
 1 -18 -10 10.18 8.54
 -1 -18 10 -14.31 33.25
 -1 18 9 19.15 9.45
 1 -18 -9 9.38 5.65
 1 -18 -9 7.44 3.49
 -1 -18 9 -7.65 22.47
 1 -18 -8 22.73 10.86
 -1 18 8 13.09 7.26
 -1 18 8 32.89 17.58
 1 -18 -8 24.7 11.84
 -1 -18 7 27.56 26.95
 -1 18 7 16.38 8.37
 1 -18 -7 4.86 5.49
 -1 18 7 10.65 4.36
 1 -18 -7 10.06 9.48
 1 -18 -6 5.52 13.61
 -1 -18 6 18.32 16.3
 -1 18 6 -3.66 1.37
 1 -18 -6 13.98 7.71
 -1 18 6 0.55 5.67
 1 -18 -6 -0.21 1.39
 1 -18 -5 19.24 13.37
 -1 -18 5 0.3 17.74
 -1 18 5 10.93 5.06
 1 -18 -5 -2.44 2.74
 -1 18 5 21 6.49
 1 -18 -5 3.29 2.48
 -1 -18 4 2.55 5.87
 -1 18 4 0.15 2.93
 1 -18 -4 -8.02 10.8
 -1 18 4 0.66 1.73
 -1 -18 3 54.33 31.06
 -1 18 3 22.92 8.37
 -1 18 3 32.79 15.52
 1 -18 -3 11.49 11.21
 -1 -18 2 77.55 32.29
 1 18 -2 40.22 11.64
 -1 18 2 138.36 19.6
 1 18 -2 21.34 9.01
 -1 18 2 19.43 7.23
 1 -18 -2 105.62 28.78
 1 18 -1 25.45 9.99
 -1 18 1 38.08 10.9
 -1 18 1 58.28 26.89
 1 18 -1 14.56 9.08
 -1 -18 1 45.04 25.53
 1 -18 -1 35.08 16.79
 1 18 0 48.72 12.42
 -1 18 0 56.07 11.28
 -1 18 0 45.61 22.93
 1 18 0 70.54 20.24
 1 -18 0 40.03 16.09
 -1 -18 0 51.41 23.99
 1 18 1 52.59 13.51
 -1 18 -1 61.24 11.58
 -1 18 -1 67.96 21.02
 1 18 1 77.26 22.32
 1 -18 1 38.13 20.48
 -1 -18 -1 41.84 25.1
 1 18 2 43.95 14.58
 -1 18 -2 40.19 7.76
 -1 18 -2 62.07 21.2
 1 18 2 31.08 10.49
 -1 -18 -2 70.97 27.3
 1 -18 2 27.25 19.23
 1 -18 3 20.97 15.83
 1 18 3 38.73 11.97
 -1 18 -3 37.95 6.59
 -1 18 -3 53.03 14.04
 1 18 3 23.63 11.97
 -1 -18 -3 27.31 16.38
 1 18 4 -2.43 4.1
 -1 18 -4 1.17 2.53
 -1 18 -4 3.69 1.93
 1 18 4 0.48 7.69
 -1 -18 -4 10.85 15.42
 1 -18 4 -7.89 14.61
 1 18 5 19.85 9.15
 1 -18 5 22.06 15.92
 1 18 5 31.97 12.61
 -1 18 -5 29.39 10.48
 -1 -18 -5 11.02 7.75
 1 18 6 -3.46 4.85
 1 -18 6 2.9 12.65
 -1 -18 -6 -5.06 5.05
 -1 -18 -6 1.75 4.32
 1 18 6 -3.37 8.51
 -1 18 -6 1.12 4.98
 1 18 7 4.26 6.32
 1 -18 7 29.9 18.46
 -1 -18 -7 9.72 9.05
 1 18 7 5.06 1.31
 -1 -18 -7 10.24 4.75
 -1 18 -7 24.18 10.19
 -1 -18 -7 -1.21 11.16
 1 18 8 0.43 7.38
 1 -18 8 1.16 12.51
 -1 -18 -8 11.55 10.26
 1 18 8 2.47 8.97
 -1 18 -8 27.89 11.52
 -1 -18 -8 35.96 27.57
 -1 -18 -8 9.7 8.42
 1 18 9 0.58 3.7
 1 -18 9 25.07 13.98
 -1 -18 -9 13.04 10.15
 -1 18 -9 13.27 7.18
 1 18 9 6.97 4.1
 1 18 10 -0.48 12.2
 -1 -18 -10 20.55 9.18
 -1 -18 -11 20.82 15.75
 1 18 11 -1.21 5.2
 -1 18 -11 29.47 9.22
 -1 -18 -12 -9.39 15.63
 1 18 12 -3.07 5.13
 -1 18 -12 -0.43 4.11
 -1 18 -13 0.17 8.97
 -1 -18 -13 -1.77 3.11
 -1 -18 -14 -5.12 1.25
 -1 -18 -15 27.74 17.19
 1 -19 -15 14.22 13.39
 1 -19 -13 18.22 17.4
 1 -19 -12 27.34 19.6
 -1 19 11 17.9 11.59
 1 -19 -11 11.52 9.14
 -1 19 10 23.9 11.82
 1 -19 -10 5.5 7.65
 -1 -19 10 36.09 32.78
 1 -19 -9 12.89 9.31
 -1 -19 9 5.35 15.58
 -1 19 9 5.33 4.69
 -1 19 9 -16.82 19.29
 1 -19 -9 8.35 6.85
 1 -19 -8 -1.04 3.81
 1 -19 -8 -3.16 7.71
 -1 19 8 -13.56 18.55
 -1 -19 8 12.87 20.5
 1 -19 -7 5.89 10.2
 -1 -19 7 19.41 28.53
 1 -19 -7 9.51 5.89
 -1 19 7 5.28 5.43
 -1 19 7 6.58 11.48
 1 -19 -7 8.34 8
 1 -19 -6 9.89 7
 1 -19 -6 5.52 1.62
 -1 19 6 4.89 7.12
 1 -19 -6 2.69 5.97
 -1 19 6 19.73 8.91
 -1 19 5 6.94 6.4
 1 -19 -5 11.33 13.17
 -1 19 5 5.45 6.13
 -1 19 4 8.64 14.48
 1 -19 -4 -0.53 6.9
 -1 19 4 4.74 4.26
 -1 -19 3 5.42 14.01
 -1 19 3 11.39 6.52
 -1 19 3 24.86 12.07
 1 -19 -3 5.37 3.71
 -1 -19 2 46.03 25.24
 1 19 -2 25.32 9.9
 -1 19 2 38.2 9.75
 1 19 -2 -1.27 5.76
 -1 19 2 67.61 24.2
 1 -19 -2 11.43 13.49
 1 19 -1 -0.1 2.36
 -1 19 1 1.38 2.42
 -1 19 1 0.68 5
 1 19 -1 -0.41 2.16
 -1 -19 1 2.22 7.86
 1 -19 -1 -2.97 4.91
 1 19 0 6.21 5.92
 -1 19 0 15.97 6.32
 1 19 0 4.48 5.22
 -1 -19 0 9.72 10.84
 1 -19 0 7.92 10.23
 -1 19 -1 -5.98 3.39
 -1 19 -1 4.38 4.1
 1 -19 1 -3.14 5.38
 -1 -19 -1 -0.23 7.41
 1 19 1 -1.49 2.92
 1 19 2 52.93 15.47
 -1 19 -2 58.59 9.86
 -1 19 -2 109.2 22.3
 1 19 2 98.54 25.52
 1 -19 2 40.74 24.48
 -1 19 -3 2.99 1.88
 1 19 3 5.85 9.55
 1 19 3 2.52 5.05
 -1 19 -3 6.22 2.5
 1 -19 3 16.24 12.25
 -1 19 -4 7.23 3.03
 1 19 4 13.08 5.91
 -1 19 -4 6.4 2.63
 1 19 4 5.29 2.42
 -1 -19 -4 5.3 11.7
 1 -19 4 12.49 13.88
 1 19 5 10.38 7.3
 1 -19 5 12.82 8.57
 1 19 5 13.23 8.69
 -1 -19 -5 8.13 10.88
 1 19 6 4.06 8.99
 1 -19 6 8.37 14.29
 -1 -19 -6 1.8 1.19
 -1 -19 -6 2.41 0.73
 1 19 6 8.24 11.49
 -1 -19 -6 16.13 15.36
 -1 19 -6 11.6 7.64
 1 19 7 -0.43 4.32
 1 -19 7 8.49 9.34
 1 19 7 15.53 13.32
 -1 -19 -7 9.68 13.7
 -1 19 -7 8.65 6.77
 1 19 8 5.95 8.5
 1 -19 8 2.44 13.78
 -1 -19 -8 -5.33 9.86
 1 19 8 4.8 12.39
 -1 -19 -8 0.7 1.59
 -1 19 -8 5.3 5.7
 -1 -19 -8 7.05 2.81
 -1 -19 -9 0.48 10.31
 1 -19 9 7.76 6.26
 1 19 9 2.59 6.07
 -1 -19 -9 2.57 4.2
 -1 -19 -9 8.1 12.7
 -1 19 -9 10.57 7
 -1 -19 -10 27.11 13.66
 1 19 10 25.54 14.11
 1 19 10 42.35 21.1
 -1 19 -10 82.54 21.02
 -1 -19 -10 35.37 13.12
 -1 -19 -10 41.64 29.47
 -1 -19 -11 15.65 10.82
 -1 19 -11 19.85 7.94
 1 19 11 13.85 12.76
 -1 -19 -12 -2.51 76.47
 -1 -19 -13 4.21 3.7
 -1 -19 -15 4.94 15.67
 1 -20 -14 16.65 18.19
 1 -20 -13 13.44 13.77
 1 -20 -12 20.63 18.14
 1 -20 -11 8.15 9.48
 -1 -20 10 -14.39 6.93
 -1 -20 9 3.99 11.32
 1 -20 -9 0.47 9.73
 1 -20 -9 11.8 10.91
 -1 20 9 17.16 10.81
 -1 -20 8 23.83 28.13
 -1 20 8 14.44 8.92
 1 -20 -8 5.54 5.46
 1 -20 -8 11.6 17.05
 1 -20 -7 -2.47 5.89
 -1 20 7 24.28 16.86
 -1 -20 7 18.81 14.54
 1 -20 -7 7.17 8.17
 -1 -20 6 5.69 10.41
 -1 20 6 38.8 25.75
 1 -20 -6 29.41 19.31
 -1 20 6 31.36 12.79
 -1 -20 5 -5.02 11.22
 -1 20 5 3.2 20.69
 1 -20 -5 -2.68 10.3
 -1 20 5 1.31 0.8
 -1 -20 4 25.67 18.7
 -1 20 4 20.76 13.2
 1 -20 -4 22.63 17.22
 -1 20 4 20.1 9.48
 -1 20 3 5.96 4.59
 -1 20 3 18.6 19.2
 -1 -20 3 -4.2 20.03
 1 20 -2 -1.21 1.54
 -1 20 2 5.49 4.93
 -1 20 2 9.94 8.79
 1 20 -2 1.7 1.84
 1 -20 -2 7.68 12.22
 -1 -20 2 19.26 24.18
 1 20 -1 0.9 4.98
 -1 20 1 4.63 18.19
 -1 20 1 8.91 4.89
 1 -20 -1 1.17 7.17
 -1 -20 1 5.31 15.91
 1 20 0 -0.36 1.32
 -1 20 0 0.7 1.02
 -1 20 0 3.44 9.84
 1 20 0 3.76 6.66
 -1 -20 0 12.5 14.75
 1 -20 0 -1.41 7.2
 -1 20 -1 11.26 12.43
 -1 20 -1 0.97 3.07
 1 20 1 2.12 4.33
 -1 -20 -1 -3.2 9.19
 1 -20 1 4.81 11.04
 -1 20 -2 8.49 9.33
 1 20 2 5.65 2.76
 -1 20 -2 8.79 3.12
 1 20 2 9.4 2.19
 1 -20 2 -2.72 6.63
 -1 -20 -2 3.94 4.03
 -1 20 -3 6.4 4.58
 1 20 3 4.26 2.12
 -1 20 -3 7.76 2.8
 1 -20 3 -7.11 14.12
 -1 -20 -3 -6.51 10.04
 1 20 4 41.81 14.55
 1 20 4 43.43 16.09
 -1 -20 -4 12.25 4.09
 1 -20 4 18.69 11.56
 1 20 5 1.1 4.26
 1 20 5 -5.79 9.76
 -1 -20 -5 0.75 5.17
 1 -20 5 1.95 10.99
 1 20 6 9.34 10.7
 1 -20 6 35.79 31.11
 1 20 6 15.59 6.64
 -1 -20 -6 4.12 3.26
 1 20 7 7.16 14.73
 -1 -20 -7 8.06 3.6
 -1 -20 -7 3.11 1.93
 -1 -20 -7 2.42 9.82
 -1 -20 -8 16.18 11.28
 -1 -20 -8 24.2 23.85
 -1 20 -8 10.9 7.98
 1 20 8 9.11 11.61
 -1 -20 -9 4.52 8.43
 1 -20 9 23.47 14.73
 -1 -20 -9 4.25 7.36
 -1 20 -9 -0.26 3.38
 1 20 9 5.06 3.16
 -1 -20 -10 14.18 14.33
 -1 -20 -10 10.95 19.58
 -1 20 -10 18.75 11.67
 -1 -20 -11 14.33 10.76
 -1 -20 -11 26.24 32.62
 -1 -20 -12 9.93 7.9
 -1 -20 -13 4.51 12.44
 -1 -20 -15 -5.5 6.74
 1 -21 -13 -14.79 9.72
 1 -21 -12 5.68 8.24
 1 -21 -11 -4.71 13.63
 1 -21 -10 6.11 3.16
 -1 -21 10 2.64 17.93
 1 -21 -10 16.87 22.45
 -1 -21 9 62.52 48.07
 1 -21 -9 34.57 14.92
 1 -21 -9 4.37 11.91
 -1 -21 8 -15.98 20.47
 1 -21 -8 3.16 4.51
 1 -21 -8 -5.27 12.88
 -1 21 7 10.58 9.15
 1 -21 -7 14.79 17.08
 -1 -21 7 25.83 31.17
 -1 21 6 16.66 8.75
 1 -21 -6 9.99 3.41
 -1 -21 6 20.34 24.66
 1 -21 -5 4.7 9.8
 -1 -21 5 7.06 21.32
 -1 21 4 14.62 7.72
 -1 21 4 15.31 14.56
 1 -21 -4 4.08 2.98
 -1 -21 4 1.99 4.21
 1 -21 -3 29.63 12.41
 -1 -21 3 35.33 23.54
 -1 21 3 -1.28 2.7
 -1 21 3 51.55 14.53
 1 21 -2 7.05 4.77
 -1 21 2 -7.02 19.7
 1 -21 -2 27.23 15.18
 -1 -21 2 41.84 29.23
 1 21 -2 1.32 1.72
 -1 21 2 24.35 10.11
 1 21 -1 1.53 8.54
 -1 -21 1 11.56 17.01
 1 -21 -1 9.94 7.42
 1 21 -1 7.49 6.91
 -1 21 1 15.32 6.44
 -1 21 0 -8.2 12.99
 -1 -21 0 -5.39 10.8
 1 -21 0 -1.05 5.98
 1 21 0 0.21 4.18
 -1 21 0 -0.71 1.84
 1 21 0 0.06 2.16
 -1 21 -1 32.68 14.46
 1 -21 1 17.09 16.54
 -1 -21 -1 3.67 9.6
 1 21 1 20.83 15.65
 1 21 1 14.5 9.94
 -1 21 -1 21.39 6.95
 -1 21 -2 24.76 13.78
 1 21 2 21.66 10.62
 -1 -21 -2 12.47 12.9
 1 21 2 14.4 9.83
 -1 21 -2 2.18 0.78
 1 21 3 30.07 19.06
 -1 -21 -3 29.92 20.96
 -1 21 -3 11.37 6.94
 -1 21 -3 12.57 5.12
 1 21 3 26.15 14.03
 1 21 4 8.02 10.32
 1 21 4 5.05 5.81
 1 -21 4 6.02 5.66
 -1 -21 -4 3.27 6.3
 -1 -21 -5 -13.75 19.74
 1 -21 5 -1.18 7.14
 -1 -21 -6 19.3 19.87
 1 21 6 17.18 10.57
 1 -21 6 21.66 23.97
 -1 -21 -7 3.14 16.58
 1 21 7 7.73 3.87
 1 -21 7 -11.34 14.03
 -1 -21 -8 -3.28 9.76
 1 21 8 1.22 10.19
 1 -21 8 -5.05 6.52
 -1 -21 -9 2.85 12.89
 1 -21 9 24.94 5.21
 -1 -21 -10 12.39 18.66
 -1 -21 -12 0.37 13.64
 -1 -21 -13 23.3 28.57
 1 -22 -12 21.72 21.23
 1 -22 -11 3.83 14.59
 1 -22 -10 3.4 11.34
 -1 -22 10 -0.45 14.12
 1 -22 -9 -12.64 18.32
 -1 -22 9 -3.9 7.78
 1 -22 -8 4.48 2.99
 -1 -22 8 -9.15 6.81
 1 -22 -7 -2.03 8.24
 -1 -22 7 -1.6 16
 1 -22 -6 4.41 6.65
 -1 22 6 10.73 5.39
 -1 -22 6 -3.45 18.21
 1 -22 -5 5.48 8.64
 -1 22 5 6.83 7.08
 -1 -22 5 3.69 15.29
 -1 22 4 -0.5 5.8
 1 -22 -4 0.22 9.4
 -1 -22 4 -5.23 19.44
 1 -22 -3 24.48 15.35
 -1 -22 3 37.99 26.04
 1 -22 -2 1.73 8.51
 -1 22 2 4.86 2.92
 1 22 -1 20.73 12.57
 1 -22 -1 3.29 10.76
 -1 -22 1 17.73 18.79
 1 22 -1 7.35 4.36
 -1 22 1 9.7 2.82
 1 22 0 0.72 2.9
 -1 -22 0 2.85 12.18
 1 -22 0 4.3 9.52
 -1 22 0 -3.17 4.73
 1 22 0 -1.28 4.2
 -1 22 -1 12.68 8.97
 1 -22 1 17.38 20.4
 -1 -22 -1 20.64 23.32
 1 22 1 6.15 2.24
 -1 22 -1 1.7 2.99
 -1 22 -2 20.86 9.37
 -1 22 -2 31.7 9.28
 1 22 2 24.02 13.3
 -1 -22 -2 -10.51 23.26
 1 -22 2 22.64 21.12
 1 22 3 22.19 12.99
 -1 -22 -3 42.29 24.86
 1 -22 3 34.19 23.78
 1 -22 4 -2.59 10.33
 -1 -22 -4 -13.74 21.98
 1 22 5 -4.85 6.96
 -1 -22 -5 -0.29 13.4
 1 -22 5 11.75 19.86
 1 -22 6 1.29 2.36
 1 22 6 -2.58 8.84
 -1 -22 -6 4.74 4.33
 1 -22 7 14.17 23.56
 -1 -22 -7 1.52 20.13
 1 -22 8 8.12 11.56
 -1 -22 -8 5.67 19.15
 1 -22 9 -39.26 33.41
 -1 -22 -9 -21.7 27.86
 -1 -22 -10 -0.35 13.69
 -1 -22 -11 13.89 24.23
 -1 -22 -12 22.69 28.99
 1 -23 -11 -8.89 6.43
 1 -23 -10 -3.44 12.85
 -1 -23 9 -4.91 14.23
 -1 -23 8 -6.85 21.01
 1 -23 -8 -3.87 8.5
 -1 -23 7 16.99 39.55
 1 -23 -7 9.48 12.87
 -1 -23 6 -44.68 39.61
 1 -23 -6 -6.51 9.01
 -1 -23 5 12.69 26.4
 1 -23 -5 0.24 7.9
 -1 23 4 10.56 5.12
 -1 -23 4 28.91 28.6
 1 -23 -4 8.13 4.5
 -1 23 3 2.97 6.54
 -1 -23 3 -0.7 18.22
 1 -23 -3 25.5 25.71
 -1 -23 2 1.34 8.85
 1 -23 -2 9.81 10.16
 1 23 -1 -3.13 2.17
 -1 23 1 -0.21 6.6
 1 -23 -1 0.91 11.84
 -1 -23 1 -3.81 10.9
 -1 23 0 2.43 4.1
 1 23 0 0.76 4.41
 1 -23 0 2.66 9.03
 -1 -23 0 11.91 21.33
 1 23 1 2.41 7.38
 -1 23 -1 2.74 4.35
 1 -23 1 7.46 16.31
 -1 -23 -1 11.22 13.49
 1 23 2 12.2 10.62
 -1 23 -2 29.81 9.63
 1 -23 2 47.08 24.23
 -1 -23 -2 40.1 24.15
 1 23 3 3.24 4.55
 1 -23 3 -10.05 17.07
 -1 -23 -3 -2.64 14.24
 1 23 4 16.5 9.4
 -1 -23 -4 43.67 28.71
 1 -23 4 6.98 13.51
 -1 -23 -5 -15.85 27.39
 1 -23 5 -13.58 24.48
 -1 -23 -6 11.51 23.17
 1 -23 6 8.08 4.27
 1 -23 7 30.59 34.63
 1 -23 8 -15 15.61
 -1 -23 -8 21.96 23.87
 1 -23 9 5.04 13.9
 -1 -23 -9 9.77 18.59
 -1 -23 -10 -8.98 17.24
 -1 -24 10 -45.02 49.2
 -1 -24 9 28.66 31.19
 1 -24 -9 12 16.43
 -1 -24 8 44.28 27.69
 1 -24 -8 12.49 7.91
 1 -24 -5 -30.35 26.05
 -1 -24 5 -3.99 13.68
 1 -24 -4 14.17 20.81
 -1 -24 4 -2.68 21.32
 -1 -24 3 28.62 28.44
 1 -24 -3 -5.47 7.79
 -1 24 2 9.7 8.35
 -1 -24 2 -8.04 22.3
 1 -24 -2 -8.09 14.26
 -1 24 1 11.02 8.66
 -1 -24 1 -0.68 16.54
 1 -24 -1 6.34 6.44
 1 24 0 -3.58 6.09
 -1 24 0 -1.63 3.63
 -1 -24 0 9.72 14.23
 1 -24 0 22.66 21.57
 -1 24 -1 7.6 5.82
 1 24 1 -7.89 9.41
 -1 -24 -1 20.84 16.73
 1 -24 1 -11.05 12.94
 1 24 2 -0.09 7.1
 -1 -24 -2 -4.92 5.95
 1 -24 2 6.58 9.36
 1 24 3 -0.21 7.65
 1 -24 3 9.87 16.97
 -1 -24 -3 29.79 30.91
 1 -24 4 -7.01 121.65
 1 -24 5 4.02 15.69
 1 -24 6 23.4 23.01
 -1 -24 -6 -25.6 30.5
 -1 -24 -7 13.55 20.82
 1 -24 7 -10.58 25.62
 1 -24 8 12.2 16.74
 -1 -24 -8 -25.01 19.97
 1 -24 9 -16.42 36.15
 -1 -25 8 49.94 43.46
 -1 -25 7 21.89 21.01
 1 -25 -7 -4.26 24.09
 1 -25 -6 -7.32 8.34
 -1 -25 6 4.66 22.99
 -1 -25 5 -3.68 16.12
 1 -25 -5 25.12 24.5
 -1 -25 4 2.77 17.14
 -1 -25 3 17.33 23.24
 -1 -25 2 -13.81 17.45
 1 -25 -2 26.75 18.39
 -1 -25 1 -7.43 26.41
 1 -25 -1 -3.63 8.26
 -1 25 1 0.08 2.04
 1 -25 0 -5.47 7.75
 -1 -25 0 1.04 14.11
 -1 -25 -1 5.29 30.14
 1 -25 1 -40.76 37.64
 -1 -25 -2 -3.6 3.39
 1 -25 2 -5.36 14.47
 1 25 2 3.75 9.54
 1 -25 3 22.16 3.96
 -1 -25 -3 -30.17 32.56
 1 -25 4 24.68 20.13
 -1 -25 -4 19.66 19.78
 -1 -25 -5 9.03 15.68
 1 -25 5 -32.97 36.72
 -1 -25 -6 2.78 10.18
 1 -25 6 1.08 10.91
 1 -25 9 1.65 18.38
 1 -26 -4 -4.14 5.01
 1 -26 -3 -12.48 19.41
 -1 -26 3 1.17 4.96
 1 -26 -2 23 25.67
 -1 -26 2 27.29 24.03
 1 -26 -1 -20.72 27.36
 -1 -26 1 9.59 23.54
 -1 -26 0 -37.02 34.74
 1 -26 0 23.89 19.55
 -1 -26 -1 -21.59 35.8
 1 -26 1 11.99 11.81
 1 -26 2 17.13 10.45
 1 -26 3 -43.2 33.44
 1 -26 4 3.1 26.7
 1 -26 5 -8.23 28.57
 1 -26 6 13.37 33.95
 1 -26 7 21.38 32.81
 1 -26 8 -14.72 31.25
 -2 0 21 3.02 7.97
 2 0 -21 -17.81 14.37
 -2 0 20 69.41 17.89
 2 0 -20 30.53 17.04
 2 0 -19 -0.44 5.48
 -2 0 19 5.5 7.24
 2 0 -18 124.4 28.81
 -2 0 18 222.11 34.14
 -2 0 17 1.04 1.1
 2 0 -17 3.9 1.92
 -2 0 16 98.31 21.63
 -2 0 15 -8.07 6.07
 -2 0 14 55.35 19.38
 -2 0 14 32.96 14.72
 -2 0 13 2.42 3.52
 -2 0 12 312.54 38.53
 -2 0 11 -0.94 4.4
 -2 0 11 0.45 3.51
 -2 0 10 17.56 9.81
 -2 0 10 55.26 14.14
 -2 0 9 0.28 2.11
 -2 0 9 -1.02 3.02
 -2 0 8 19.91 8.43
 -2 0 8 17.7 11.49
 -2 0 7 0.38 2.08
 2 0 -7 -0.76 1.02
 -2 0 6 221.32 38.16
 2 0 -5 0.15 0.92
 -2 0 5 0.99 0.74
 2 0 -5 1.64 2.6
 2 0 -4 847.26 40.88
 2 0 -4 852.61 45.42
 -2 0 4 791.87 41.21
 -2 0 3 0.72 1.05
 2 0 -3 1.48 2.88
 -2 0 3 0.61 1.15
 2 0 -3 0.08 2.02
 2 0 -2 9999 200.73
 2 0 -1 0.24 1.5
 -2 0 1 0.26 2
 2 0 -1 -0.27 2.31
 2 0 -1 1.78 2.76
 -2 0 1 -1.2 2.5
 -2 0 0 1152.75 55.86
 2 0 0 1091.03 50.78
 -2 0 0 1130.98 52.4
 2 0 0 1273.4 55.01
 -2 0 0 1099.98 48.73
 2 0 0 1076.18 40.2
 2 0 1 0.32 1.84
 -2 0 -1 0.05 1.69
 -2 0 -1 0.47 1.5
 2 0 1 -0.63 1.14
 -2 0 -1 0.51 1.89
 -2 0 -2 1795.03 69.4
 -2 0 -2 1845.78 67.63
 -2 0 -3 1.72 2.98
 2 0 3 1.11 2.68
 2 0 3 1.08 2.6
 -2 0 -3 -0.85 3.04
 -2 0 -4 873.58 48.08
 2 0 4 668.15 37.05
 -2 0 -4 794.6 44.78
 2 0 4 722.47 47
 -2 0 -5 0.34 4.14
 2 0 5 1.62 2.2
 2 0 5 1.19 2.56
 -2 0 -5 1.05 3.13
 2 0 6 1476.57 59.08
 2 0 6 1621.35 65.93
 2 0 7 0.29 1.19
 -2 0 -7 1.51 2.66
 2 0 7 -0.57 1.19
 -2 0 -7 1.4 3.08
 -2 0 -8 47.1 10.53
 2 0 8 30.44 9.45
 -2 0 -8 40.15 10.03
 2 0 8 34.63 10.01
 -2 0 -9 1.71 1.33
 -2 0 -9 -1.4 1.78
 2 0 9 1.03 1.57
 -2 0 -10 64.85 15.11
 -2 0 -10 52.96 12.69
 -2 0 -11 4.49 3.99
 -2 0 -11 4.79 4
 2 0 11 0.13 2.19
 -2 0 -12 578.66 45.07
 2 0 12 677.46 52.22
 -2 0 -13 1.31 3.11
 -2 0 -13 4.94 4.7
 2 0 13 -3.76 4.79
 -2 0 -14 41.43 17.05
 -2 0 -14 39.06 12.74
 2 0 14 54.02 16.59
 -2 0 -15 -0.16 4.5
 -2 0 -15 -1.68 3.07
 2 0 15 0.29 4.65
 -2 0 -16 72.6 20.07
 -2 0 -16 78.8 19.1
 2 0 16 73.82 20.04
 -2 0 -17 10.06 8.68
 -2 0 -17 0.8 2.32
 2 0 17 7.3 6.84
 -2 0 -18 136.91 29.4
 -2 0 -18 101.8 25.81
 2 0 18 102.87 28.88
 -2 0 -19 -5.54 10.16
 -2 0 -19 -7.2 9.67
 2 0 19 4 7.51
 -2 0 -20 8 8.18
 2 0 20 15.78 13.51
 -2 0 -21 3.49 8.24
 2 0 21 -0.73 2.98
 2 0 22 23.1 12.03
 -2 -1 22 85.01 28.42
 -2 1 22 53.62 20.84
 2 -1 -21 3.55 4.15
 2 1 -21 5.25 9.02
 -2 -1 21 15.2 12.56
 -2 1 20 9.41 5.03
 2 1 -20 23.31 12.03
 -2 -1 20 27.59 11.78
 2 1 -19 40.75 17.72
 2 -1 -19 45.69 18.5
 -2 1 19 60.97 23.24
 -2 -1 19 94.38 25.02
 -2 1 18 14.21 12.95
 -2 -1 18 23.22 11.91
 2 -1 -18 11.64 10.3
 2 1 -18 24.22 13.06
 2 -1 -17 70.25 19.88
 2 1 -17 77.12 21.15
 -2 -1 17 86.37 20.57
 -2 1 17 77.91 21.66
 -2 1 16 104.45 22.15
 -2 -1 16 129.3 22.93
 -2 -1 15 0.91 4.58
 -2 1 15 -2.37 5.89
 -2 -1 14 17.31 9.84
 -2 1 14 2.51 1.74
 -2 1 14 4.48 8.01
 -2 -1 14 18.36 9.5
 -2 -1 13 34.75 14.41
 -2 1 13 32.32 12.87
 -2 -1 12 144.21 24.6
 -2 1 12 130.06 21.74
 -2 1 12 234.67 31.44
 -2 -1 12 243.33 29.73
 -2 1 11 32.28 11.85
 -2 -1 11 63.66 14.81
 -2 1 11 61.21 18.19
 -2 -1 10 87.49 24.56
 -2 1 10 155.27 25.12
 -2 1 9 46.21 12.91
 -2 -1 9 68.07 16.6
 2 1 -8 462.92 33.51
 -2 -1 8 527.25 35.21
 -2 1 8 534.78 38.24
 -2 -1 8 426.54 34.98
 -2 1 8 482.4 37.68
 2 -1 -7 80.31 17.71
 -2 1 7 62.49 15.83
 -2 -1 7 41.27 15.97
 -2 1 6 1805.8 67.18
 -2 -1 6 1803 64.82
 2 1 -5 520.64 33.36
 2 -1 -5 578.13 34.49
 2 1 -5 500.26 33.38
 2 -1 -5 489.89 36.91
 2 1 -5 486.75 58.74
 -2 1 5 511.93 34.61
 -2 -1 5 470.86 32.11
 2 1 -4 1053.21 45.15
 2 -1 -4 985.64 44.23
 2 1 -4 878.8 46.07
 2 -1 -4 1001.42 52.85
 -2 1 4 898.94 43.97
 -2 -1 4 942.55 44.59
 2 1 -4 876.76 72.04
 2 1 -3 2458.13 70.91
 2 -1 -3 2491.9 78.82
 -2 1 3 2676.77 85.69
 2 -1 -3 2511.7 72.1
 2 1 -3 2472.24 70.88
 -2 -1 3 2452.91 74.26
 -2 1 2 2670.77 80.28
 -2 -1 2 2696.37 71.88
 -2 -1 2 2304.9 104.67
 2 1 -2 2519.78 103.71
 2 1 -2 2605.89 74.96
 2 -1 -2 2762.46 81.61
 2 1 -2 2892.51 80.3
 -2 1 2 2477.9 76.42
 2 -1 -2 2473.99 73.22
 -2 -1 2 2612.24 79.88
 -2 -1 1 741.63 50.61
 2 -1 -1 534.97 36.44
 2 1 -1 806.52 49.97
 -2 1 1 819.26 44.26
 2 -1 -1 709.32 41
 -2 -1 1 736.82 39.44
 2 1 -1 777.23 40.68
 -2 -1 1 835.38 44.43
 2 -1 -1 656.97 39.73
 2 1 -1 735.67 42.57
 -2 1 1 666.21 42.96
 -2 -1 0 3176.25 85.37
 2 1 0 3266.2 80.92
 2 -1 0 3292.39 69.77
 2 1 0 3453.58 91.36
 -2 -1 0 3567.65 90.11
 -2 1 0 3405.83 93.63
 2 -1 0 3519.41 93.23
 2 -1 0 3174.72 91.54
 -2 -1 0 3402.47 93.88
 2 1 0 3253.71 87.92
 -2 1 0 3304.2 91.75
 -2 -1 -1 293.4 22.88
 2 -1 1 304.58 27.59
 -2 1 -1 282.61 27.09
 2 1 1 286.18 26.91
 -2 -1 -1 294.63 27.03
 -2 -1 -1 290.68 26.66
 2 -1 1 230.74 23.73
 -2 1 -1 268.32 26.43
 2 1 1 242.37 24.5
 -2 -1 -2 589.97 43.95
 2 1 2 567.81 36.33
 -2 1 -2 579.46 38.29
 2 -1 2 567.15 36.4
 -2 -1 -2 560.88 38.73
 2 -1 2 451.78 36.32
 -2 1 -2 585.35 39.86
 -2 1 -3 55.76 19.92
 2 1 3 41.82 10.68
 -2 -1 -3 90.76 37.44
 -2 1 -3 69.29 20.77
 2 -1 3 59.94 11.69
 -2 -1 -3 54.34 11.62
 -2 1 -4 3.21 20.5
 2 -1 4 2.42 3.44
 2 1 4 1.28 1.14
 -2 -1 -4 13.77 8.36
 -2 -1 -4 3.78 4.38
 -2 -1 -5 159.74 20.62
 2 1 5 152.79 21.66
 -2 1 -5 199.81 26.65
 2 -1 5 165.34 21.28
 2 1 5 206.67 21.52
 -2 1 -5 183.09 29.2
 -2 -1 -5 92.89 17.02
 2 -1 5 236.69 26.9
 -2 -1 -6 1113.59 54.81
 -2 1 -6 181.5 21.93
 2 -1 6 535.15 39.31
 2 1 6 654.17 42.72
 -2 1 -6 821.8 46.85
 2 -1 6 849.31 39.25
 2 1 6 1603.11 57.79
 -2 1 -7 173.21 20.44
 2 -1 7 117.42 19.11
 2 1 7 121.93 18.66
 -2 -1 -7 163.47 19.85
 2 -1 7 115.59 15.4
 2 1 7 128.28 17.64
 -2 1 -7 122.12 17.18
 -2 -1 -7 111.76 18.29
 -2 -1 -8 175.26 22.66
 -2 1 -8 233.24 24.88
 2 -1 8 99.78 19.94
 -2 -1 -8 157.56 24.97
 -2 1 -8 229.72 24.95
 2 1 8 83.2 15.97
 -2 1 -9 127.9 17.65
 -2 -1 -9 102.48 15.33
 2 -1 9 119.29 16.1
 -2 1 -9 93.57 15.53
 2 1 9 104.8 16.24
 -2 -1 -9 92.89 16.14
 2 -1 9 84.07 16.59
 2 1 9 87.84 16.46
 -2 1 -10 248.24 26.57
 -2 -1 -10 286.47 30.75
 2 1 10 284.88 28.28
 -2 -1 -10 396.42 34.03
 -2 1 -10 375.1 31.01
 2 1 10 270.07 30.32
 2 -1 10 284.71 30.98
 -2 1 -11 107.76 17.56
 -2 -1 -11 90.49 19.14
 -2 -1 -11 68.77 15.18
 -2 1 -11 71.41 14.65
 2 1 11 61.51 15.28
 -2 -1 -12 195.51 27.12
 -2 1 -12 190.62 25.55
 -2 -1 -12 307.73 33.29
 2 1 12 193.31 28.89
 -2 1 -12 313.25 33.21
 2 -1 12 193.69 27.62
 -2 -1 -13 21.09 12.18
 -2 1 -13 20.23 9.36
 -2 -1 -13 28.16 11.42
 2 1 13 8.29 7.02
 2 -1 13 13.55 6.97
 -2 -1 -14 7.5 5.97
 -2 1 -14 36.03 10.81
 -2 -1 -14 14.12 7.59
 -2 1 -14 21.76 8.86
 2 -1 14 21.18 10.89
 2 1 14 20 10.24
 -2 1 -15 3.65 2.5
 -2 -1 -15 -1.15 0.85
 -2 -1 -15 -0.18 4
 2 -1 15 3.05 6.43
 2 1 15 0.5 4.12
 -2 1 -16 50.04 19.28
 -2 -1 -16 38.04 14.62
 -2 1 -16 24.16 12.04
 2 1 16 25.03 12.45
 2 -1 16 31.52 13.09
 -2 1 -17 79.7 21.08
 -2 -1 -17 133.02 27.34
 -2 1 -17 47.07 16.18
 -2 -1 -17 78.1 21.1
 2 1 17 81.83 22.63
 2 -1 17 61.72 20.6
 -2 -1 -18 13.46 7.15
 -2 1 -18 18.99 10.48
 -2 1 -18 21.32 12.11
 -2 -1 -18 17.33 8.87
 2 1 18 20.13 12.91
 2 -1 18 18.76 12.6
 -2 1 -19 45.97 17.61
 -2 -1 -19 45.16 19.33
 -2 -1 -19 10.4 10.09
 -2 1 -19 12.16 6.41
 2 -1 19 4.02 1.82
 2 1 19 20.21 14.8
 -2 1 -20 2.3 8.33
 -2 -1 -20 11.87 14.07
 2 -1 20 24.28 13.9
 2 1 20 27.22 18.8
 -2 -1 -21 7.58 9.1
 -2 1 -21 11.8 14.04
 2 1 21 -0.19 1.95
 2 -1 21 -11.16 12.96
 2 1 22 27.86 17.95
 2 -1 22 18.52 11.56
 2 1 23 8.98 7.72
 -2 2 23 -6.14 9.53
 2 2 -22 16.12 10.96
 -2 2 22 12.22 15.29
 2 -2 -21 -8.29 8.81
 2 2 -21 18.1 12.72
 -2 2 21 -15.35 16.83
 -2 -2 21 12.68 14.82
 2 2 -20 3.62 4.27
 -2 -2 20 -9.05 9.84
 -2 2 19 54.16 20.66
 2 2 -19 25.89 14.98
 2 -2 -19 35.15 16.08
 -2 -2 19 37.89 16.82
 -2 -2 18 33.57 12.54
 -2 2 18 44.17 18.41
 2 -2 -18 39.53 16
 2 2 -18 32.88 13.34
 2 -2 -17 32.28 12.79
 -2 2 17 35.5 17.55
 -2 -2 17 24.51 12.72
 2 -2 -16 12.28 7.92
 -2 2 16 56.14 15.03
 -2 -2 16 53.82 14.3
 -2 2 15 3.67 7.81
 -2 -2 14 18.1 12.86
 -2 2 14 12.75 10.99
 -2 2 14 25.41 10.12
 -2 -2 14 29 8.45
 -2 2 13 104.72 21.47
 -2 -2 13 152.7 23.47
 -2 2 13 125.49 23.33
 -2 -2 12 122.56 21.17
 -2 2 12 152.41 24.23
 -2 -2 12 239.66 28.79
 -2 2 12 289.36 34.8
 -2 2 11 128.4 25.6
 -2 -2 11 75.86 23.8
 -2 2 11 297.75 35.12
 -2 -2 11 364.02 32.2
 -2 2 10 183.06 26.2
 -2 -2 10 130.76 24.66
 2 2 -10 157.25 46.42
 -2 2 10 184.69 24.73
 -2 -2 10 185.4 21.9
 -2 2 9 122.24 20.62
 -2 -2 9 55.38 18.96
 2 2 -9 92.61 38.37
 -2 2 8 390.8 34.93
 -2 -2 8 457.42 33.42
 -2 2 8 449.26 36.39
 -2 -2 7 585.67 38.08
 2 2 -7 531.77 35.12
 -2 2 7 612 42.2
 2 -2 -7 630.04 39.34
 2 -2 -6 64.36 14.81
 2 -2 -6 83.14 14.72
 -2 2 6 79.93 14.27
 -2 -2 6 62.6 11.36
 2 2 -6 74.46 24.47
 2 2 -5 1165.12 46.28
 2 -2 -5 1057.63 47.54
 2 -2 -5 1021.79 58.31
 -2 -2 5 938.67 44.76
 -2 2 5 1060.88 51.89
 2 2 -5 1024.44 84.76
 2 -2 -4 2322.24 69.17
 2 2 -4 2208.61 65.65
 2 -2 -4 2490.98 86.8
 -2 -2 4 2410.56 72.41
 -2 2 4 2124.93 71.44
 2 2 -4 2393.28 67.17
 2 2 -4 2555.78 128.19
 2 -2 -3 0.05 1.4
 2 2 -3 2.95 3.17
 -2 2 3 3.21 3.75
 2 2 -3 4.54 2.94
 -2 -2 3 3.05 2.12
 -2 2 3 2.83 5.03
 2 -2 -3 4.28 4.5
 2 2 -3 6.21 9.79
 -2 -2 3 7.99 11.39
 2 2 -2 1377.55 56.61
 -2 2 2 1194.42 53.23
 -2 -2 2 1390.72 56.07
 2 -2 -2 1187.07 51.19
 2 -2 -2 1293.69 57.75
 2 2 -2 1250.55 49.93
 -2 -2 2 1110.52 72.13
 2 2 -2 1250.34 73.11
 -2 2 2 1284.23 57.96
 -2 -2 2 1290.21 46.66
 -2 -2 1 5584.65 117.74
 2 -2 -1 5542.19 115.33
 2 2 -1 5778.01 112.79
 -2 2 1 5529.57 118.24
 -2 2 1 5354.3 119.24
 2 2 -1 5793.55 109.22
 -2 -2 1 5305.7 101.54
 2 -2 -1 5427.23 117.4
 2 2 -1 6004.13 134.04
 -2 -2 1 5489.27 137.47
 -2 -2 0 10.23 4.88
 2 2 0 11.21 5.68
 2 -2 0 8.45 4.93
 -2 2 0 10.32 4.9
 -2 -2 0 9.85 4.33
 2 -2 0 4.97 4.26
 -2 2 0 10.62 5.1
 2 2 0 9.36 6.24
 -2 -2 0 9.33 4.83
 2 2 0 11.12 5.53
 -2 2 -1 13.54 6.87
 2 -2 1 7.48 7.11
 2 -2 1 6.52 5.64
 2 2 1 8.78 5.8
 -2 -2 -1 11.27 5.89
 -2 2 -1 5.59 6.02
 -2 -2 -1 9.35 5.51
 -2 -2 -1 11.52 7.88
 -2 2 -2 2.28 4.41
 2 -2 2 10.61 11.65
 2 -2 2 1.06 2.2
 -2 2 -2 2.44 4.16
 -2 -2 -2 -0.78 2.39
 -2 -2 -2 0.38 1.81
 2 2 2 1.96 10.28
 2 2 2 2.79 4.12
 2 -2 3 28.15 8.6
 -2 -2 -3 29.31 7.89
 -2 2 -3 25.26 8.75
 2 2 3 34.14 8.58
 2 -2 3 37.97 9.25
 2 2 3 22.17 8.05
 -2 -2 -3 35.15 9.21
 -2 2 -3 28.8 8.56
 -2 2 -4 49.12 12.97
 2 -2 4 370.15 36.88
 -2 -2 -4 589.62 41.24
 2 2 4 492.46 39.73
 -2 2 -4 30.54 9.05
 2 2 4 142.49 42.43
 2 -2 4 41.94 30.77
 -2 -2 -5 66.8 13.09
 2 2 5 349.82 30.34
 -2 2 -5 253.45 38.92
 2 -2 5 270.29 28.5
 2 2 5 79.26 15.25
 -2 2 -5 116.49 29.93
 -2 -2 -5 115.76 20.27
 2 -2 5 361.23 35.7
 2 -2 6 22.18 8.9
 -2 2 -6 17.34 7.12
 -2 -2 -6 39.23 11.66
 2 -2 6 22.57 9.22
 2 2 6 31.54 9.3
 -2 2 -6 17.82 8.2
 -2 -2 -6 45.67 10.3
 2 -2 7 179.74 28.55
 -2 -2 -7 365.57 30.39
 2 -2 7 500.5 30.52
 2 2 7 375.33 32.62
 -2 -2 -7 416.49 35.14
 -2 2 -7 69.8 13.02
 -2 -2 -8 299.41 27.32
 2 -2 8 141.57 23.39
 -2 2 -8 186.93 24.24
 2 2 8 321.97 30.77
 2 -2 8 370 26.34
 -2 -2 -8 199.21 25.37
 -2 2 -8 205.99 23.82
 2 2 8 75.64 15.7
 -2 2 -9 103.53 16.54
 2 2 9 165.87 21.51
 -2 -2 -9 113.43 18.96
 -2 -2 -9 169.15 20.78
 -2 2 -9 117.89 17.87
 2 -2 9 81.09 16.83
 2 2 9 63.37 14.68
 -2 2 -10 120.79 18.43
 -2 -2 -10 159.43 24.22
 2 2 10 166.42 25.79
 -2 -2 -10 65.59 16.89
 -2 2 -10 46.43 12.88
 2 -2 10 28.98 12.1
 2 2 10 30.23 12.4
 -2 -2 -11 282.03 32.18
 -2 2 -11 291.24 29.41
 2 -2 11 272.4 32.38
 -2 -2 -11 403.7 38.55
 -2 2 -11 420.38 34.33
 2 2 11 305.47 34.16
 -2 2 -12 249.89 28.47
 -2 -2 -12 245.34 30.68
 2 -2 12 229.53 30.44
 -2 -2 -12 236.12 32.4
 2 2 12 270.32 33.87
 -2 -2 -13 82.96 20.3
 -2 2 -13 74.67 18.84
 -2 -2 -13 71.91 18.61
 -2 2 -13 69.3 15.52
 2 -2 13 52.41 14.7
 2 2 13 56.42 15.48
 -2 -2 -14 6.67 7.78
 -2 2 -14 5.84 5.71
 2 -2 14 -1.1 1.24
 2 2 14 -1.1 3.72
 -2 2 -15 1.49 4.21
 -2 -2 -15 -3.97 2.1
 -2 -2 -15 0.82 3.67
 2 2 15 -1.22 5.82
 2 -2 15 6.15 4.03
 -2 -2 -16 18.85 14.58
 -2 2 -16 17.33 11.55
 -2 -2 -16 0.4 1.62
 -2 2 -16 2.48 5.86
 2 -2 16 0.31 2.12
 2 2 16 1.13 3.86
 -2 2 -17 46.55 15.44
 -2 -2 -17 14.19 9.93
 -2 2 -17 19.46 10.78
 2 -2 17 15.01 10.48
 2 2 17 14.57 7.85
 -2 -2 -18 35.27 17.5
 -2 2 -18 56.37 15.71
 -2 -2 -18 36.34 16.04
 -2 2 -18 36.17 15.02
 2 -2 18 33.76 14.16
 2 2 18 16.5 9.71
 -2 2 -19 50.62 16.6
 -2 -2 -19 26.9 12.51
 -2 2 -19 39.94 16.84
 2 -2 19 31.79 14.4
 2 2 19 37.57 19.88
 -2 2 -20 1.32 1.8
 -2 -2 -20 7.35 7.18
 2 -2 20 1.21 5.44
 2 2 20 -5.54 1.27
 -2 -2 -21 6.39 7.56
 -2 2 -21 -7.05 11.68
 2 -2 21 -19.48 17.73
 2 2 21 11.68 19.07
 2 -2 22 -3.76 8.25
 2 2 22 -16.41 22.51
 2 2 23 -34.95 30.25
 -2 3 23 33.34 25.91
 2 3 -22 25.21 16.87
 -2 3 22 23.92 17.7
 -2 3 21 -12.56 16.79
 2 -3 -21 -0.77 6.51
 -2 -3 21 -4.29 6.13
 -2 3 20 16.5 11.01
 2 -3 -20 3.56 3.78
 2 3 -20 5.83 7.39
 -2 -3 20 8.86 8.13
 2 -3 -19 56.97 20.75
 2 3 -19 65.05 24.2
 -2 -3 19 53.62 21.35
 -2 3 18 1.59 6.35
 2 3 -18 1.48 5.76
 2 -3 -18 5.2 6.46
 -2 -3 18 21.95 11.33
 2 -3 -17 68.01 20.48
 -2 3 17 118.43 24.64
 -2 -3 16 47.49 13.53
 -2 3 16 32.6 15.9
 2 -3 -16 28.98 11.58
 -2 -3 15 92.61 17.62
 -2 3 15 103.48 24.61
 2 -3 -15 51.12 16.62
 -2 3 14 9.11 9.47
 -2 -3 14 30.3 9.6
 -2 -3 14 21.53 9.36
 -2 3 14 30.03 13.42
 -2 3 13 333.45 40.87
 -2 -3 13 361.25 36.41
 -2 -3 13 105.58 21.69
 -2 3 13 152.69 30.23
 -2 3 12 3.03 4.27
 -2 -3 12 3.52 3.18
 -2 -3 12 1.89 5.41
 -2 3 12 -2.62 3.49
 -2 -3 11 16.17 5.96
 -2 3 11 7.07 5.58
 -2 3 11 10.55 7.48
 -2 -3 11 5.69 5.63
 -2 3 10 0.36 1.54
 -2 -3 10 4.44 4.14
 2 3 -10 11.18 11.34
 -2 -3 10 9.06 5.18
 -2 3 10 4.53 3.72
 -2 3 9 150.12 24.39
 -2 -3 9 170.4 19.32
 -2 -3 9 43.33 13.96
 -2 3 9 86.99 18.8
 2 3 -9 118.32 40.33
 -2 3 8 363.62 34.79
 -2 3 8 378.84 38.14
 2 3 -8 372.09 64.82
 -2 -3 7 144.57 18.7
 2 3 -7 209.89 20.92
 2 -3 -7 257.26 25.97
 2 3 -7 210.3 46.81
 -2 3 6 264.76 28.12
 2 -3 -6 324.2 32.18
 2 3 -6 342.7 25.28
 2 -3 -6 307.31 32.48
 -2 -3 6 255.96 24.46
 2 3 -6 256.38 51.05
 2 -3 -5 9.61 10.96
 2 -3 -5 80.69 14.17
 -2 -3 5 11.3 5.27
 2 3 -5 13.02 4.98
 -2 3 5 8.55 4.09
 2 3 -5 69.38 24.01
 2 -3 -4 348.56 28.68
 2 -3 -4 404.05 36.48
 2 3 -4 313.06 23.66
 2 3 -4 466.1 58.03
 -2 -3 4 293.55 50.02
 2 3 -4 384.89 26.77
 -2 -3 4 411.25 32.61
 -2 3 4 360.85 30.35
 2 -3 -3 278.17 24.06
 -2 -3 3 258.58 40.34
 2 3 -3 288.2 42.14
 -2 3 3 313.17 32.52
 2 3 -3 283.73 21.66
 2 -3 -3 321.1 30.63
 2 3 -3 302.63 24.37
 -2 3 3 253.21 24.99
 -2 -3 3 335.16 26.6
 -2 3 2 503.21 37.93
 -2 -3 2 479.47 26.48
 -2 3 2 457.86 33.65
 -2 -3 2 510.56 34.19
 2 -3 -2 477.16 31.82
 2 3 -2 461.36 32.21
 2 3 -2 449.49 44.15
 -2 -3 2 412.78 44.89
 2 -3 -2 488.75 36.82
 2 3 -2 429.34 28.03
 -2 3 1 424.93 33.8
 -2 -3 1 326.92 35
 2 -3 -1 360.34 30.56
 -2 -3 1 376.04 25.26
 2 3 -1 372.93 28.24
 -2 3 1 337.26 29.15
 -2 -3 1 372.18 28.72
 2 3 -1 367.14 29.1
 2 -3 -1 361.66 28.76
 -2 -3 0 571.96 35.81
 2 3 0 590.35 40.35
 -2 -3 0 496 40.2
 2 3 0 536.65 35.98
 -2 3 0 545.95 39.47
 2 -3 0 566.66 38.16
 -2 -3 0 571.58 34.57
 2 -3 0 482.98 36.36
 2 3 0 544.41 36.27
 -2 3 0 525.26 38.81
 -2 -3 -1 856.33 42.83
 2 3 1 750.84 44.01
 -2 3 -1 761.84 45.51
 2 -3 1 731.7 47.37
 -2 -3 -1 723.75 44.92
 2 -3 1 813.3 45.18
 -2 -3 -1 708 43.77
 2 3 1 871.81 47.59
 -2 3 -1 781.72 46.82
 -2 3 -2 75.95 14.48
 2 -3 2 68.97 14.27
 -2 -3 -2 68.86 21.83
 2 3 2 131.83 24.38
 2 -3 2 79.09 13.22
 2 3 2 77.25 14.24
 -2 3 -2 75.28 15.01
 -2 -3 -2 68.08 16.79
 2 -3 3 69.77 17.91
 -2 3 -3 75.96 14.52
 -2 -3 -3 50.47 13.02
 -2 3 -3 41.86 11.14
 -2 3 -3 50.34 7.59
 2 3 3 52.27 13.1
 2 -3 3 47.91 9.76
 -2 -3 -3 57.99 13.1
 -2 -3 -4 176.69 19.97
 -2 3 -4 127.09 22.04
 2 3 4 197.63 24.52
 -2 3 -4 69.98 14.3
 2 -3 4 208.72 27.08
 2 3 4 83.97 14.72
 2 -3 4 73.33 10.97
 -2 -3 -4 231.85 27.27
 -2 3 -4 69.37 15.12
 -2 -3 -5 95.13 14.46
 2 3 5 73.09 14.6
 -2 3 -5 105.31 17.46
 -2 3 -5 60.53 13.99
 2 -3 5 96.54 11.42
 2 3 5 90.09 15.06
 -2 3 -5 94.69 14.38
 2 -3 5 66.99 15.76
 -2 -3 -6 290.97 26.1
 -2 3 -6 248.76 29.23
 2 3 6 350.23 29.5
 2 -3 6 345.25 22.8
 -2 -3 -6 211.27 25.37
 -2 3 -6 209.84 25.1
 2 -3 6 272.99 30.37
 -2 -3 -7 192.54 22.41
 -2 3 -7 210 24.93
 2 3 7 153.14 21.37
 2 -3 7 230.07 19.24
 -2 -3 -7 184.93 24.59
 2 -3 7 176.27 23.69
 -2 3 -8 363.38 31.32
 2 3 8 253.36 28.76
 2 -3 8 411.38 27.48
 2 3 8 424.31 36.09
 -2 -3 -8 331.66 32.57
 -2 3 -8 288.15 27.99
 2 -3 8 298.15 32.19
 -2 -3 -9 212.16 24.14
 2 -3 9 126.17 21.06
 -2 3 -9 210.1 22.01
 2 3 9 138.87 21.45
 2 3 9 118.95 21.96
 -2 3 -9 145.35 19.09
 -2 -3 -9 165.95 23.25
 -2 -3 -10 4.44 4.87
 -2 3 -10 6.82 3.44
 2 3 10 9.58 7.52
 -2 3 -10 2.32 2.29
 -2 -3 -10 0.59 1.92
 2 -3 10 1.53 3.43
 2 3 10 0.59 1.59
 -2 -3 -11 16.96 8.69
 -2 3 -11 18.95 7.74
 -2 -3 -11 7.25 6.6
 -2 3 -11 10.49 6.27
 2 -3 11 4.47 4.6
 2 3 11 8.47 5.31
 -2 -3 -12 0.27 3.39
 -2 3 -12 4.17 5.22
 -2 3 -12 3.83 2.51
 -2 -3 -12 10.25 6.48
 2 -3 12 6.69 5.75
 2 3 12 0.7 3.29
 -2 3 -13 295.4 31.66
 -2 -3 -13 310.08 37.09
 -2 3 -13 439.88 36.09
 2 -3 13 312.58 37.62
 2 3 13 381.7 42.48
 -2 -3 -13 389.6 38.42
 -2 3 -14 20.02 8.31
 -2 -3 -14 5.85 8.92
 -2 -3 -14 14.25 7.24
 -2 3 -14 10.06 7.06
 2 3 14 17.72 11.06
 -2 -3 -15 42.74 19.08
 -2 3 -15 38.28 12.25
 -2 -3 -15 31.22 13.13
 2 -3 15 25.28 10.68
 2 3 15 28.01 13.1
 -2 3 -16 26.88 14.07
 -2 -3 -16 19.41 10.47
 -2 3 -16 16.23 9.56
 2 -3 16 10.36 6.09
 2 3 16 14.75 9.87
 -2 -3 -17 37.82 21.73
 -2 3 -17 53.71 19.63
 -2 3 -17 10.04 9.13
 -2 -3 -17 10.35 8.94
 2 3 17 -1.16 7.48
 2 -3 17 -0.87 3.37
 -2 3 -18 7.93 2.36
 -2 -3 -18 6.23 3.69
 -2 3 -18 8.94 6.82
 2 3 18 5.03 3.33
 2 -3 18 1.92 5.63
 -2 3 -19 70.15 21.52
 -2 -3 -19 62.93 22.17
 -2 3 -19 56.72 21.57
 2 -3 19 78.32 25.32
 2 3 19 54.41 23.89
 -2 -3 -20 8.24 8.79
 -2 3 -20 6.58 9.17
 2 -3 20 14.33 12.28
 2 3 20 -0.71 4.69
 -2 3 -21 3.74 11.25
 2 3 21 -3.18 90.19
 2 -3 21 -1.47 10.73
 2 3 22 14.01 19.19
 -2 4 23 -2.67 8.59
 2 4 -22 13.75 12.16
 -2 4 22 27.37 15.69
 -2 4 21 0.45 7.55
 -2 4 20 68.44 24.81
 2 -4 -20 44.58 17.71
 2 4 -20 64.75 23.88
 -2 -4 20 51.49 20.29
 -2 4 19 9.36 9.17
 2 4 -19 2.47 5.94
 2 -4 -19 10.58 9.22
 2 4 -18 32.09 15.26
 2 -4 -18 29.74 14.21
 -2 -4 18 63.58 19.35
 2 -4 -17 111.37 25.17
 -2 4 17 126.96 30.62
 2 -4 -16 -0.37 2.42
 -2 -4 16 6.71 4.49
 -2 4 15 160.95 38.21
 -2 -4 15 171.29 25.42
 -2 -4 15 90.24 23.56
 2 -4 -15 145.73 27.9
 -2 4 14 185.05 31.88
 -2 -4 14 169.36 22.83
 -2 -4 13 4.43 3.98
 -2 4 13 4.76 5.77
 -2 -4 13 4.57 6.02
 -2 4 13 8.8 6.28
 -2 4 12 21.81 11.17
 -2 4 12 59.78 16.58
 -2 -4 12 35.52 11.91
 -2 -4 11 237.21 23.78
 -2 4 11 163.72 26.75
 -2 4 11 159.56 25.94
 -2 -4 10 159.18 25.65
 -2 4 10 115.84 24.76
 -2 4 9 168.45 24.53
 -2 -4 9 141.48 18.32
 2 4 -9 175.9 47.22
 -2 4 9 105.02 19.81
 -2 4 8 6.82 6.3
 -2 4 8 9.48 8.95
 -2 -4 8 24.75 6.55
 2 4 -7 66.44 28.62
 -2 -4 7 52.66 12.8
 -2 -4 7 84.48 12.83
 -2 4 7 52.87 13.52
 2 -4 -7 46.95 14.75
 2 4 -7 5.15 3.63
 2 -4 -7 49.7 16.5
 2 -4 -6 11.37 7.54
 -2 -4 6 23.59 8.73
 2 4 -6 18.42 7.55
 -2 4 6 14.4 7.45
 2 -4 -6 59.92 12.98
 2 4 -6 30.3 25.04
 2 -4 -5 522.68 36.44
 2 4 -5 313.1 24.77
 -2 4 5 301.09 33.86
 2 -4 -5 315.55 37.13
 -2 -4 5 479.68 34.57
 -2 -4 5 541.85 72.88
 2 4 -5 534.68 70.75
 2 -4 -4 1318.15 55.67
 -2 4 4 889.16 53.7
 2 4 -4 1528.83 111.93
 -2 -4 4 1637.58 114.03
 2 -4 -4 54.72 16.64
 2 -4 -3 26.39 9.53
 2 4 -3 34.88 7.32
 -2 4 3 36.42 14.4
 2 4 -3 36.06 8.53
 -2 -4 3 39.27 9.33
 -2 4 3 31.9 9.67
 2 -4 -3 44.24 9.82
 -2 -4 3 44.3 18.53
 -2 -4 2 464.73 30.63
 -2 4 2 439.01 34.68
 2 4 -2 451.92 30.68
 -2 -4 2 415.3 21.37
 -2 4 2 447.67 37.76
 2 -4 -2 492.04 32.5
 -2 -4 2 381.03 45.57
 2 4 -2 472.76 49.07
 2 -4 -2 475.04 37.64
 2 4 -2 456.23 28.74
 -2 4 1 168.84 22.41
 2 4 -1 158.15 20.16
 2 -4 -1 196.51 20.8
 -2 -4 1 263.17 29.15
 -2 4 1 173.48 22.26
 2 4 -1 187.93 26.86
 -2 -4 1 146.64 25.03
 2 -4 -1 172.23 20.67
 2 4 -1 213.31 21.25
 -2 -4 1 166.56 15
 -2 -4 0 2991.18 76.15
 2 4 0 3069.87 104.22
 -2 -4 0 2949.71 104.46
 2 4 0 2923.93 85.76
 2 -4 0 3026.91 88.34
 -2 -4 0 2891.85 77.2
 -2 4 0 2949.25 93.4
 -2 4 0 2709.81 89.64
 2 -4 0 3151.27 87.13
 2 4 0 2846 84.28
 -2 -4 -1 792.81 40.69
 2 -4 1 860.22 29.94
 -2 -4 -1 919.86 54.96
 2 -4 1 856.15 45.75
 -2 -4 -1 788.52 45.57
 2 4 1 825.33 44.52
 -2 4 -1 740.63 46.29
 2 4 1 722.56 43.64
 2 -4 1 867.4 47.3
 -2 4 -1 818.53 47.99
 2 4 2 776.59 46.12
 -2 -4 -2 704.89 38.64
 2 -4 2 556.59 27.54
 -2 -4 -2 722.62 47.52
 -2 4 -2 703.19 44.41
 2 4 2 802.9 44.76
 2 -4 2 735.18 38.93
 -2 -4 -2 635.11 44.45
 -2 4 -2 714.73 45.8
 2 -4 2 815.57 48.13
 -2 -4 -3 251.84 21.93
 2 4 3 262.83 25.19
 2 4 3 315.37 29.11
 2 -4 3 281.4 22.34
 -2 -4 -3 237.4 25.7
 -2 4 -3 273.46 27.43
 -2 4 -3 303.82 19.55
 -2 4 -3 345.5 32.02
 2 -4 3 310.88 28.57
 -2 4 -4 2059.44 69
 -2 -4 -4 2256.1 64.83
 2 4 4 1875.89 70.12
 2 -4 4 2064.29 51.82
 2 4 4 2429.59 77.26
 -2 -4 -4 1735.62 67.04
 -2 4 -4 1858.84 66.82
 -2 4 -4 2602.23 89.02
 2 -4 4 2048.9 74.4
 -2 4 -5 376.34 36.49
 -2 -4 -5 624.08 35.59
 -2 4 -5 588.73 43.06
 2 -4 5 550.86 40.16
 2 -4 5 525.24 27
 2 4 5 582.47 38.92
 -2 4 -5 443.78 32.51
 -2 4 -6 100.42 17.36
 -2 -4 -6 65.57 12.25
 2 4 6 75.72 14.01
 -2 4 -6 38.2 15.04
 2 -4 6 86.13 15.75
 2 4 6 90.35 15.17
 2 -4 6 53.79 8.81
 -2 -4 -6 57.29 12.66
 -2 4 -6 59.4 11.42
 -2 4 -7 39.06 15.69
 -2 4 -7 10.41 5.82
 2 4 7 9.41 7.31
 2 -4 7 20.83 10.17
 2 -4 7 62.47 10.03
 -2 4 -7 10.64 9.55
 2 4 7 57.57 14.07
 -2 -4 -7 21.01 12.01
 -2 4 -8 19.48 9.32
 -2 4 -8 26.59 8.18
 2 4 8 16.37 7.06
 2 -4 8 24.97 8.32
 -2 -4 -8 28.51 8.78
 2 4 8 19.4 7.29
 -2 -4 -8 18.72 7.29
 -2 4 -8 26.16 7.6
 -2 -4 -9 200.23 24.77
 2 4 9 128.07 21.06
 -2 4 -9 163.8 19.97
 -2 4 -9 99.42 27.93
 2 -4 9 125.69 20.64
 2 4 9 166.03 23.42
 -2 4 -9 116.92 16.89
 -2 -4 -9 142.94 22.69
 -2 -4 -10 299.08 31.72
 -2 4 -10 218.46 23.19
 2 4 10 116.95 20.81
 -2 4 -10 133.31 32.23
 2 -4 10 151.18 24.3
 2 4 10 261.64 33.18
 -2 -4 -10 165.14 25.07
 -2 4 -10 168.57 21.47
 -2 4 -11 115.76 34.74
 2 -4 11 108.3 21.55
 2 4 11 121.91 22.37
 -2 -4 -11 131.6 23.07
 -2 4 -11 124.35 19.11
 -2 4 -11 179.51 21.76
 -2 4 -12 25.91 16.19
 2 4 12 20.67 9.58
 2 -4 12 29.39 12.05
 -2 -4 -12 43.59 14.94
 -2 4 -12 53.8 13.34
 -2 4 -12 29.99 10.41
 -2 -4 -12 25.51 10.81
 -2 4 -13 -0.81 10.18
 -2 -4 -13 2.66 4.05
 -2 4 -13 7.58 4.82
 -2 4 -13 -1.26 1.96
 -2 -4 -13 1.83 2.39
 2 4 13 1.78 3.79
 2 -4 13 0.85 2.45
 -2 4 -14 155.55 22.78
 -2 -4 -14 104.55 25.25
 -2 4 -14 153.23 23.6
 -2 -4 -14 142.32 26.32
 2 4 14 151.56 27.69
 2 -4 14 154.78 26.99
 -2 4 -15 101.66 20.72
 -2 4 -15 121.65 22.52
 -2 -4 -15 129.85 27.36
 2 4 15 135.21 28.66
 -2 -4 -16 5.31 7.29
 -2 4 -16 14.06 9.64
 -2 -4 -16 -2.82 4.64
 -2 4 -16 0.72 4.32
 2 -4 16 -3.75 3.39
 2 4 16 9.22 10.84
 -2 4 -17 134.31 24.91
 -2 -4 -17 75.06 21.46
 -2 4 -17 77.39 21.06
 2 -4 17 72.64 20.9
 2 4 17 93.71 25.92
 -2 -4 -18 1.65 8.04
 -2 4 -18 5.01 3.37
 2 4 18 2.95 3.58
 2 -4 18 -4.37 5.11
 -2 4 -19 -1.25 5.31
 -2 4 -19 0.88 0.81
 2 4 19 9.54 6.81
 2 -4 19 -1.56 8.66
 -2 -4 -20 43.74 21.59
 -2 4 -20 36.86 17.91
 2 -4 20 26.22 14.58
 2 4 20 28.19 18.61
 -2 4 -21 -5.23 6.37
 2 -4 21 -28.98 18.29
 2 4 21 14.81 19.08
 2 4 22 13.61 19.14
 2 4 23 34.92 19.6
 -2 5 23 -20.86 16.33
 2 5 -22 2.07 5.35
 -2 5 22 5.68 12.9
 -2 5 21 25.46 17.93
 2 5 -21 32.85 19.34
 -2 5 20 4.87 2.22
 2 5 -20 9.78 7.08
 2 -5 -20 -0.73 3.35
 -2 -5 20 2.88 8.49
 -2 5 19 18.02 14.37
 2 5 -19 17.28 12.74
 -2 -5 19 18.39 12.51
 -2 5 18 10.44 8.38
 2 5 -18 15.19 11
 2 -5 -18 11.81 11.39
 -2 -5 18 3.17 2.46
 -2 5 17 6.01 0.77
 2 -5 -17 1.6 2.32
 -2 -5 17 6.01 5.18
 -2 5 16 64.68 21.35
 2 -5 -16 57.9 19.12
 -2 -5 16 54.47 14.8
 -2 -5 15 32.91 17.18
 2 -5 -15 50.06 15.62
 -2 5 15 84.59 23.53
 -2 -5 15 69.76 15.55
 2 -5 -14 66.67 18.06
 -2 -5 14 84.87 14.88
 -2 5 14 119.42 25.38
 -2 -5 13 16.86 9.07
 -2 5 13 31.23 12.49
 -2 5 13 7.95 9.84
 -2 -5 13 31.8 9.31
 -2 5 12 547.34 49.56
 -2 -5 12 479.62 32.23
 -2 5 11 57.55 17.29
 -2 -5 11 14.83 9.95
 -2 -5 11 140.61 17.65
 -2 5 11 108.72 22.84
 -2 5 10 10.95 11.01
 -2 -5 10 5.2 6.25
 -2 -5 10 39.85 8.39
 -2 5 10 44.02 14.76
 -2 5 9 162.15 23.67
 -2 -5 9 147.68 17.76
 -2 5 9 153.91 25.04
 2 5 -9 198.35 51.51
 -2 -5 9 125.2 21.71
 -2 5 8 372.89 35.88
 -2 5 8 444.22 38.2
 2 5 -8 500.65 78.42
 2 -5 -8 384.88 40.19
 -2 -5 8 451.13 33.66
 2 5 -7 88.69 32.59
 -2 5 7 76.47 18.98
 -2 -5 7 28.7 10.57
 2 5 -7 32.88 7.42
 -2 5 7 42.52 14.77
 2 -5 -7 10.2 9.83
 2 5 -6 57.04 10.32
 -2 -5 6 109.91 17.67
 2 -5 -6 97.85 15.32
 -2 5 6 83.17 16.07
 -2 -5 6 90.48 34.22
 2 5 -6 129.67 38.32
 -2 5 5 3.4 4.35
 2 5 -5 15.08 8.2
 -2 -5 5 296.96 54.34
 2 -5 -5 38.8 19.65
 2 5 -5 351.35 52.5
 -2 -5 5 20.52 9.02
 2 -5 -4 18.94 8.17
 2 5 -4 10.12 4.24
 -2 -5 4 12.85 5.62
 2 5 -4 7.45 4.65
 2 -5 -4 16.24 5.71
 -2 5 4 5.15 4.07
 2 5 -4 2.11 7.1
 -2 -5 4 9.68 11.3
 -2 5 3 149.93 24.07
 -2 -5 3 39.66 12.36
 2 5 -3 25.14 10.69
 2 -5 -3 127.54 19.65
 2 -5 -3 29.91 15.91
 -2 5 3 24.93 10.63
 2 5 -3 22.41 5.66
 -2 -5 3 11 11.06
 2 5 -3 16.16 9.07
 2 5 -2 20.3 10.17
 -2 -5 2 289.86 26.91
 2 5 -2 15.98 5.84
 2 -5 -2 931.53 46.19
 2 5 -2 22.32 7.57
 -2 5 2 9.84 7.49
 -2 5 2 14.55 8.21
 -2 -5 2 1061.45 86.28
 2 -5 -2 10.33 5.35
 -2 -5 1 320 25.03
 2 5 -1 320.66 32.06
 -2 5 1 400.07 34.83
 -2 -5 1 303.36 17.9
 -2 5 1 315.78 34.65
 2 -5 -1 303.91 25.72
 -2 -5 1 257.45 35.1
 2 5 -1 287.69 37.73
 2 -5 -1 297.16 28.26
 2 5 -1 325.52 28.35
 -2 -5 0 537.98 32.53
 2 5 0 569.13 49.69
 -2 -5 0 494.74 47.1
 -2 -5 0 532.58 31.21
 -2 5 0 551 43.19
 2 -5 0 562.71 37.92
 2 5 0 557.43 38.59
 -2 5 0 604.16 42.69
 2 -5 0 487.84 34.58
 2 5 0 503.03 34.95
 2 5 1 491.45 36.03
 -2 -5 -1 422.6 27.37
 -2 -5 -1 455.81 43.08
 2 -5 1 361.81 24.48
 -2 5 -1 355.63 32.73
 -2 -5 -1 421.39 32.55
 2 5 1 403.74 31.54
 2 -5 1 389.38 30.7
 -2 5 -1 387.31 33.96
 2 -5 1 353.5 31.32
 -2 -5 -2 1791.73 55.14
 2 5 2 1916.52 68.85
 -2 -5 -2 2036.97 86.46
 2 -5 2 2159.05 64.41
 2 5 2 2132.5 72.77
 -2 5 -2 1909.2 74.66
 -2 -5 -2 1889.26 71.57
 -2 5 -2 2059.74 79.04
 2 -5 2 1920.47 72.58
 -2 -5 -3 257.5 21.25
 2 -5 3 330 30.51
 -2 5 -3 303.04 30.67
 -2 5 -3 293.62 21.55
 2 -5 3 202.86 22.33
 2 -5 3 313.25 21.68
 -2 5 -3 255.66 26.41
 2 5 3 265.18 26.25
 -2 -5 -3 281.26 26.95
 -2 -5 -4 3.01 3.98
 -2 5 -4 0.17 0.9
 2 5 4 4.36 4.81
 -2 5 -4 0.93 3.21
 2 -5 4 1.68 1.95
 -2 5 -4 0.28 1.66
 2 5 4 1.52 2.56
 -2 -5 -4 1.65 3.2
 2 -5 4 -0.06 2.59
 -2 5 -5 298.12 31.86
 -2 -5 -5 307.33 24.21
 2 5 5 308.56 29.03
 2 -5 5 323.72 29.63
 2 5 5 328.77 28.79
 2 -5 5 265.75 16.44
 -2 5 -5 316.28 26.49
 -2 -5 -5 262.37 27.95
 2 5 6 22.22 10.33
 -2 5 -6 1.46 7.95
 2 -5 6 24.88 9.71
 -2 5 -6 3.19 6.18
 2 5 6 28.53 12.94
 -2 -5 -6 27.68 10.7
 -2 -5 -7 104.41 15.78
 -2 5 -7 103.89 16.97
 2 5 7 85.32 15.8
 -2 5 -7 103.59 24.37
 2 -5 7 99.12 16.99
 2 5 7 93.77 17.23
 -2 5 -7 65.24 13.01
 -2 -5 -7 94.64 17.62
 -2 5 -8 172.64 43.24
 -2 -5 -8 314.1 31.9
 2 -5 8 89.98 18.72
 -2 5 -8 28.59 10.17
 2 5 8 47.48 15.8
 2 5 8 333.11 34.76
 -2 -5 -8 198.67 28.57
 -2 -5 -9 168.77 24.12
 -2 5 -9 92.54 23.22
 2 5 9 14.09 10.72
 -2 5 -9 38.77 9.58
 2 -5 9 60.87 15.36
 2 5 9 172.33 25.82
 -2 5 -9 83.03 15.77
 -2 -5 -9 60.71 18.61
 -2 5 -10 55.4 10.98
 -2 -5 -10 55.82 13.07
 -2 5 -10 21 11.48
 2 -5 10 39.29 10.9
 2 5 10 53.06 14
 2 5 10 47.55 12.71
 -2 -5 -10 34.44 11.6
 -2 5 -10 52.08 11.28
 -2 5 -11 98.31 26.69
 2 -5 11 90.22 18.36
 2 5 11 98.38 19.68
 -2 -5 -11 81.34 20.32
 -2 5 -11 132.18 18.23
 -2 -5 -11 74.71 18.21
 -2 5 -11 80.6 15.39
 -2 -5 -12 473.84 45.91
 -2 5 -12 416.12 34.41
 -2 -5 -12 382.32 48.84
 2 5 12 487.5 47.86
 2 -5 12 457.79 42.41
 -2 -5 -13 15.79 10.41
 -2 5 -13 7.65 6.84
 2 -5 13 6.02 5.23
 2 5 13 4.07 5.21
 -2 5 -14 83.43 17
 -2 -5 -14 73.53 20.2
 -2 5 -14 65.45 15.72
 2 5 14 76.47 18.77
 2 -5 14 69.53 17.62
 -2 5 -15 29.78 13.39
 -2 -5 -15 59.74 21.37
 -2 5 -15 33.91 12.68
 -2 -5 -15 30.32 13.31
 2 -5 15 30.74 12.36
 2 5 15 28.73 14.8
 -2 5 -16 76.54 16.99
 -2 -5 -16 62.59 18.99
 2 5 16 74.24 23.81
 2 -5 16 73.39 19.98
 -2 5 -17 -0.84 2.67
 -2 -5 -17 -0.37 4.3
 -2 5 -17 -2.26 3.3
 2 5 17 10.15 8.58
 -2 -5 -18 8.8 5.18
 -2 5 -18 2.04 2.25
 2 -5 18 1.83 2.73
 2 5 18 3.17 5.96
 -2 5 -19 7.46 7.6
 -2 -5 -19 12.85 8.49
 -2 5 -19 11.37 8.32
 2 5 19 5.4 3.91
 2 -5 19 8.53 9.93
 -2 -5 -20 9.6 10.52
 -2 5 -20 1.71 4.11
 2 -5 20 4.67 1.85
 2 5 20 -0.94 76.78
 -2 5 -21 41.42 19.31
 2 5 21 21.48 16.15
 2 5 23 38.61 40.28
 -2 6 23 -22.97 27.81
 2 6 -22 40.23 17.11
 -2 6 21 6.66 12.84
 2 6 -21 4.15 8.88
 -2 6 20 28.07 18.11
 2 6 -20 31.93 13.96
 2 -6 -20 17.63 12.06
 -2 6 19 34.13 15.23
 2 -6 -19 17.78 13.5
 2 6 -19 25.92 14.39
 -2 -6 19 8 3.08
 -2 6 18 12.95 9.83
 2 6 -18 -1.84 4.01
 2 -6 -18 17.33 11.45
 -2 -6 18 21.52 10.09
 -2 6 17 25.75 12.24
 2 -6 -17 9.71 9.51
 -2 -6 17 11.83 5.66
 -2 6 16 11.59 10.25
 2 -6 -16 11.55 10.15
 -2 -6 16 8.05 5.55
 -2 6 15 48.62 19.89
 -2 -6 15 5.12 5.92
 2 -6 -15 44.13 17.24
 -2 -6 15 30.67 9.4
 2 -6 -14 20.45 10.88
 -2 6 14 56.53 17.32
 -2 -6 14 50.04 11.46
 -2 -6 13 -0.67 2.88
 -2 6 13 20.12 11.61
 -2 6 13 61.68 20
 -2 -6 13 46.59 11.15
 -2 6 12 54.05 20.55
 -2 -6 12 78.73 13.24
 -2 6 11 32.91 11.77
 -2 -6 11 8.27 8.59
 -2 6 11 14.9 10.47
 -2 6 10 110.06 23.16
 -2 -6 10 108.24 18.84
 -2 6 10 164.03 26.04
 2 6 -9 67.46 36.63
 -2 -6 9 35.19 10.3
 -2 6 9 50.5 16.75
 2 -6 -9 26.13 11.92
 -2 -6 8 278.2 26.11
 -2 6 8 181.83 26.17
 -2 6 8 167.89 26.55
 2 6 -8 262.02 55.02
 2 -6 -8 220.29 31.16
 -2 -6 7 14.14 6.53
 -2 6 7 18.36 10.86
 -2 6 7 19.66 8.57
 2 -6 -7 3.29 3
 2 6 -6 83.06 29.45
 -2 -6 6 103.71 36.76
 -2 6 6 93.14 18
 -2 -6 6 25.95 7.5
 2 -6 -6 77.97 17.07
 2 6 -6 34.19 7.83
 -2 6 6 57.79 15.17
 2 -6 -6 26.01 14.02
 -2 6 5 518.5 41.52
 2 6 -5 316.85 21.93
 2 -6 -5 367.75 42.26
 -2 -6 5 590.88 31.76
 -2 -6 5 586.09 75.96
 2 -6 -4 77.9 16.85
 -2 -6 4 47.48 9.72
 2 6 -4 55.68 10.27
 2 6 -4 85.05 26.5
 -2 -6 4 55.21 24.53
 2 -6 -4 65.24 12.91
 -2 6 4 60.3 13.6
 2 6 -4 55.08 8.23
 2 6 -3 53.57 18.7
 -2 -6 3 16.98 16.42
 -2 -6 3 47.86 8.94
 2 6 -3 49.95 8.64
 2 -6 -3 67.16 12.75
 2 6 -3 48.86 9.58
 -2 6 3 63.08 14.57
 2 -6 -3 56.58 14.72
 -2 -6 2 297.44 20.51
 -2 6 2 311.54 30.31
 2 6 -2 282.06 24.61
 -2 6 2 273.59 32.57
 2 -6 -2 318.75 26.03
 2 -6 -2 235.38 29.29
 2 6 -2 338.32 25.56
 -2 -6 2 295.45 42.65
 2 6 -2 391.11 44.1
 -2 -6 1 55.99 13.96
 2 6 -1 14.97 10.74
 -2 6 1 158.61 25.86
 -2 -6 1 2.36 3.65
 2 -6 -1 11.19 6.73
 2 6 -1 8.48 4.37
 2 -6 -1 11.28 6.28
 -2 6 1 20.31 13.99
 2 6 -1 165.21 33.69
 -2 -6 0 1071.76 39.5
 -2 -6 0 937.85 70.27
 -2 -6 0 929.17 38.97
 2 -6 0 950.61 49.63
 -2 6 0 989.21 60
 2 6 0 943.41 50.09
 -2 6 0 845.54 51.72
 2 6 0 977.18 50.16
 -2 -6 -1 303.28 20.84
 2 6 1 314.53 27.84
 -2 6 -1 346.18 33.41
 2 -6 1 339.17 28.44
 -2 -6 -1 307.33 36.88
 2 -6 1 285.71 24.69
 2 -6 1 372.47 29.33
 -2 -6 -1 389.51 31.3
 -2 6 -1 343.59 33.5
 2 6 1 398.51 31.51
 2 -6 2 56.9 11.36
 -2 -6 -2 101.69 13.55
 2 -6 2 63.35 16.04
 2 -6 2 61.83 10.18
 -2 6 -2 49.94 13.36
 -2 6 -2 61.54 13.29
 -2 -6 -2 74.22 21.66
 2 6 2 61.86 13.79
 -2 -6 -2 42.29 14.95
 -2 -6 -3 45.56 9.15
 2 6 3 40.84 11.51
 -2 -6 -3 38.7 10.06
 -2 6 -3 34.93 10.53
 -2 6 -3 59.53 13.16
 2 -6 3 37.44 11.13
 2 -6 3 46.82 7.16
 2 6 3 37.01 10.76
 2 -6 3 38 10.69
 -2 6 -4 4.69 3.55
 2 -6 4 8.44 5.48
 -2 -6 -4 23.77 8.32
 2 6 4 20.52 9.65
 -2 6 -4 9.52 7.09
 -2 6 -4 17.04 8.31
 2 -6 4 13.02 7.51
 2 -6 4 12.78 5.62
 -2 -6 -4 11.4 7.75
 2 6 4 10.06 8.52
 -2 6 -5 521.35 47.78
 2 6 5 508.91 38.23
 -2 6 -5 741.91 49.17
 2 -6 5 615.79 42.04
 2 -6 5 393.94 16.05
 -2 -6 -5 536.17 41.47
 -2 6 -5 586.82 38.75
 -2 -6 -6 108.9 17.11
 2 6 6 103.41 16.97
 -2 6 -6 113.89 19.41
 2 -6 6 99.42 17.42
 -2 6 -6 98.31 19.82
 2 6 6 100.42 17.74
 -2 6 -6 99.78 14.88
 -2 -6 -6 114.04 18.92
 2 6 7 37.38 10.45
 -2 6 -7 46.46 11.45
 -2 6 -7 28.39 12.35
 2 -6 7 37.86 10.12
 -2 -6 -7 54.04 11.86
 2 6 7 45.58 11.17
 -2 6 -7 27.59 7.99
 -2 -6 -7 34.42 10.72
 -2 -6 -8 212.57 25.61
 -2 6 -8 54.99 16.1
 2 6 8 42.74 16.44
 -2 6 -8 105.95 32.32
 2 -6 8 70.13 17.01
 2 6 8 189.85 27.62
 -2 -6 -8 95.97 22.79
 -2 6 -9 149.26 19.6
 2 6 9 144.69 23.02
 -2 -6 -9 179.2 23.54
 -2 6 -9 115.01 27.54
 2 -6 9 140.12 20.59
 2 6 9 71.73 23.01
 -2 -6 -9 132.54 23.35
 -2 6 -9 139.21 17.87
 -2 -6 -10 186.69 24.44
 -2 6 -10 107.95 15.34
 -2 6 -10 126.21 31.67
 2 6 10 63.16 16.61
 2 -6 10 63.23 16.93
 2 6 10 177.65 27.38
 -2 6 -10 93.61 15.92
 -2 -6 -10 97.96 21.53
 -2 6 -11 27.59 15.6
 2 6 11 12.76 6.35
 2 -6 11 20.79 9.64
 -2 6 -11 29.23 8.08
 -2 -6 -11 41.34 13.01
 -2 -6 -11 28.73 12.62
 -2 6 -11 18.62 7.99
 -2 6 -12 87.27 25.63
 2 -6 12 59.65 15.14
 2 6 12 72.82 18.13
 -2 -6 -12 59.93 16.72
 -2 6 -12 59.96 14.19
 -2 -6 -12 89.39 22.9
 -2 6 -12 86.66 15.16
 2 -6 13 89.45 17.96
 2 6 13 82.08 20.04
 -2 -6 -13 95.44 21.55
 -2 6 -13 70.72 13.96
 -2 6 -13 90.72 16.44
 2 6 14 6.91 7.5
 2 -6 14 12.91 7.46
 -2 -6 -14 14.51 9.26
 -2 6 -14 19.21 8.57
 -2 6 -14 23.94 9.78
 -2 -6 -14 10.02 11.05
 2 -6 15 43.01 13.61
 -2 -6 -15 38.31 14.22
 -2 6 -15 59.06 13.8
 -2 6 -15 46.29 12.38
 2 -6 16 16.31 10.33
 2 6 16 18.33 10.7
 -2 -6 -16 12.22 6.95
 -2 6 -16 9.73 6
 2 6 17 6.52 5.19
 2 -6 17 15.72 8.46
 -2 -6 -17 2.79 7.83
 -2 6 -17 2.35 1.91
 -2 6 -17 3.55 2.72
 2 6 18 18.69 11.14
 2 -6 18 6.36 7.56
 -2 -6 -18 17.76 11.71
 -2 6 -18 3.88 6.5
 -2 6 -18 9.46 7.48
 2 6 19 23.67 15.28
 -2 -6 -19 21.8 15.44
 -2 6 -19 16.63 12.06
 -2 6 -19 27.56 13.61
 2 6 20 -14.16 14.05
 2 -6 20 9.38 7.99
 -2 6 -20 7.81 10.9
 -2 6 -21 10.08 9.19
 2 6 22 40.51 31.88
 -2 7 22 -0.53 8.12
 2 7 -22 23.8 20.17
 2 7 -21 33.41 11.38
 2 7 -20 -1.98 7.91
 -2 7 20 0.43 6.92
 -2 -7 19 30.58 12.21
 2 -7 -19 5.55 9.31
 2 7 -19 25.96 9.19
 -2 7 19 12.26 10.01
 2 7 -18 17.56 10.48
 -2 7 18 1.07 4.27
 -2 -7 18 12.95 7.84
 -2 7 17 87.95 23.84
 2 -7 -17 43.71 16.57
 -2 -7 17 71.75 17.68
 -2 7 16 17.57 9.23
 2 -7 -16 14.47 6.75
 -2 -7 15 2.73 5.65
 2 -7 -15 22.87 12.79
 -2 -7 14 -5.54 8.05
 -2 7 14 -1.92 1.22
 2 -7 -14 6.04 9.54
 -2 7 13 51.18 17.41
 2 -7 -13 47 14.5
 -2 7 13 55.53 17.17
 -2 -7 13 3.85 3.73
 -2 7 12 5.99 9.05
 2 -7 -12 4.05 5.79
 -2 7 12 9.82 8.29
 -2 -7 12 4.83 4.2
 -2 7 11 51.4 15.72
 -2 7 11 58.15 18.72
 -2 -7 11 58.28 12.11
 -2 7 10 13.06 11.96
 -2 -7 10 46.01 11.29
 -2 7 10 30.84 12.31
 2 -7 -10 13.03 9.73
 -2 7 9 251.28 30.51
 2 -7 -9 209.65 32.24
 2 7 -8 70.66 30.5
 -2 7 8 73.59 20.19
 -2 -7 8 48.99 9.92
 -2 7 8 65.73 18.51
 2 -7 -8 26.52 14.69
 -2 -7 7 149.25 16.69
 -2 7 7 138.76 21.7
 -2 -7 7 151.28 10.39
 -2 7 7 121.22 22.46
 2 -7 -7 141.63 26.74
 2 7 -7 190.76 45.2
 -2 -7 7 138.89 40.45
 -2 -7 6 19.78 17.8
 -2 -7 6 49.24 8.42
 -2 -7 6 22.31 6.95
 -2 7 6 48.46 14.13
 2 7 -6 5.45 2.7
 -2 7 6 33.97 12.07
 2 -7 -6 33.49 12.92
 -2 -7 5 94.17 31.58
 2 7 -5 156.4 39.5
 -2 -7 5 95.43 10.8
 2 7 -5 45.19 8.34
 -2 7 5 92.84 19
 2 7 -5 17.79 4.67
 2 -7 -4 -0.44 2.96
 2 7 -4 3.32 2.58
 -2 -7 4 6.2 3.16
 2 7 -4 2.56 1.87
 -2 7 4 4.88 7.15
 2 -7 -4 5.64 5.4
 -2 -7 4 -0.15 7.09
 2 7 -4 5.63 3.33
 -2 -7 3 933.46 31.48
 -2 7 3 853.41 54.06
 2 7 -3 843.82 40.32
 2 -7 -3 997.93 61.34
 2 -7 -3 942.81 47.8
 -2 7 3 841.73 61
 2 7 -3 1076.87 88.32
 -2 -7 3 943.9 85.54
 2 7 -3 936.28 39
 -2 -7 2 504.04 23.17
 -2 7 2 635.83 47.34
 2 7 -2 351.47 32.77
 2 -7 -2 707.95 39.35
 2 7 -2 336.49 48.08
 -2 -7 2 205.57 43.94
 2 7 -2 323.4 26.5
 2 -7 -2 242.2 30.78
 -2 -7 1 1213.4 37.07
 2 7 -1 1314.7 56.23
 -2 7 1 1217.21 65.89
 -2 7 1 1285.1 68.18
 2 -7 -1 1267.32 51.52
 2 -7 -1 1289.73 60.15
 2 7 -1 1386.23 84.72
 -2 -7 1 1178.68 86.79
 -2 -7 0 0.82 2.49
 -2 -7 0 3.75 2.22
 2 7 0 2.15 2.14
 -2 -7 0 1.81 1.83
 2 -7 0 4.72 3.76
 2 7 0 3.72 3.2
 -2 7 0 2.26 2.9
 2 -7 0 1.38 2.94
 -2 7 0 2.13 3.44
 2 -7 1 65.07 14
 -2 -7 -1 501.13 25.37
 2 7 1 205.85 30.29
 -2 7 -1 72.12 17.36
 -2 -7 -1 67.74 20.36
 2 -7 1 97.45 16.05
 -2 -7 -1 95.68 15.35
 2 7 1 90.86 15.35
 -2 7 -1 418.18 40.7
 2 -7 1 84.87 13.74
 2 7 2 711.19 44.34
 -2 -7 -2 755.01 32.89
 -2 7 -2 737.93 48.98
 2 7 2 716.31 44.66
 2 -7 2 805.72 34.63
 -2 -7 -2 724.18 44.22
 -2 -7 -2 760.05 61.9
 2 -7 2 625.31 42.68
 2 -7 2 860 45.72
 -2 7 -2 743.78 50.41
 2 -7 3 250.38 29.12
 2 7 3 368.39 34.68
 -2 7 -3 333.58 32.75
 2 7 3 293.38 35.48
 2 -7 3 284.53 14.84
 -2 7 -3 296.85 30.64
 -2 -7 -3 330.73 41.09
 2 -7 4 9.29 8.05
 -2 -7 -4 16.48 5.47
 -2 7 -4 12.07 5.91
 2 7 4 22.18 7.7
 -2 7 -4 30.31 8.68
 2 -7 4 10.25 6.04
 2 7 4 23.49 7.27
 -2 7 -4 9.55 4.35
 -2 7 -5 173.74 24.68
 2 -7 5 92.34 22.8
 -2 -7 -5 149.25 18.68
 2 7 5 127.49 19.16
 2 -7 5 169.1 22
 -2 7 -5 174.83 23.54
 2 7 5 162.66 21.97
 -2 -7 -5 138.59 20.39
 -2 7 -5 134.95 18.85
 -2 -7 -6 33.41 12.66
 -2 7 -6 34.9 11.75
 2 7 6 37.35 10.98
 -2 7 -6 23.52 8.56
 2 -7 6 45.97 11.91
 -2 7 -6 44.41 16.35
 -2 -7 -6 35.32 12.63
 2 7 6 31.46 11.04
 2 7 7 43.24 13.06
 -2 7 -7 36.69 10.51
 -2 7 -7 80.49 24.29
 2 -7 7 70.72 14.33
 2 7 7 88.1 19.89
 -2 7 -7 47.77 14.36
 -2 -7 -7 35.37 14.86
 -2 -7 -8 124.03 21.05
 -2 7 -8 168.71 19.76
 2 7 8 118 21.87
 2 -7 8 111.02 17.67
 -2 7 -8 154.35 29.3
 2 7 8 108.6 21.78
 -2 -7 -8 112.31 22.09
 -2 7 -9 135.61 17.3
 -2 -7 -9 202.34 26.14
 2 7 9 25.21 13.48
 -2 7 -9 77.44 30.27
 2 -7 9 77.85 17.23
 2 7 9 235.91 34.54
 -2 -7 -9 70.11 24.38
 -2 7 -9 110.89 19.06
 -2 -7 -10 51.13 13.09
 -2 7 -10 28.34 7.52
 2 7 10 19.53 9.93
 -2 7 -10 21.77 17.44
 2 -7 10 13.9 6.64
 2 7 10 38.03 13.17
 -2 -7 -10 25.31 12.23
 -2 7 -10 22.18 7.77
 2 7 11 31.55 10.19
 2 -7 11 43.1 12.98
 -2 -7 -11 73.1 19.68
 -2 7 -11 58.84 11.03
 -2 -7 -11 39.59 14.75
 -2 7 -11 52.22 11.86
 2 7 12 16.07 7.55
 -2 7 -12 11.41 12.68
 2 -7 12 9.81 5.53
 -2 -7 -12 6.9 6.98
 -2 7 -12 9.74 5.55
 -2 7 -12 20.24 7.16
 2 7 13 26.4 10.56
 2 -7 13 26.65 10.44
 -2 7 -13 42.58 11.34
 -2 -7 -13 23.45 10.73
 -2 7 -13 40.62 10.94
 -2 -7 -13 22.89 14.43
 2 -7 14 2.74 4.54
 -2 -7 -14 -3.33 6.49
 -2 7 -14 0.63 1.97
 -2 7 -14 0.52 2.15
 -2 -7 -14 8.29 8.15
 2 7 15 9.02 9.06
 2 -7 15 7.98 4.3
 -2 -7 -15 8.98 9.53
 -2 7 -15 15.03 8.85
 -2 7 -15 15.87 9.16
 2 7 16 1.21 4.5
 2 -7 16 4.22 2.47
 -2 -7 -16 7.86 8.27
 -2 7 -16 17.73 7.15
 2 -7 17 28.24 8.96
 2 7 17 44.95 20.02
 -2 -7 -17 35.73 19.64
 -2 7 -17 37.98 14.82
 -2 7 -17 56.27 14.57
 2 -7 18 -0.73 4.26
 2 7 18 -4.25 10.69
 -2 7 -18 -7.29 7.15
 -2 7 -18 5.97 1.88
 2 -7 19 3.49 3.75
 2 7 19 -5.91 12.37
 -2 7 -19 6.73 8.74
 -2 -7 -19 -0.46 6.56
 2 7 20 2.39 8.62
 -2 7 -20 0.12 1.54
 2 7 21 -10.59 21.48
 -2 7 -21 5.42 11.74
 2 8 -22 32.11 18.34
 2 8 -21 0.38 2.78
 -2 8 21 -4.55 7.53
 2 8 -20 3.22 5.19
 2 -8 -19 11.16 9.82
 2 8 -19 8.36 9.04
 -2 8 19 7.77 7.85
 -2 8 18 4.41 9.45
 2 8 -18 3.43 4.52
 2 -8 -17 17.19 9.19
 -2 8 17 22.31 15.07
 -2 -8 16 5.03 5.24
 2 -8 -16 18.81 12.71
 -2 8 15 16.94 15.53
 2 -8 -15 6.79 6.13
 -2 -8 14 -1.83 5.75
 -2 8 14 3.28 5.82
 -2 -8 14 2.89 2.87
 2 -8 -14 1.94 5.28
 -2 -8 13 14.05 5.75
 -2 8 13 3.9 9.02
 2 -8 -13 17.23 9.52
 -2 -8 13 10 3.97
 -2 -8 12 86.4 10.4
 -2 8 12 48.62 17
 -2 8 12 47.54 16.79
 2 -8 -12 76.04 22.19
 -2 -8 12 97.69 16.45
 -2 8 11 159.76 28.37
 -2 -8 11 117.59 11.94
 2 -8 -11 114.93 22.97
 -2 8 11 91.3 21.88
 2 -8 -11 70.07 22.15
 -2 -8 11 135.99 18.42
 -2 -8 10 59.16 7.18
 -2 8 10 61.58 19.44
 -2 8 10 43.42 15.52
 2 -8 -10 57.6 16.82
 2 -8 -10 17.31 11.63
 -2 -8 10 47.82 9.45
 -2 -8 9 57.21 5.94
 -2 8 9 35.44 15.2
 -2 -8 9 46.09 8.5
 -2 8 9 32.29 13.36
 2 -8 -9 35.18 15.9
 -2 -8 8 3.99 7.69
 -2 -8 8 6.53 1.62
 -2 8 8 1.58 1.8
 -2 8 8 5.14 3.93
 2 -8 -8 12.4 7.23
 -2 -8 8 3.89 2.2
 -2 -8 7 78.83 34.74
 2 8 -7 141.13 40.27
 -2 8 7 83.79 17.94
 2 -8 -7 76.62 20.23
 -2 8 7 98.87 20.23
 -2 -8 7 106.26 8.72
 -2 -8 7 101.53 5.97
 -2 -8 6 158.11 43.6
 2 8 -6 113.36 39.14
 -2 8 6 164.03 27.76
 -2 -8 6 158.63 9.68
 2 -8 -6 94.87 21.54
 2 8 -5 145.13 12.37
 2 -8 -5 327.56 38.83
 -2 8 5 220.75 28.48
 2 8 -5 248.3 15.8
 -2 -8 5 224.91 46.42
 2 -8 -5 265.26 27.32
 -2 8 5 178.9 27.03
 -2 -8 5 313.55 12.21
 -2 -8 4 24.96 4
 -2 -8 4 40.6 17.75
 2 8 -4 2.96 4.59
 2 8 -4 7.44 2.87
 2 -8 -4 31.78 11.86
 -2 8 4 18.04 11.67
 2 -8 -4 6.25 9.06
 2 8 -4 3.29 1.97
 -2 -8 3 485.02 17.71
 2 8 -3 344.99 26.04
 -2 8 3 242.99 31.5
 2 -8 -3 481.18 36.51
 -2 -8 3 390.19 60.86
 2 8 -3 360.72 54.27
 2 -8 -3 297.24 35.86
 2 8 -3 315.88 23.99
 -2 -8 2 382.6 17.23
 -2 8 2 239.1 33.35
 2 8 -2 266.42 30.97
 -2 8 2 204.75 31.45
 2 -8 -2 364.76 31.1
 2 8 -2 188 21.7
 2 -8 -2 188.33 25
 -2 -8 2 509.08 61.64
 2 8 -2 631.05 61.55
 -2 -8 1 81.83 27.37
 -2 -8 1 68.33 8.04
 2 8 -1 63.58 13.05
 2 -8 -1 55.59 12.39
 2 -8 -1 37.26 10.23
 -2 8 1 77.67 18.26
 2 8 -1 96.61 23.78
 -2 -8 0 114.04 31.97
 -2 -8 0 192.66 14.68
 2 8 0 159.45 23.47
 -2 8 0 154.52 25.96
 2 -8 0 167.19 18.88
 -2 8 0 162.18 24.75
 2 -8 0 190.21 25.53
 2 -8 0 167.25 20.19
 2 8 0 194.52 21.6
 -2 -8 0 154.4 10.78
 -2 -8 -1 87.85 10.53
 2 8 1 85.72 15.69
 2 -8 1 85.82 13.44
 -2 8 -1 100.15 18.78
 -2 8 -1 85.82 18.48
 -2 -8 -1 82.41 24.12
 2 -8 1 77.7 15.54
 2 8 1 96.29 15.63
 -2 -8 -1 80.88 13.08
 2 -8 1 85.9 13.89
 2 8 2 581.1 39.92
 -2 -8 -2 613.38 40.38
 -2 8 -2 654 48.78
 2 -8 2 666.86 27.78
 2 8 2 671.12 41.78
 -2 -8 -2 661.49 61.26
 2 -8 2 564.28 44.02
 -2 8 -2 721.45 51.85
 2 -8 2 658.78 37.96
 2 -8 3 508.42 44.88
 -2 -8 -3 596 32.68
 2 8 3 533.69 39.57
 -2 8 -3 519.34 45.16
 2 -8 3 608.23 39.44
 2 8 3 598.99 40.78
 -2 8 -3 576.56 46.05
 -2 -8 -3 496.52 41.35
 -2 -8 -4 58.01 11.48
 2 8 4 50.44 12.19
 2 -8 4 46.41 14.18
 -2 8 -4 45.54 11.87
 2 -8 4 46.9 11.82
 -2 8 -4 46.23 12.16
 -2 8 -5 40.53 20.03
 2 -8 5 47.08 33.65
 2 8 5 34.32 13.71
 2 -8 5 162.09 21.88
 -2 -8 -5 168.77 23.09
 -2 8 -5 14.92 10.24
 2 8 5 59.19 22.81
 -2 -8 -5 18.54 14.38
 -2 8 -6 237.22 32.96
 -2 -8 -6 177.17 23.58
 -2 8 -6 208.22 26.14
 2 8 6 176.44 24.41
 2 -8 6 212.12 25.62
 2 8 6 216.07 26.24
 -2 -8 -6 146.05 24.35
 -2 8 -6 178.5 22.95
 2 8 7 55.86 15.84
 -2 8 -7 96.76 16.48
 -2 -8 -7 112.6 18.76
 2 8 7 98.47 19.62
 -2 -8 -7 81.13 19
 -2 8 -7 70.07 15.28
 -2 8 -7 115.5 25.31
 2 8 8 0.21 16.02
 -2 8 -8 -2.84 5.91
 -2 -8 -8 5.04 5.25
 -2 -8 -8 2.78 4.81
 -2 8 -8 3.91 4.43
 2 8 8 5.34 5.03
 2 8 9 40.4 13.21
 -2 8 -9 74.01 23.27
 2 -8 9 37.24 11.07
 -2 -8 -9 47.34 14.98
 2 8 9 74.08 17.93
 -2 8 -9 47.53 11.21
 -2 -8 -9 49.49 15.68
 2 8 10 62.36 16.62
 -2 8 -10 82.43 23.45
 2 -8 10 58.21 13.16
 -2 8 -10 69.83 11.91
 -2 -8 -10 107.32 20.3
 -2 8 -10 49.73 12.22
 -2 -8 -10 55.48 16.61
 2 8 11 125.32 25.5
 -2 8 -11 152.8 36.7
 2 -8 11 94.25 17.06
 -2 8 -11 152.92 17.33
 -2 8 -11 115.67 18.9
 -2 -8 -11 127.98 25.68
 2 8 12 0.2 5.21
 -2 8 -12 61.66 26.94
 2 -8 12 17.73 7.81
 -2 8 -12 43.83 10.74
 -2 -8 -12 40.75 18.91
 -2 8 -12 23.66 9.58
 2 -8 13 4.84 3.71
 -2 8 -13 11.74 5.54
 -2 -8 -13 20.14 13.05
 2 8 13 4.72 7.49
 -2 -8 -13 10.69 8.28
 -2 8 -13 4.24 1.95
 2 -8 14 7.67 4.08
 -2 8 -14 2.69 3.72
 2 8 14 6.91 5.49
 -2 -8 -14 5.39 8.39
 -2 8 -14 3.25 4.74
 2 -8 15 9.84 7.68
 -2 8 -15 8.38 4.5
 2 8 15 13.5 10.67
 -2 -8 -15 4.66 7.56
 -2 8 -15 13.39 5.67
 2 -8 16 49.69 14.07
 -2 8 -16 60.77 12.76
 2 8 16 86.69 24.31
 -2 -8 -16 47.65 18.03
 2 -8 17 23.12 9.92
 -2 8 -17 32.65 9.91
 2 8 17 9.51 5.26
 -2 -8 -17 19.83 11.2
 -2 8 -17 24.57 10.71
 2 -8 18 3.03 6.91
 -2 8 -18 -1.55 5.34
 2 8 18 -4.9 12.78
 -2 -8 -18 -2.55 9.69
 -2 8 -18 -4.07 5.97
 2 8 19 12.47 5.62
 -2 -8 -19 0.64 2.86
 -2 8 -19 9.72 9.75
 2 -8 19 17.03 11.29
 2 8 20 0.41 5.64
 -2 8 -20 6.66 6.75
 2 8 21 -24.78 16.47
 -2 8 -21 22.58 18.92
 2 9 -22 -4.41 10.28
 2 9 -21 30.75 17.33
 -2 9 21 4.83 6.34
 2 9 -20 23.13 13.49
 -2 9 20 10.07 10.26
 2 -9 -19 29.75 13.74
 2 9 -19 26.67 16.79
 -2 9 19 30.88 16.3
 -2 -9 18 2.73 4.1
 2 9 -18 7.93 7.73
 2 -9 -18 -1.84 4.54
 -2 9 18 6.56 9.65
 -2 9 17 26.72 12.47
 -2 -9 17 29.04 8.61
 2 -9 -17 24.68 11.86
 -2 -9 16 14.74 8.37
 -2 9 16 46.71 19.34
 -2 -9 16 14.91 7.81
 2 -9 -16 43.73 18.23
 -2 -9 15 23.81 9.98
 -2 9 15 5.18 6.62
 -2 -9 15 9.34 4.9
 2 -9 -15 3.05 5.99
 -2 -9 14 17.45 7.39
 -2 9 14 32.94 24.68
 -2 -9 14 10.63 6.48
 2 -9 -14 50.08 20.39
 -2 -9 13 144.51 18
 -2 9 13 114.34 22.34
 -2 -9 13 114.29 11.25
 -2 -9 12 6.22 3.3
 -2 9 12 46.7 18.34
 2 -9 -12 58.43 19.33
 -2 -9 12 4.69 4.09
 2 -9 -11 95.43 27.33
 2 -9 -11 111.59 22.26
 -2 9 11 54.95 17.4
 -2 -9 11 132.89 9.03
 -2 9 10 121.54 27.41
 -2 9 10 50.6 18.77
 2 -9 -10 100.58 21.85
 -2 9 9 315.94 38.41
 2 -9 -9 308.91 35.5
 -2 9 9 394.24 41.51
 -2 -9 8 67.38 30.94
 -2 9 8 60 16.3
 2 -9 -8 60.92 14.59
 -2 9 8 51.79 15.6
 2 -9 -8 70.33 18.82
 2 -9 -7 256.77 35.47
 -2 9 7 194.97 28.1
 2 -9 -7 205.94 26.7
 -2 -9 7 127.41 43.87
 -2 9 7 91.55 24.39
 -2 -9 6 31.07 26.21
 2 9 -6 123.43 37.17
 2 -9 -6 128.91 23.68
 -2 9 6 81.44 18.38
 2 9 -5 7.29 3.36
 -2 9 5 6.47 6.3
 -2 9 5 2.71 2.6
 2 9 -5 6.26 2.88
 2 9 -5 4.91 2.71
 2 -9 -5 3.86 2.43
 -2 -9 4 112.51 7.16
 -2 9 4 180.09 33.01
 2 9 -4 43.09 7.51
 -2 -9 4 276.89 62.77
 2 9 -4 187.88 63.62
 2 -9 -4 364.61 34.12
 2 9 -4 55.15 8.97
 -2 -9 3 85.59 27.03
 2 9 -3 92.02 13.86
 -2 -9 3 96.93 8.12
 2 9 -3 76.86 12.28
 2 -9 -3 99.96 16.26
 -2 9 3 48.9 15.39
 2 -9 -3 83.75 18.64
 -2 -9 2 30.49 14.97
 -2 -9 2 39.46 5.7
 2 9 -2 9.93 6.31
 2 -9 -2 10.53 7.72
 2 -9 -2 54.09 13.21
 -2 9 2 8.52 9
 -2 9 2 6.52 7.36
 -2 9 1 106.41 21.77
 -2 -9 1 103.85 28.23
 -2 -9 1 99.17 10.51
 2 9 -1 83.78 15.04
 2 -9 -1 92.84 16.24
 2 -9 -1 77.64 14.82
 -2 9 1 60.54 18.61
 2 9 -1 95.3 15.75
 2 9 0 332.54 31.48
 -2 9 0 376.51 42.59
 2 -9 0 337.15 27.16
 2 9 0 340.82 29.53
 2 -9 0 358.44 29.13
 2 -9 0 359.84 37.31
 -2 -9 0 280.11 46.76
 2 9 1 3.97 5.6
 2 9 1 11.6 8.04
 -2 -9 -1 2.22 1.75
 2 -9 1 1.35 1.91
 -2 9 -1 3.2 6.85
 2 -9 1 46.52 7.16
 2 -9 1 33.01 9.84
 -2 9 -1 18.61 12.06
 2 -9 1 5.74 7.16
 -2 -9 -1 34.82 20.62
 2 -9 2 79.89 18.46
 -2 -9 -2 75.2 11.63
 2 9 2 71.49 14.22
 -2 -9 -2 84.92 15.01
 -2 9 -2 77.08 18.62
 -2 9 -2 70.96 16.94
 2 -9 2 81.16 13.03
 2 -9 2 8.55 2.68
 2 9 2 68.92 13.52
 -2 -9 -2 58.39 19.46
 -2 -9 -3 35.15 15.65
 2 -9 3 33.36 11.04
 -2 -9 -3 68.61 12.84
 2 9 3 40.57 11.74
 -2 -9 -3 31.76 10.96
 -2 9 -3 50.47 15.14
 -2 9 -3 35.54 13.08
 2 -9 3 61.61 13.1
 2 9 3 34.99 9.86
 2 -9 4 354.63 44.5
 -2 -9 -4 452.33 29.31
 2 9 4 402.06 35.83
 2 -9 4 417.4 32.86
 2 9 4 459.57 36.79
 -2 9 -4 526.83 42.27
 -2 -9 -4 374.91 33.35
 -2 -9 -5 15.83 6.06
 -2 9 -5 15.3 7.81
 2 9 5 6.83 3.54
 2 -9 5 4.77 5.03
 -2 9 -5 13.27 6.86
 -2 9 -5 16.65 8.43
 -2 -9 -5 10.36 5.54
 2 9 5 11.59 5.71
 -2 -9 -6 51.16 13.16
 2 9 6 8.91 10.54
 -2 9 -6 4.3 3.69
 2 -9 6 13.18 17.37
 -2 9 -6 8.77 12.99
 -2 -9 -6 13.55 13.76
 2 9 6 32.33 14.04
 -2 9 -6 33.77 18.45
 2 9 7 31.68 14.28
 -2 9 -7 27.54 9.68
 -2 -9 -7 94.32 23.59
 2 9 7 36.69 23.79
 -2 -9 -7 48.18 20.5
 -2 9 -7 46.01 20.5
 -2 9 -8 72.4 21.71
 -2 -9 -8 50.86 14.38
 2 9 8 64.51 18.8
 -2 -9 -8 20.35 12.09
 2 9 8 30.77 11.57
 -2 9 -8 44.5 11.02
 -2 9 -9 430.32 53.87
 -2 9 -9 340.34 25.39
 -2 -9 -9 336.28 37.94
 2 9 9 224.28 32.84
 2 9 9 464.87 46.56
 -2 -9 -9 235.61 37.14
 -2 9 -9 265.66 28.47
 -2 9 -10 149.59 15.96
 2 9 10 116.69 23.41
 2 9 10 154.46 28.3
 -2 9 -10 130.46 19.47
 -2 -9 -10 92.05 24.35
 2 9 11 13.89 9.74
 -2 9 -11 64.21 10.69
 -2 -9 -11 98.26 23.04
 -2 9 -11 75.22 14.43
 -2 -9 -11 28.92 18.26
 -2 9 -11 140.58 35.07
 -2 9 -12 83.34 15.56
 -2 -9 -12 73.08 18.75
 2 9 12 106.99 24.75
 -2 -9 -13 11.42 14.5
 2 9 13 2.72 5.81
 -2 9 -14 33.49 13.74
 -2 9 -14 82.69 16.23
 -2 -9 -14 82.87 23.99
 2 9 14 100.64 25.99
 -2 9 -15 5.92 4.67
 2 9 15 -0.94 5.1
 -2 9 -15 0.99 1.79
 -2 -9 -15 -0.9 5.47
 2 -9 16 61.9 15.45
 -2 9 -16 58.09 12.55
 2 9 16 51.11 22.28
 -2 9 -16 54.88 14.1
 -2 -9 -16 52.2 20.47
 2 -9 17 8.88 7.18
 -2 9 -17 22.04 7.61
 2 9 17 6.58 8.47
 -2 9 -17 5.22 4.59
 -2 -9 -17 -5.67 11.37
 2 -9 18 4.72 6.53
 -2 9 -18 2.03 6.61
 -2 9 -18 -8.34 10.07
 -2 -9 -18 -2.34 7.12
 2 9 18 -10.03 12.69
 -2 9 -19 25.47 13.48
 -2 -9 -19 13.74 16.48
 -2 9 -20 10.66 10.88
 2 9 20 -17.09 8.6
 -2 9 -21 18.85 15.08
 2 10 -22 24.59 14.07
 2 10 -21 16.37 15.6
 2 10 -20 44.96 20.91
 -2 10 20 34.58 22.48
 2 10 -19 -4.02 4.95
 -2 10 19 -0.43 6.81
 -2 -10 18 31.27 10.83
 2 10 -18 60.14 17.56
 2 -10 -18 12.5 9.41
 -2 10 18 37.74 17.49
 -2 10 17 3.45 6.05
 2 10 -17 10.6 7.15
 -2 -10 17 4.98 3.06
 -2 -10 16 35.93 8.56
 -2 10 16 48.53 18.1
 -2 -10 16 33.65 5.82
 2 -10 -16 34.75 13.46
 -2 -10 15 3.1 1.93
 -2 10 15 22.53 15.57
 2 -10 -15 15.23 11.28
 -2 -10 15 3.33 2.25
 2 -10 -14 18.18 12.16
 -2 10 14 39.73 18.25
 2 -10 -13 18.41 11.19
 -2 10 13 37.95 18.2
 -2 10 12 34.66 14.31
 2 -10 -12 55.44 19.24
 -2 10 12 70.15 22.51
 2 -10 -11 6.62 6.97
 2 -10 -10 61.53 19.63
 -2 10 10 48.25 21.64
 -2 10 10 116.8 23.65
 2 -10 -10 104.96 22.09
 -2 -10 9 257.36 65.22
 -2 10 9 196.5 33.7
 2 -10 -9 119.75 26.43
 -2 10 9 60.88 22.65
 2 -10 -9 25.98 15.6
 -2 -10 8 139.2 44.59
 -2 10 8 92.94 20.36
 2 -10 -8 123.91 22.44
 -2 10 8 138.43 23.75
 2 -10 -8 183.33 30.47
 2 -10 -7 36.25 12.51
 -2 -10 7 29.29 20.54
 -2 10 7 32.32 11.78
 -2 10 7 42.18 14.03
 2 -10 -7 39.2 12.8
 -2 -10 6 -0.21 7.38
 -2 10 6 11.21 8.3
 -2 10 6 6.73 6.23
 2 -10 -6 18.8 8.4
 2 10 -6 7.12 2.29
 2 -10 -6 6.76 4.76
 -2 -10 5 64.75 27.88
 2 10 -5 57.21 8.08
 -2 10 5 83.55 17.16
 2 -10 -5 58.51 14.03
 -2 10 5 74.77 17.69
 2 -10 -5 81.55 18.43
 -2 -10 4 14.92 34.51
 -2 10 4 55.89 17.57
 2 10 -4 -1.78 3.24
 2 10 -4 0.73 3.29
 -2 10 4 19.57 15.65
 2 -10 -4 54.39 11.53
 2 10 -4 56.82 27.44
 2 -10 -4 4.73 6.9
 -2 -10 3 208.2 11.88
 -2 10 3 202.44 32.92
 2 -10 -3 191.02 22.36
 2 -10 -3 234.86 25.22
 2 10 -3 188.58 21.96
 2 -10 -3 182.19 28.02
 -2 10 2 92.78 22.98
 2 10 -2 98.43 30.27
 -2 -10 2 74.45 8.07
 2 10 -2 79 13.11
 -2 -10 2 83.87 25.71
 2 -10 -2 66.88 15.21
 -2 10 2 52.14 17.97
 2 -10 -2 63.2 13.2
 2 -10 -2 75.98 13.83
 2 10 -2 105.09 16
 -2 10 1 5.71 5.62
 -2 -10 1 2.45 6.23
 -2 -10 1 5.34 2.68
 2 10 -1 5.73 4.18
 2 -10 -1 7.57 5.28
 2 -10 -1 9.54 5.43
 -2 10 1 2.53 4.75
 2 -10 -1 4.81 3.16
 2 10 -1 1.78 1.03
 -2 10 0 30.44 12.35
 2 -10 0 21.28 9.29
 -2 -10 0 56.82 22.74
 -2 -10 0 36.1 6.67
 2 10 0 32.74 10.63
 2 -10 0 36.58 9.3
 -2 10 0 12.84 11.96
 2 -10 0 32.41 10.4
 2 -10 0 20.12 6.54
 2 10 0 36.98 9.43
 -2 -10 -1 14.05 11.39
 -2 -10 -1 4.93 2.22
 2 -10 1 5.74 5.32
 -2 -10 -1 8.67 3.76
 2 10 1 4.14 4.11
 -2 -10 -1 3.58 1.92
 -2 10 -1 6.18 6.92
 2 -10 1 4.11 3.1
 2 -10 1 0.99 1.8
 2 10 1 5 4.01
 2 -10 1 4.96 2.63
 -2 10 -2 7.32 10.34
 -2 -10 -2 45.05 20.61
 2 -10 2 8.78 12.94
 -2 -10 -2 48.91 9.16
 2 10 2 20.89 9.39
 -2 10 -2 10.62 8.1
 2 10 2 14.67 8.28
 2 -10 2 14.43 6.44
 -2 -10 -2 7.55 5.01
 2 -10 3 126.43 26.85
 -2 -10 -3 180.55 18.65
 2 10 3 162.9 23.99
 2 -10 3 174.44 19.59
 2 10 3 145.77 22.9
 -2 10 -3 139.72 25.5
 -2 -10 -3 121.17 21.74
 -2 -10 -4 87.66 14.83
 2 10 4 109.87 18.53
 -2 -10 -4 98.63 18.6
 -2 10 -4 140.53 22.51
 -2 10 -4 104.7 21.29
 2 10 4 123.64 18.45
 2 -10 4 83.79 23.06
 -2 -10 -5 25.43 10.44
 -2 10 -5 7.59 5.87
 2 10 5 6.31 9.35
 2 -10 5 10.38 9.47
 -2 10 -5 17.18 11.18
 -2 -10 -5 7.14 12.15
 -2 10 -5 26.11 16.17
 2 10 5 26.16 11.61
 -2 -10 -6 6.64 6.36
 2 10 6 11.67 5.66
 -2 10 -6 8.76 4.61
 2 -10 6 19.25 11.16
 -2 10 -6 9.34 5.21
 -2 10 -6 8.93 9.62
 2 10 6 9.37 8.57
 -2 -10 -6 3.43 4.76
 -2 -10 -7 16.51 9.37
 2 10 7 12.16 7.39
 -2 10 -7 13.68 5.63
 -2 10 -7 8.57 9.37
 -2 10 -7 25.24 14.39
 -2 -10 -7 5.22 6.51
 2 10 7 27.72 13.13
 -2 10 -8 90.89 33.02
 -2 -10 -8 147.31 22.56
 2 10 8 26.59 13.08
 -2 10 -8 42.2 10.83
 -2 -10 -8 18.11 18.47
 2 10 8 89.84 25.24
 -2 10 -9 329.12 45.95
 -2 10 -9 246.9 22.37
 -2 -10 -9 234.89 29.56
 2 10 9 254.2 33.78
 -2 -10 -9 210.57 35.05
 -2 10 -9 245.64 26.67
 -2 10 -10 105.84 28.23
 -2 10 -10 96.94 12.25
 -2 -10 -10 100.48 22.27
 2 10 10 66.3 18.82
 -2 -10 -10 61.41 20.36
 -2 10 -10 69.31 16.42
 -2 10 -11 40.06 18.64
 -2 10 -11 29.87 7.51
 -2 10 -11 28.05 9.95
 -2 -10 -11 24.63 10.65
 2 10 11 35.3 13.71
 -2 10 -12 69.36 12.44
 -2 10 -12 72.28 15.37
 -2 -10 -12 70.95 21.26
 2 10 12 87.61 24.6
 -2 10 -13 21.21 7.96
 -2 10 -13 40.75 11.93
 -2 -10 -13 38.98 15.75
 2 10 13 44.88 17.01
 -2 10 -14 22.55 7.4
 -2 10 -14 25.5 9.66
 -2 -10 -14 19.29 10.57
 2 10 14 31.51 13.26
 -2 10 -15 25.8 8.33
 -2 10 -15 21.59 8.82
 -2 -10 -15 15.38 11.41
 2 10 15 26.52 14.89
 -2 10 -16 27.74 7.77
 -2 10 -16 18.86 10.53
 -2 -10 -16 21.65 16.61
 2 10 16 14.61 12.53
 -2 10 -17 17.3 7
 -2 10 -17 10.87 6.08
 2 10 17 19.31 16.21
 -2 10 -18 8.25 7.2
 -2 -10 -18 7.07 9.84
 -2 10 -19 -7.99 7.9
 2 10 19 1.41 10.3
 -2 10 -20 35.49 14.14
 -2 10 -21 -11.03 6.88
 2 11 -21 29.95 15.59
 2 11 -20 33.25 16.59
 2 11 -19 14.88 10.92
 -2 11 19 -2.49 6.26
 2 -11 -18 5.44 7.68
 -2 11 18 0.13 8.49
 2 11 -17 11.99 3.66
 2 -11 -17 10.04 7.43
 -2 11 17 10.92 7.74
 2 -11 -16 23.95 13.08
 -2 11 16 14.88 13.14
 2 -11 -15 32.01 15
 -2 11 15 52.77 21.3
 2 -11 -14 -1.73 5.53
 -2 11 14 2.19 5
 2 -11 -13 75.5 21.68
 -2 11 13 90.7 22.79
 -2 11 12 118.78 25.78
 2 -11 -12 123.61 24.23
 -2 11 12 100.25 23.46
 -2 11 11 13.21 9.04
 2 -11 -11 12.34 7.77
 -2 11 11 11.94 10.93
 2 -11 -10 58.04 18.99
 -2 11 10 55.63 20.23
 -2 11 10 47.49 19.09
 2 -11 -10 91 20.21
 -2 11 9 140.1 27.07
 2 -11 -9 161.73 26.51
 -2 -11 9 99.56 42.07
 -2 11 9 40.18 21.6
 2 -11 -8 53.48 18.34
 -2 -11 8 97.62 37.05
 -2 11 8 69.21 18.35
 -2 11 8 46.69 17.21
 2 -11 -8 53.54 15.7
 2 11 -7 2.15 0.71
 2 -11 -7 13.15 8.24
 -2 11 7 13.68 7.91
 -2 -11 7 7.31 15.44
 -2 11 7 11.24 8.64
 2 -11 -7 7.3 5.52
 2 -11 -6 234.38 34.65
 -2 -11 6 165.66 53.69
 -2 11 6 136.74 24.8
 2 -11 -6 217.93 26.85
 -2 11 6 178.88 28.48
 2 11 -6 162.03 12.26
 2 -11 -5 151.45 26.89
 -2 11 5 121.52 20.18
 -2 -11 5 110.72 38.72
 -2 11 5 120.65 22.69
 2 -11 -5 123.63 19.71
 2 11 -5 137.25 15.07
 2 -11 -4 3.06 8.95
 -2 -11 4 158.19 50.18
 -2 11 4 105.15 23.01
 2 11 -4 3.24 2.23
 2 11 -4 0.49 5.35
 -2 11 4 8.49 11.57
 2 -11 -4 81.35 13.99
 -2 11 3 189.59 26.46
 -2 -11 3 18.82 4.43
 2 11 -3 27.05 16.25
 2 11 -3 7.07 4.69
 2 -11 -3 28.28 14.74
 2 -11 -3 124.95 16.91
 -2 11 3 14.65 16.81
 -2 -11 3 256.12 61.81
 -2 -11 2 85.4 9.17
 2 11 -2 98.26 16.45
 -2 -11 2 75.71 34.14
 2 -11 -2 57.3 13.87
 -2 11 2 74.62 23.01
 2 -11 -2 62.39 13.09
 2 -11 -2 82.89 16.2
 2 11 -2 73.13 13.76
 2 -11 -1 5.57 6.47
 -2 11 1 -0.28 2.34
 -2 -11 1 -1.72 10.38
 -2 -11 1 15.25 4.4
 2 11 -1 1.75 4.27
 2 -11 -1 -0.42 2.21
 -2 11 1 10.29 9.9
 2 -11 -1 8.08 6.05
 2 11 -1 1.94 0.65
 2 -11 -1 7.22 4.25
 2 -11 0 1.08 4.6
 -2 11 0 5.9 6.05
 -2 -11 0 7.67 8.16
 -2 -11 0 10.33 3.94
 2 11 0 3.92 3.8
 2 -11 0 6.15 3.48
 -2 11 0 6.76 9.76
 2 -11 0 10.2 5.6
 2 -11 0 1.44 2.37
 2 11 0 13.44 5.83
 2 -11 1 20.8 9.52
 -2 -11 -1 20.07 11.85
 -2 11 -1 27.02 11.46
 -2 -11 -1 26.65 6.56
 2 11 1 21.77 8.61
 -2 11 -1 20.02 12.7
 2 -11 1 24.07 7.2
 2 11 1 26.94 8
 2 -11 2 106.82 23.82
 -2 -11 -2 94.31 13.67
 2 11 2 72.55 16.37
 -2 11 -2 46.72 16.04
 -2 -11 -2 67.13 10.6
 -2 -11 -2 97.61 28.79
 2 -11 2 38.96 9.3
 -2 -11 -2 66.94 12.23
 2 -11 3 339.03 44.16
 -2 -11 -3 316.08 47.59
 -2 -11 -3 348.88 26.04
 2 11 3 380.19 35.73
 2 11 3 425.52 35.08
 -2 11 -3 414.73 46.03
 -2 -11 -3 362.55 33.87
 -2 -11 -4 224.74 38.83
 -2 -11 -4 162.16 20.64
 2 11 4 230.35 28.62
 -2 11 -4 213.44 30.76
 2 -11 4 176.37 32.92
 2 11 4 226.78 25.69
 -2 11 -4 216.1 30.11
 -2 -11 -4 201.1 25.04
 -2 11 -5 11.24 7.12
 2 11 5 18.16 13.66
 2 -11 5 17.28 13.91
 -2 11 -5 29.69 15.85
 -2 -11 -5 15.48 14.71
 -2 -11 -5 70.13 16.55
 2 11 5 26.04 15.49
 -2 11 -6 133.26 32.73
 -2 -11 -6 93.43 22.91
 -2 11 -6 75.33 19.33
 2 11 6 53.81 18.28
 2 -11 6 99.1 27.52
 2 11 6 115.21 27.24
 -2 11 -6 109.67 25.22
 -2 -11 -6 44.68 21.8
 2 11 7 9.82 5.67
 -2 11 -7 9.22 4.53
 2 -11 7 16.51 13.8
 -2 11 -7 7.72 6.58
 2 11 7 15.09 8.44
 -2 -11 -7 8.43 6.77
 -2 11 -7 7.76 9.94
 -2 11 -8 82.08 25.08
 -2 -11 -8 75.22 18.1
 2 -11 8 49.12 13.95
 -2 -11 -8 45.44 16.3
 -2 11 -8 67.46 11.62
 2 11 8 59.92 16.89
 -2 11 -9 117.12 35.26
 -2 -11 -9 122.85 24.7
 -2 11 -9 109.49 13.53
 2 -11 9 87.48 18.51
 2 11 9 168.69 29.94
 -2 -11 -9 60.69 21.99
 -2 11 -9 96.47 22.16
 -2 11 -10 89.11 11.43
 2 11 10 79.46 21.76
 -2 11 -10 89.89 17.69
 2 -11 10 42.33 16.59
 -2 -11 -10 62.01 19.45
 2 -11 11 14.99 5.7
 -2 11 -11 20.84 5.86
 2 11 11 14.47 9.9
 -2 11 -11 15.23 6.3
 2 -11 12 28.16 8.66
 -2 11 -12 37.12 9.28
 2 11 12 6.05 6.37
 -2 -11 -12 25.31 15.47
 -2 11 -12 53.94 14.02
 2 -11 13 56.7 11.31
 -2 11 -13 43.86 8.36
 2 11 13 42 17.08
 -2 11 -13 54.53 14.32
 -2 -11 -13 43.87 16.6
 2 -11 14 -4.73 4.29
 -2 11 -14 2.32 1.86
 -2 11 -14 3.66 2.36
 -2 -11 -14 -2.59 6
 2 11 14 -1.92 4.37
 2 11 15 12.62 11.91
 -2 11 -15 42.69 9.66
 2 -11 15 18.01 4.71
 2 -11 15 2.89 8.71
 -2 -11 -15 15.48 12.76
 -2 11 -15 35.91 11.55
 2 -11 16 22.08 6.53
 -2 11 -16 26.52 8.58
 2 11 16 21.15 17.32
 -2 11 -16 33.96 11.49
 -2 -11 -16 13.38 12.22
 -2 11 -17 5.78 5.91
 -2 -11 -17 3.28 6.76
 2 -11 17 6.24 0.61
 -2 -11 -18 1.82 10.56
 -2 11 -18 -6.12 6.12
 2 11 18 -9.39 9.2
 -2 11 -19 9.03 11.25
 -2 11 -20 28.54 18.77
 -2 11 -21 31.46 18.44
 2 12 -20 8.14 13.47
 2 12 -19 40.46 19.07
 -2 12 18 6.27 9.68
 2 12 -17 15.34 10.59
 2 -12 -17 9.1 9.77
 -2 12 17 6.88 9.41
 -2 12 16 13.38 12.05
 2 -12 -15 12.55 8.24
 -2 12 15 12.29 8.77
 2 -12 -14 3.84 6.49
 -2 12 14 11.98 7.9
 2 -12 -13 6.14 7.94
 -2 12 13 24.38 13.25
 2 -12 -12 72.96 19.75
 -2 12 12 112.03 25.6
 -2 12 11 19.69 9.86
 2 -12 -11 32.41 13.82
 -2 12 11 44.75 15.39
 -2 12 10 3.6 2.87
 -2 12 10 -1.06 3.14
 2 -12 -9 333.44 46.5
 -2 12 9 232.32 37.55
 2 -12 -9 338.92 39.9
 -2 -12 9 302.73 72.49
 -2 12 9 337.92 40.12
 2 -12 -8 15.97 8.71
 -2 -12 8 21.4 20.18
 -2 12 8 9.54 9.13
 2 -12 -8 14.66 9.37
 2 12 -8 3.53 1.69
 -2 12 7 333.29 37.36
 2 -12 -7 271.49 39.76
 -2 12 7 224.64 36.77
 2 -12 -7 326.05 36.09
 -2 -12 7 314.73 79.4
 2 -12 -6 59.89 17.01
 -2 -12 6 97.45 37.73
 -2 12 6 68.27 19.71
 2 12 -6 57.66 9.17
 -2 12 6 78.21 22.66
 2 -12 -6 78.19 17.31
 -2 -12 5 47.33 31.15
 -2 12 5 46.84 15.24
 2 12 -5 0.91 0.88
 2 -12 -5 31.36 10.99
 2 -12 -5 11.82 7.67
 -2 12 4 42.93 13.69
 -2 -12 4 62.48 31.86
 2 12 -4 16.55 8.74
 2 -12 -4 13.8 7.85
 -2 12 4 20.08 13.88
 2 12 -4 27.54 3.99
 2 -12 -4 47.29 12.13
 -2 -12 3 266.77 61.14
 -2 12 3 243.67 31.14
 -2 12 3 252.03 45.39
 2 12 -3 128.26 22.98
 2 -12 -3 88.64 18.89
 2 -12 -3 154.84 20.76
 2 12 -3 122.97 17.39
 -2 -12 2 35.41 7.62
 -2 12 2 61.42 14.62
 2 12 -2 65.81 13.41
 -2 -12 2 64.57 30.27
 2 -12 -2 43.85 11.03
 -2 12 2 57.71 21.1
 2 12 -2 38.6 9.27
 2 -12 -2 31.26 9.42
 2 -12 -1 15.65 18.97
 -2 12 1 16.84 13.27
 -2 -12 1 155.27 42.34
 -2 -12 1 18.5 6.99
 2 12 -1 62.43 17.44
 2 -12 -1 9.26 5.56
 2 -12 -1 160.77 24.37
 -2 12 1 57.79 28.41
 2 -12 -1 15.36 6.03
 2 12 -1 18.04 6.77
 -2 12 0 -1.05 3.88
 2 -12 0 2.79 1.93
 -2 -12 0 -2.44 8.75
 -2 -12 0 -1.03 1.67
 2 12 0 -0.74 2.73
 2 -12 0 -0.94 1.88
 -2 12 0 1.11 7.14
 2 -12 0 -1.69 2.58
 2 12 0 -0.18 3.12
 2 -12 0 -1.47 1.1
 -2 -12 -1 231.2 19.51
 2 12 1 235.79 27.06
 -2 12 -1 242.59 39.48
 -2 12 -1 295.9 38.97
 2 12 1 259.07 25.86
 2 -12 1 228.16 35.81
 -2 -12 -1 213.65 41.78
 -2 -12 -2 60.98 23.73
 -2 12 -2 85.83 22.1
 2 -12 2 55.49 20.73
 -2 -12 -2 70.39 12.54
 2 12 2 78.52 17.66
 -2 12 -2 70.57 20.32
 2 -12 2 23.46 8.6
 -2 -12 -2 77.88 9.78
 -2 -12 -2 81.54 11.42
 2 12 2 68.94 15.95
 -2 -12 -3 335.22 52.77
 2 -12 3 387.63 50.88
 -2 -12 -3 351.3 28.12
 2 12 3 387.92 37.32
 -2 -12 -3 375.09 28.73
 2 12 3 412.76 34.78
 -2 -12 -3 417.69 34.86
 -2 12 -3 511.66 50.54
 2 -12 4 53.08 21.42
 -2 -12 -4 37.33 10.66
 2 12 4 46.3 14.28
 -2 12 -4 38.69 12.44
 -2 -12 -4 61.63 22.77
 2 12 4 46.22 12.48
 2 12 5 60 15.24
 -2 12 -5 55.54 15.26
 -2 -12 -5 40.68 10.68
 -2 -12 -5 45.33 13.28
 2 12 5 70.1 15.16
 2 -12 5 46.83 18.23
 2 12 6 119.14 22.53
 2 12 6 78.9 19.24
 -2 12 -6 100.68 17.63
 2 -12 6 105.4 29.41
 2 -12 6 29.84 6.76
 -2 -12 -6 57.45 17.02
 2 -12 7 340.33 59.22
 -2 -12 -7 342.38 35.27
 -2 12 -7 282.59 27.14
 2 12 7 281.75 37.97
 2 -12 7 369.07 23.35
 2 12 7 399.93 43.67
 -2 -12 -7 219.65 34.4
 -2 12 -8 12.33 9.96
 -2 12 -8 2.87 1.72
 -2 -12 -8 10.16 6.32
 -2 12 -8 7.8 8.41
 2 -12 8 15.79 5.02
 2 12 8 10.02 10.85
 -2 -12 -8 6.94 7.16
 -2 12 -9 483.55 56.31
 -2 12 -9 249.84 17.67
 2 12 9 163.48 30.95
 2 -12 9 375.92 25.17
 2 12 9 423.92 47.49
 -2 -12 -9 176.27 36.82
 -2 12 -9 239.13 36.29
 -2 12 -10 2.08 1.6
 -2 12 -10 6.38 5.04
 2 12 10 5.53 6.74
 2 -12 10 3.57 3.11
 -2 -12 -10 7.62 8.78
 -2 12 -11 23.22 5.24
 -2 12 -11 19.01 9.49
 2 12 11 9.38 7.16
 2 -12 11 18.24 7.34
 -2 -12 -11 15.91 12.66
 -2 12 -12 30.22 5.96
 2 12 12 -5.05 8.69
 -2 12 -12 26.27 13.43
 2 -12 12 28.3 10.06
 -2 -12 -12 9.69 16.26
 2 -12 13 3.73 5.22
 2 12 13 2.82 6.8
 -2 12 -13 13.32 4.5
 -2 -12 -13 7.86 5.33
 -2 12 -13 11.31 7.24
 -2 12 -14 13.14 5.06
 2 -12 14 2.06 5.97
 2 12 14 13.78 11.83
 2 -12 14 0.91 4.16
 -2 -12 -14 14.66 11.61
 -2 12 -14 12.77 6.17
 -2 12 -15 13.98 5.62
 2 -12 15 18.23 6.66
 2 12 15 30.15 15.81
 -2 12 -15 15.15 7.32
 -2 -12 -15 3.44 11.54
 2 -12 15 15.01 6.84
 2 -12 16 5.77 5.01
 2 -12 16 3.62 2.59
 -2 -12 -16 6.55 14.05
 -2 12 -16 -1.5 2.14
 2 12 17 -11.04 13.8
 -2 -12 -17 15.66 18.57
 -2 12 -17 1.64 7.08
 2 12 18 -2 11.06
 -2 12 -18 -4.69 8.18
 -2 12 -19 43.85 15.92
 -2 12 -20 1.86 5.68
 -2 12 -21 2.22 9.81
 2 13 -19 21.89 14.61
 2 13 -18 13.27 9.62
 2 13 -17 51.43 16.24
 2 -13 -17 30.95 15.31
 -2 13 17 33.16 14.35
 -2 13 16 0.25 6.25
 2 -13 -16 9.72 11.85
 2 13 -16 -7.32 5.41
 2 -13 -15 17.65 10.6
 -2 13 15 16.85 12.62
 2 -13 -14 23.78 13.42
 -2 13 14 31.42 17.56
 2 -13 -13 0.87 3.24
 -2 13 13 2.22 4.86
 2 -13 -12 14.29 10.06
 -2 13 12 25.48 15.82
 -2 13 11 68.47 20.27
 -2 13 11 28.64 16.48
 2 -13 -11 34.08 14.21
 -2 -13 10 35.78 22.02
 -2 13 10 28.43 15.08
 2 -13 -10 42.97 16.37
 2 13 -9 29.43 4.86
 2 -13 -9 69.99 21.02
 -2 13 9 35.14 15.95
 -2 -13 9 47.35 30.14
 -2 13 9 55.58 18.48
 2 -13 -9 78.67 18.35
 2 13 -8 130.14 10.36
 2 -13 -8 465.42 51.13
 -2 -13 8 217.43 56.47
 -2 13 8 263.07 38.09
 2 -13 -8 350.31 37.45
 -2 13 8 32.54 27.33
 2 -13 -7 8.39 7.27
 2 13 -7 10.1 3.61
 -2 13 7 9.35 7.77
 -2 -13 7 3.31 9.68
 -2 13 7 7.26 10.09
 2 -13 -7 10.17 7.27
 2 -13 -6 9.16 8.62
 2 13 -6 10.8 5.03
 -2 13 6 2.34 4.43
 -2 -13 6 18.97 20.04
 -2 13 6 11.82 6.54
 2 -13 -6 9.92 6.22
 2 13 -5 35.45 13.03
 -2 13 5 56.65 17.38
 -2 -13 5 99.32 43.13
 2 -13 -5 79.74 16.63
 2 -13 -5 67.48 17.54
 -2 -13 4 185.1 48.55
 2 -13 -4 155.56 24.56
 -2 13 4 136 23.94
 2 -13 -4 128.98 20.93
 -2 13 4 111.77 29.89
 2 13 -4 150.19 19.29
 -2 13 3 12.14 7.51
 2 -13 -3 16.69 7.42
 2 13 -3 11.63 4.86
 2 13 -3 14.3 4.42
 -2 13 3 14.37 9.72
 2 13 -3 10.93 6.12
 2 -13 -3 11.23 7.05
 -2 13 2 174.13 23.34
 2 13 -2 118.23 20.18
 -2 13 2 192.17 39.97
 2 -13 -2 10.52 3.95
 2 13 -2 16.13 7.18
 2 -13 -2 24.59 8.72
 -2 -13 2 261.74 56.26
 -2 -13 1 18.53 19.13
 -2 13 1 21.63 8.76
 2 13 -1 13.16 7.6
 2 -13 -1 8.09 3.03
 -2 13 1 23.56 13.94
 -2 13 1 4.03 6.26
 2 -13 -1 11.76 9.4
 2 13 -1 7.89 5.08
 2 -13 -1 2.68 2.44
 -2 -13 0 2.28 3.14
 2 13 0 3.67 1.45
 -2 13 0 6.65 5.72
 -2 -13 0 4.31 3.05
 -2 13 0 3.49 8.04
 -2 13 0 1.13 6.91
 2 -13 0 5.19 9.9
 2 13 0 6.96 4.37
 -2 -13 -1 28.38 16.08
 2 -13 1 31.05 13.4
 -2 -13 -1 38.77 8.51
 2 13 1 33.5 10.76
 -2 13 -1 35.05 17.36
 2 13 1 26.84 10.34
 -2 13 -1 33.81 14.51
 -2 -13 -2 253.85 23.71
 2 13 2 271.44 30.81
 -2 13 -2 358.71 44.32
 -2 13 -2 367.09 43.75
 2 13 2 299.04 28.61
 -2 -13 -2 278.62 48.56
 2 -13 2 238.65 39.85
 2 -13 3 31.71 17.82
 -2 -13 -3 15.19 6.26
 2 13 3 24.88 9.62
 -2 -13 -3 29.32 8.33
 -2 13 -3 20.2 11.11
 -2 13 -3 30.32 13.9
 -2 -13 -3 16.09 14.53
 -2 -13 -3 27.44 6.5
 2 13 3 24.41 8.1
 2 -13 4 65.09 24.49
 -2 -13 -4 39.82 14.75
 2 13 4 73.41 19.78
 -2 -13 -4 36.82 12.72
 -2 13 -4 92.07 29.46
 -2 13 -4 63.36 21.12
 2 13 4 82.48 20.03
 -2 -13 -4 96.08 32.58
 -2 -13 -4 46.94 10.83
 2 13 5 77.12 19.07
 -2 13 -5 93.84 18.47
 2 -13 5 84.88 29.71
 -2 13 -5 114.62 26.17
 -2 -13 -5 62.74 17.89
 2 13 5 95.58 20.41
 -2 -13 -5 103.33 30.22
 -2 -13 -6 1.83 2.25
 -2 13 -6 -2.8 4.23
 2 13 6 4.46 5.51
 2 -13 6 2.3 4.95
 -2 -13 -6 3.12 2.49
 -2 13 -6 -2.21 6.11
 2 -13 6 -0.31 0.97
 2 13 6 5.86 7.59
 -2 -13 -7 10.18 4.91
 -2 13 -7 19.73 6.82
 -2 -13 -7 12.51 8.47
 -2 13 -7 17.85 8.52
 2 -13 7 2 1.75
 2 13 7 27.06 11.22
 -2 13 -8 250.49 46.78
 -2 13 -8 84.76 12.91
 2 13 8 27.95 17.4
 2 -13 8 142.42 42.66
 2 13 8 268.45 41.47
 2 -13 8 7.02 2.83
 -2 13 -8 130.3 31.16
 -2 -13 -8 35.71 22.85
 -2 13 -9 35.24 5.88
 -2 13 -9 39.6 15.32
 2 13 9 14.75 9.56
 2 -13 9 2.18 1.58
 -2 -13 -9 20.72 13.54
 -2 13 -10 10.59 11.5
 2 13 10 -1.13 7.51
 -2 13 -10 31.17 4.97
 -2 -13 -10 8.67 10.67
 -2 13 -11 43.8 13.81
 2 13 11 15.13 8.86
 -2 13 -11 12.9 4.92
 -2 -13 -11 28.41 15.47
 -2 13 -12 30.66 11.01
 2 13 12 28.05 15.18
 -2 13 -12 24.3 5.01
 -2 -13 -12 20.14 11.58
 -2 13 -13 0.23 2.98
 2 13 13 -0.42 7.4
 -2 13 -13 1.65 1.96
 -2 -13 -13 1.48 4.91
 -2 -13 -14 16.28 14.65
 -2 13 -14 38.99 12.76
 2 13 14 26.75 16.48
 -2 -13 -15 13.11 13.77
 -2 13 -15 10.04 7.51
 -2 13 -16 -2.47 5.68
 2 13 16 1.95 5.2
 2 13 17 19.63 16.06
 -2 13 -17 51.63 17.63
 -2 -13 -17 42.47 18.41
 -2 13 -18 18.23 12.27
 -2 13 -19 12.02 11.42
 -2 13 -20 2.02 6.32
 2 14 -17 -6.51 5.02
 2 14 -16 79.78 22.13
 2 -14 -16 52.57 22.56
 -2 14 16 88.42 26.82
 2 -14 -15 5.63 6.27
 -2 14 15 8.52 6.2
 2 -14 -14 8.23 4.31
 -2 14 14 22.64 14.56
 2 -14 -13 9.97 10.81
 -2 14 13 6.93 6.78
 2 -14 -12 35.87 15.66
 -2 14 12 49.69 17.74
 -2 14 11 40.53 14.89
 -2 14 11 31.84 16.04
 2 -14 -11 31.1 12.07
 2 14 -10 9.48 2.18
 -2 -14 10 20.35 22.01
 -2 14 10 22.72 10.82
 -2 14 10 37.48 16.25
 2 -14 -10 32.18 13.55
 2 -14 -9 7.12 6.12
 2 14 -9 1.13 0.79
 -2 14 9 18.01 9.62
 -2 -14 9 24 25.8
 -2 14 9 2.46 1.91
 2 -14 -9 6.17 5.65
 2 14 -8 6.29 3.19
 -2 14 8 13.81 11.06
 -2 14 8 -0.64 6.84
 2 -14 -8 6.49 5.37
 2 -14 -7 -1.96 4.58
 2 14 -7 -1.98 1.78
 -2 14 7 2.51 2.87
 -2 -14 7 5.6 13.48
 -2 14 7 1.17 1.75
 2 -14 -7 -0.14 3.34
 2 -14 -6 7.61 5.57
 -2 -14 6 -5.37 11.14
 -2 14 6 3.83 5.27
 -2 14 6 -5.27 10.58
 2 -14 -6 2.09 1.61
 2 14 -6 3.15 4.71
 2 -14 -5 20.32 9.39
 2 14 -5 21.24 6.29
 -2 14 5 27.11 14.7
 -2 -14 5 20.19 22.05
 2 -14 -5 16.9 8.95
 -2 -14 4 63.85 40.3
 2 -14 -4 11.32 6.75
 -2 14 4 76.69 18.96
 -2 14 4 9.62 14.92
 2 14 -4 17.09 6.37
 2 -14 -4 26.96 10.54
 -2 -14 3 2.1 10.23
 -2 14 3 2.69 2.76
 2 -14 -3 3.53 4.22
 2 14 -3 2.26 1.46
 -2 14 3 3.74 2.93
 2 14 -3 1.2 2.2
 2 14 -3 -0.04 3.26
 2 -14 -2 21.4 11.91
 -2 14 2 15.81 8.34
 2 14 -2 20.45 7.41
 -2 -14 2 21.47 20.88
 2 -14 -2 21.3 7.22
 -2 14 2 24.01 16.76
 2 14 -2 8.2 5.06
 2 -14 -2 22.03 7.21
 2 14 -2 24.54 8.11
 -2 -14 1 365.1 64.48
 2 -14 -1 86.99 33.85
 -2 14 1 187.11 26.25
 2 14 -1 127.47 23.74
 -2 14 1 344.36 57.18
 2 14 -1 48.35 10.34
 2 -14 -1 4.12 2.53
 2 14 -1 33.79 10.58
 -2 14 0 104.54 17.37
 2 14 0 78.59 17.48
 -2 14 0 92.16 32.7
 -2 14 0 102.44 25.82
 2 -14 0 54.97 18.63
 -2 -14 0 122.97 37.89
 -2 -14 -1 456.28 32.24
 -2 14 -1 369.78 31.12
 2 14 1 386.09 36.84
 -2 14 -1 469.78 59.13
 -2 14 -1 514.97 54.87
 2 14 1 418.13 33.75
 -2 -14 -1 341.7 60.12
 -2 -14 -2 5.89 3.71
 -2 14 -2 15.49 6.18
 2 14 2 10.33 6.15
 -2 14 -2 21.69 12.21
 -2 -14 -2 10.93 12.58
 -2 14 -2 11.43 10.39
 2 14 2 10.29 4.91
 2 14 3 0.43 1.28
 -2 -14 -3 1.51 2.23
 -2 14 -3 -0.25 1.07
 -2 -14 -3 -2.99 4.55
 -2 14 -3 -2.81 5.39
 -2 -14 -3 0.29 1.14
 2 14 3 -1.57 2.75
 -2 -14 -4 113.5 18.17
 2 14 4 92.69 19.63
 -2 -14 -4 128.96 20.55
 -2 14 -4 138.83 25.51
 -2 -14 -4 109.07 15.3
 -2 14 -4 183.84 31.18
 -2 -14 -4 125.35 35.54
 2 14 4 112.18 19.07
 -2 -14 -5 19.54 7.37
 -2 14 -5 35.23 11.78
 -2 14 -5 43.3 16.76
 -2 -14 -5 16.86 9.05
 2 14 5 28.13 11.08
 -2 -14 -5 16.12 15.57
 -2 14 -6 3.91 6.52
 -2 -14 -6 -1.15 4.04
 2 -14 6 -1.43 10.03
 2 14 6 1.52 5.15
 -2 14 -6 0.44 3.55
 -2 -14 -6 3.76 9.73
 -2 -14 -7 7.02 9.56
 -2 14 -7 8.92 4.71
 2 -14 7 9.03 9.24
 2 14 7 5.9 4.88
 2 14 7 2.98 1.72
 -2 14 -7 11.27 4.47
 -2 -14 -8 19.83 11.19
 -2 14 -8 38.58 15.07
 2 -14 8 1.6 8.16
 -2 14 -8 30.76 5.31
 2 14 8 11.21 5.53
 -2 14 -9 19.25 3.88
 2 14 9 12.31 7.33
 -2 -14 -9 14.32 8.04
 2 14 10 1.93 3.18
 -2 14 -10 16.12 3.27
 -2 14 -10 13.4 11.16
 -2 14 -11 10.01 13.57
 -2 -14 -11 12.82 10.87
 2 14 11 0.39 4.24
 -2 -14 -12 7.62 8.43
 2 14 12 7.64 4.31
 -2 14 -13 19.22 8.09
 -2 -14 -13 4.78 2.52
 2 14 13 15.44 10.86
 -2 14 -14 27.53 11.76
 -2 -14 -14 13.24 10.62
 -2 14 -15 3.61 5.99
 -2 -14 -15 -6.71 10.91
 2 14 15 5.55 11.07
 -2 -14 -16 44.89 19.49
 2 14 16 47.06 25.27
 -2 -14 -17 -6.62 12.01
 -2 14 -17 1.15 3.6
 -2 14 -18 26.67 17.99
 -2 14 -19 11.3 11.22
 2 15 -16 26.52 10.92
 2 -15 -16 19.48 10.5
 2 15 -15 3.1 2.83
 -2 15 15 2.91 5.86
 2 -15 -14 22.9 15.83
 -2 15 14 49.71 21.35
 2 -15 -13 0.79 5.37
 -2 15 12 19.36 14.11
 2 -15 -12 13.25 10.95
 2 15 -12 2.08 2.91
 -2 15 11 7.77 9.25
 2 -15 -11 1.31 4.78
 2 15 -11 -1.98 2.33
 2 15 -10 1.58 1.75
 -2 15 10 9.93 10.41
 -2 15 10 -0.35 3.33
 2 -15 -10 13.91 9.74
 2 15 -9 2.57 2.89
 -2 15 9 1.02 3.51
 -2 -15 9 -11.37 11.28
 -2 15 9 -5.11 12.44
 2 -15 -9 4.04 3.96
 2 15 -8 88.36 11.75
 -2 15 8 80.97 18.95
 -2 -15 8 50.01 32.1
 -2 15 8 37.17 21.83
 2 -15 -8 68.82 19.78
 2 -15 -7 7.97 8.16
 -2 15 7 19.41 10.59
 -2 -15 7 32.87 34.22
 -2 15 7 17.02 11.28
 2 -15 -7 8.45 7.98
 -2 15 6 63.59 17.6
 -2 -15 6 35.63 31.07
 2 -15 -6 27.81 13.29
 -2 15 6 13.69 12.87
 2 15 -6 34.8 8.11
 2 -15 -6 45.24 14.48
 -2 15 5 34.72 15.86
 -2 -15 5 60.82 27.75
 2 -15 -5 66.53 17.15
 -2 15 5 41.88 21.23
 2 15 -5 86.63 12.65
 2 -15 -5 67.02 16.67
 -2 -15 4 196.94 56.61
 2 15 -4 123.14 15.33
 -2 15 4 131.39 35.13
 2 -15 -4 112.69 19.42
 -2 15 4 103.5 22.25
 -2 -15 3 8.2 15.87
 2 15 -3 1.44 2.25
 2 -15 -3 -2.6 3.91
 2 -15 -3 -0.05 2.76
 2 15 -3 0.52 3.58
 2 15 -3 -0.37 1.55
 -2 15 3 1.2 5.77
 2 -15 -3 8.54 9.93
 2 -15 -2 140.01 34.99
 -2 -15 2 187.78 61.46
 -2 15 2 153.25 24.83
 2 15 -2 76.62 19.29
 2 -15 -2 47.07 8.8
 2 15 -2 88.93 14.54
 2 -15 -2 42.98 8.23
 2 15 -2 77.62 13.61
 -2 15 1 47.44 13.35
 2 15 -1 10.93 9.92
 -2 -15 1 32.35 28.47
 2 15 -1 10 5.19
 2 -15 -1 0.84 4.71
 2 -15 0 19.75 13.85
 -2 15 0 13.83 7.61
 2 15 0 10.88 7.45
 -2 -15 0 19.3 14.57
 -2 15 0 7.67 2.65
 2 15 0 12.45 7.87
 2 15 0 15.92 7.09
 -2 15 -1 104.88 25.47
 -2 -15 -1 86.64 33.4
 2 -15 1 70.09 23.57
 -2 15 -1 90.19 15.14
 2 15 1 71.57 18.39
 -2 15 -1 127.73 33.19
 2 15 1 79.15 17.73
 2 15 1 75.53 13.93
 -2 15 -2 269.23 25.32
 2 15 2 279.84 32.49
 -2 15 -2 359.17 47.43
 2 15 2 255.27 28.03
 2 -15 2 306.43 48.92
 -2 -15 -2 260.03 51.72
 2 -15 3 22.79 11.27
 -2 -15 -3 14.07 7.17
 -2 15 -3 12.48 5.75
 2 15 3 18.3 7.87
 -2 15 -3 13.81 9.55
 2 15 3 11.54 6.99
 -2 15 -3 17.1 10.58
 -2 -15 -3 14.42 12.68
 -2 15 -4 233.62 38.42
 -2 -15 -4 205.7 47.72
 2 -15 4 152.64 39.22
 -2 15 -4 126.71 17.59
 -2 -15 -4 129.26 21.41
 -2 -15 -4 134.33 14.97
 -2 15 -4 151.25 26.91
 2 15 4 164.5 27.05
 -2 -15 -4 164.12 21.04
 2 15 5 3.94 5.13
 -2 15 -5 9.03 7.51
 2 -15 5 5.87 11.22
 -2 -15 -5 7.75 6.09
 -2 15 -5 15.6 4.98
 -2 15 -5 25.53 13.75
 -2 -15 -5 3.28 2.51
 -2 15 -6 43.19 8.13
 2 15 6 48.32 16.19
 -2 15 -6 53.87 11.86
 2 -15 6 41.32 21.25
 -2 -15 -6 40.72 14.31
 -2 15 -6 65.48 20.93
 2 15 6 46.89 15.41
 -2 -15 -6 52.01 25.29
 -2 -15 -6 40.53 11.25
 2 15 7 31.06 14.02
 -2 15 -7 43.16 7.25
 2 -15 7 26.28 18.77
 -2 15 -7 56.44 18.12
 -2 -15 -7 45.5 17.9
 -2 15 -7 29.91 5.93
 -2 -15 -7 41.97 12.89
 -2 -15 -7 46.44 22.85
 -2 -15 -8 18.03 13.83
 -2 15 -8 30.65 16.52
 2 -15 8 53.41 26.75
 -2 15 -8 16.68 3.73
 -2 15 -8 30.08 4.76
 2 15 8 19.7 11.45
 -2 -15 -9 -0.65 4.66
 -2 15 -9 0.2 6.86
 2 15 9 2.02 2.46
 -2 15 -10 21.53 11.12
 2 15 10 5.87 6.74
 -2 15 -11 13.6 7.71
 -2 -15 -11 8.07 8.59
 2 15 11 11.7 10.59
 2 15 11 3.97 4.26
 -2 -15 -12 22.45 14.62
 2 15 12 16.32 10.32
 -2 15 -13 -5.98 1.68
 -2 -15 -13 -1.03 6.96
 -2 15 -14 72.6 23.97
 -2 -15 -14 43.14 17.87
 2 15 14 59.98 24.56
 -2 15 -15 -7.33 7.21
 2 15 15 16.67 15.76
 -2 -15 -16 11.93 9.44
 -2 15 -17 10.86 11.68
 -2 15 -18 3.48 7.38
 2 -16 -16 -5 10.76
 2 16 -15 47.08 12.02
 2 -16 -15 42.7 19.38
 2 16 -14 43.15 10.14
 2 -16 -14 25 13.34
 -2 16 14 18.56 11.05
 -2 16 13 6.55 8.89
 2 -16 -13 -5.9 5.91
 2 16 -13 -0.87 4.61
 2 -16 -12 13.19 9.42
 2 16 -12 4.13 2.92
 -2 16 11 47.65 23.89
 2 -16 -11 32.06 16.74
 2 16 -11 2.74 0.56
 2 16 -10 31.44 6.36
 -2 16 10 23.07 12.52
 -2 16 10 14.8 7.3
 2 -16 -10 14.29 9.91
 -2 -16 9 0.36 17.55
 -2 16 9 3.54 5.85
 2 -16 -9 -4.45 9
 2 16 -9 2.23 2.51
 2 -16 -8 -1.17 6.58
 2 16 -8 0.7 2.15
 -2 16 8 0.27 2.89
 -2 -16 8 15.97 23.57
 -2 16 8 13.43 14.97
 2 -16 -8 -0.79 5.32
 2 -16 -7 58.79 16.19
 -2 16 7 15.96 11.34
 -2 -16 7 24.97 28.42
 -2 16 7 47.78 20.43
 2 16 -7 62.2 9.37
 2 -16 -7 42.07 16.16
 2 -16 -6 -0.75 1.83
 -2 16 6 8.59 5
 -2 -16 6 -2.23 5.71
 -2 16 6 -2.46 2.65
 2 16 -6 -0.12 1.88
 2 -16 -6 0.86 1.74
 2 -16 -5 17.41 8.62
 -2 16 5 29.76 12.17
 -2 -16 5 51.87 29.6
 -2 16 5 43.1 25.78
 2 -16 -5 8.82 6.67
 2 16 -5 15.01 5.55
 2 -16 -4 15.93 14.6
 -2 16 4 38.22 15.31
 2 -16 -4 5.79 5.19
 -2 -16 4 61.51 30.07
 -2 16 4 56.7 24.08
 2 -16 -4 2.91 2.23
 2 16 -4 12.6 5.66
 2 -16 -3 14.31 14.33
 -2 -16 3 40.6 29.19
 -2 16 3 32.08 11.5
 2 -16 -3 14.16 5.59
 2 16 -3 4.23 1.66
 -2 16 3 34.93 21.97
 2 16 -3 11.31 5
 2 -16 -3 12.37 4.39
 2 16 -3 14.81 5.55
 -2 16 2 53.15 14.73
 2 16 -2 40.92 10.03
 -2 -16 2 83.34 36.09
 -2 16 2 29.21 19.19
 2 16 -2 56.05 13.9
 2 -16 -2 57.3 18.3
 2 16 -1 193.01 23.37
 -2 -16 1 191.68 49.73
 -2 16 1 88.76 37.55
 2 16 -1 172.09 28.18
 2 16 -1 206.68 23.62
 2 -16 -1 187.34 37.77
 -2 16 0 34.61 12.1
 2 16 0 50.26 13.84
 2 -16 0 61.28 23.86
 -2 -16 0 38.86 25.28
 -2 16 0 77.68 29.63
 2 16 0 56.63 15.74
 2 16 0 57.75 12.15
 -2 16 -1 36.05 18.35
 -2 16 -1 76.45 15.29
 2 16 1 31.36 13.77
 2 -16 1 60.99 29.26
 -2 16 -1 39.76 22.65
 2 16 1 41.26 12.83
 2 16 1 60.94 16.5
 -2 16 -2 26.2 13.05
 -2 16 -2 26.5 8.31
 2 16 2 20.84 9.36
 -2 -16 -2 54.26 26.56
 2 -16 2 4.14 15.68
 2 16 2 26.02 12.07
 2 16 2 28.65 13.14
 -2 -16 -3 37.63 18.26
 -2 16 -3 38.41 15.24
 2 -16 3 30.46 16.39
 -2 16 -3 33.76 8.6
 2 16 3 37.46 13.33
 -2 16 -3 54.01 16.31
 2 16 3 32.71 12.49
 2 16 3 33.48 11.8
 2 -16 4 50.76 20.01
 -2 16 -4 53.2 10.43
 2 16 4 67.29 18.35
 -2 -16 -4 68.28 9.13
 -2 -16 -4 59.39 8.07
 -2 16 -4 71 17.32
 2 16 4 37.43 16.52
 -2 -16 -4 63.38 25
 -2 16 -4 81.63 23.08
 -2 16 -5 50.4 9.14
 2 16 5 55.51 17.12
 -2 16 -5 67.49 14.9
 2 -16 5 40.81 22.37
 -2 -16 -5 72.48 15.81
 2 16 5 48.74 15.11
 2 16 5 52.7 14.93
 -2 -16 -5 54.91 10.08
 -2 16 -5 107.89 26.29
 -2 -16 -5 36.95 24.77
 -2 16 -6 -2.03 2.26
 -2 16 -6 -3.16 2.35
 2 16 6 -0.7 2.07
 2 -16 6 -3.54 10.11
 -2 -16 -6 -5.02 4.59
 2 16 6 -2.37 2.46
 -2 -16 -6 0.68 1.09
 -2 -16 -6 -2.71 8.35
 -2 16 -6 -1.88 6.92
 -2 16 -7 22.34 4.39
 2 16 7 18.18 9.93
 -2 16 -7 4.91 3.04
 2 -16 7 13.77 12.28
 -2 -16 -7 10.08 10.32
 2 16 7 -0.68 3.5
 -2 -16 -7 9.06 6.37
 -2 -16 -7 11.91 16.71
 2 16 8 10.12 10.94
 2 -16 8 -4.42 5.1
 -2 -16 -8 2.34 4.68
 -2 16 -8 -1.51 5.7
 2 16 8 -1 6.75
 -2 -16 -8 4.22 4.32
 -2 -16 -8 -1.4 7.98
 -2 16 -9 2.37 6.6
 -2 -16 -9 2.71 6.77
 -2 -16 -9 5.58 3.68
 2 16 9 -2.63 3.5
 2 16 9 -0.12 2.58
 2 16 10 -4.3 4.67
 2 16 10 2.95 8.33
 -2 16 -10 4.16 4.56
 -2 -16 -11 61.79 21.59
 2 16 11 107.04 31.25
 -2 16 -11 117.4 24.32
 -2 -16 -12 10.45 11.58
 -2 16 -12 9.84 4.76
 -2 -16 -13 -1.54 5.29
 2 16 13 1.17 2.11
 -2 16 -13 6.72 9.44
 -2 -16 -14 2.77 4.3
 2 16 14 -4.3 8.9
 -2 16 -14 9.55 9.57
 -2 16 -15 63.01 21.92
 -2 -16 -16 -0.73 9.15
 2 -17 -15 8.21 8.16
 2 17 -13 28.61 6.59
 2 -17 -13 22.52 18.39
 -2 17 13 12.15 10.21
 -2 17 12 -0.12 2.91
 2 -17 -12 8.54 11.79
 2 17 -12 2.67 3.58
 -2 17 11 11.8 10.61
 2 17 -11 15.1 3.4
 2 -17 -11 13.05 10.54
 -2 -17 10 2.03 21.01
 -2 17 10 17.8 10.77
 2 -17 -10 17.13 12.07
 2 17 -10 14.79 5.22
 -2 -17 9 17.96 24.06
 -2 17 9 32.28 23.89
 2 17 -9 65.5 8.01
 -2 17 9 42.14 12.88
 2 -17 -8 1.42 5.84
 -2 17 8 13.35 9.68
 -2 17 8 10.85 13.05
 2 -17 -8 4.11 6.01
 2 17 -8 1.27 0.83
 2 -17 -7 4.08 3.73
 -2 17 7 8.05 6.74
 -2 -17 7 4.58 21.44
 -2 17 7 0.59 3.91
 2 -17 -7 9.37 6.81
 2 17 -7 5.04 3.34
 2 -17 -6 1.49 3.79
 -2 17 6 3 5.46
 -2 -17 6 11.81 18.31
 -2 17 6 5.72 6.2
 2 17 -6 1.98 2.72
 2 -17 -6 0.74 3.32
 2 -17 -5 2.04 4.53
 2 -17 -5 0.43 4.16
 -2 17 5 -3.24 4.58
 -2 -17 5 0.32 2.34
 -2 17 5 -2.87 8.66
 2 -17 -5 -1.34 3.27
 2 17 -5 -0.12 0.8
 -2 17 4 10.51 6.83
 2 -17 -4 -4.11 3.71
 -2 -17 4 3.9 12.03
 2 17 -4 3.23 3.68
 2 -17 -4 -4.03 3.82
 2 -17 -4 3.36 6.23
 2 -17 -3 4.48 6.51
 -2 -17 3 0.57 7.51
 -2 17 3 10.02 6.96
 2 -17 -3 6.79 3.21
 2 17 -3 7.36 4.24
 2 17 -3 1.85 3.17
 -2 17 3 2.96 2.55
 2 17 -3 8.11 5.44
 2 -17 -3 8.22 1.86
 2 -17 -2 23.42 13.11
 -2 17 2 29.99 11.49
 2 17 -2 12.2 6.19
 -2 -17 2 23.79 24.24
 -2 17 2 21.09 19.19
 2 17 -2 31.08 11.78
 2 17 -2 30.84 8.95
 2 -17 -1 40.95 21.89
 -2 17 1 79.3 17.38
 2 17 -1 50.52 14.28
 -2 -17 1 81.8 39.81
 2 17 -1 23.47 9.13
 2 17 -1 40.47 10.88
 -2 17 0 14.1 7.6
 2 17 0 14.65 8.08
 -2 -17 0 5.08 8.11
 2 -17 0 10.05 6.49
 2 17 0 12.95 7.29
 2 17 0 9.26 6.15
 -2 17 0 31.71 18.32
 -2 -17 -1 125.08 39.73
 2 -17 1 102.85 30.86
 -2 17 -1 215.62 43.79
 2 17 1 157.47 27.14
 2 17 1 115.86 18.98
 -2 17 -2 24.24 15.93
 -2 17 -2 12.65 6.55
 2 17 2 17.69 8.88
 -2 -17 -2 31.04 14.82
 2 -17 2 8.14 8.6
 -2 17 -2 30.57 17.22
 2 17 2 15.21 10.08
 2 17 2 23.63 9.69
 2 -17 3 2.39 7.63
 2 17 3 10.54 8.33
 -2 17 -3 5.71 4.71
 -2 17 -3 -0.27 4.44
 2 17 3 6.29 2.9
 -2 -17 -3 5.69 2.26
 -2 17 -3 -2.19 6.94
 2 -17 4 10.06 10.81
 -2 17 -4 9.41 4.19
 2 17 4 9.99 6.35
 -2 17 -4 18.19 9.26
 2 17 4 10.74 7.36
 2 17 4 5.97 6.86
 -2 17 -4 14.33 9.72
 -2 -17 -4 6.65 1.57
 -2 17 -5 0.32 0.19
 2 17 5 -2.53 1.59
 -2 17 -5 4.36 5.75
 2 -17 5 2.13 5.83
 -2 -17 -5 -4.57 4.68
 2 17 5 -4.16 8.4
 -2 -17 -5 -3.44 7.04
 -2 17 -5 5.23 2.09
 -2 -17 -5 -0.29 0.88
 -2 17 -6 -0.07 0.23
 2 17 6 -6.11 9.6
 -2 17 -6 0.03 0.78
 2 -17 6 -2.46 4.92
 -2 -17 -6 1.15 4.09
 2 17 6 -0.6 7.19
 -2 -17 -6 0.67 3.66
 -2 17 -6 2.99 6.03
 2 17 7 -4.54 7.79
 2 -17 7 -4.2 13.68
 -2 -17 -7 1.6 2.17
 2 17 7 -1.18 6.07
 -2 -17 -7 5.56 5.29
 -2 17 -7 -6.33 5.38
 2 17 8 44.08 17.93
 2 -17 8 27.85 21.42
 -2 -17 -8 24.1 12.13
 -2 17 -8 78.41 25.47
 2 17 8 22.1 17.6
 -2 -17 -8 20.08 17.04
 -2 -17 -8 24.94 9.41
 -2 17 -9 38.82 20.3
 -2 -17 -9 10.59 15.66
 -2 -17 -9 15.14 14.81
 2 17 9 11.18 14.67
 2 17 9 15.52 11.83
 2 17 10 9.34 10.67
 2 17 10 0.42 7.69
 -2 17 -10 3.24 4.32
 2 17 11 14.75 13.85
 -2 -17 -11 9.41 11.09
 -2 17 -11 48.61 18.3
 2 17 12 7.05 7.5
 -2 -17 -12 1.04 11.85
 -2 17 -12 3.11 6.8
 -2 -17 -13 5.27 2.03
 2 17 13 0.7 10.91
 -2 17 -13 13.2 9.68
 -2 -17 -14 2.38 4.99
 -2 17 -14 -7.24 13.79
 -2 -17 -15 9.2 10.14
 -2 17 -15 13.61 12.88
 2 -18 -15 -6.12 9.96
 2 -18 -14 4.95 6.7
 2 -18 -13 2.15 6.66
 2 -18 -12 22.08 14.39
 -2 18 11 18.01 13.74
 2 -18 -11 13.5 12.09
 -2 18 10 15.5 11.43
 2 -18 -10 15.05 14.38
 -2 -18 10 -8.48 20.58
 -2 18 9 25 22.66
 2 18 -9 4.52 2.45
 -2 -18 8 35.45 33.72
 -2 18 8 50.69 19.58
 2 -18 -8 47.67 15.84
 2 18 -8 53.01 7.32
 2 -18 -7 33.18 11.03
 -2 18 7 27.47 12.62
 -2 -18 7 51.67 34.41
 -2 18 7 41.34 25.32
 2 -18 -7 38.32 12.36
 2 18 -7 54.11 8
 2 -18 -6 -4.34 7.71
 -2 18 6 8.73 6.65
 2 18 -6 3.09 1.9
 2 -18 -6 5.24 2.82
 2 -18 -6 10.05 7.38
 2 -18 -5 4 6.76
 2 -18 -5 20.13 7.21
 -2 18 5 5.98 6.23
 -2 18 5 4.44 8.83
 2 -18 -5 12.79 7.19
 2 18 -5 10.68 4.14
 -2 18 4 5.62 6.6
 2 -18 -4 10.09 3.95
 2 18 -4 14.54 6.72
 2 -18 -4 24.41 6.03
 2 -18 -4 7.37 9.1
 2 -18 -3 18.92 17.24
 -2 -18 3 38.92 24.09
 -2 18 3 20.37 12.36
 2 18 -3 -0.1 0.79
 2 18 -3 35.39 8.51
 2 -18 -2 13.06 5.21
 -2 18 2 24.93 10.23
 -2 -18 2 12.27 19.04
 -2 18 2 7.41 9.27
 2 18 -2 2.2 4.7
 2 18 -2 37.92 11.61
 2 18 -2 20.89 7.22
 -2 18 1 46.72 14.87
 2 18 -1 24.71 9.22
 -2 18 1 89.32 33.6
 2 -18 -1 27.5 14.46
 -2 -18 1 42.78 27.8
 2 18 -1 65.83 17.02
 2 18 -1 51.19 13.11
 -2 18 0 57.99 13.62
 2 -18 0 27.25 16.86
 -2 -18 0 52.86 30.2
 -2 18 0 60.1 26.85
 2 18 0 43.14 14.63
 2 18 0 56.2 12.95
 -2 18 -1 51.94 12.54
 2 18 1 34.11 12.67
 2 -18 1 71.21 24.84
 -2 -18 -1 36.17 20.82
 -2 18 -1 73.14 26.21
 2 18 1 33.34 11.6
 2 18 1 55.15 15.25
 2 18 2 8.64 6.69
 -2 18 -2 19.93 7.49
 -2 18 -2 18.17 15.04
 2 18 2 10.48 8.57
 2 -18 2 28.44 17.52
 -2 -18 -2 24.67 21.68
 2 -18 3 68.89 26.39
 -2 -18 -3 54.17 26.32
 2 18 3 88.72 20
 -2 18 -3 54.55 12.9
 -2 18 -3 105.45 22.99
 2 18 3 84.4 20.67
 2 18 3 80.59 17.47
 -2 18 -3 110.89 28.19
 2 -18 4 8.5 14.67
 2 18 4 5.29 7.15
 -2 18 -4 7.29 4.64
 -2 18 -4 6.51 3.91
 2 18 4 12 7.79
 -2 18 -4 10.17 9.58
 -2 18 -5 9.27 3.81
 -2 18 -5 -0.24 2.18
 2 18 5 2.46 3.18
 2 -18 5 12.39 8.39
 2 18 5 3.16 5.81
 -2 -18 -5 0.47 6.9
 -2 18 -5 18.57 15.13
 -2 18 -6 4.23 2.2
 -2 18 -6 6.5 2.82
 2 18 6 1.55 3.89
 2 -18 6 26.35 18.56
 -2 -18 -6 9.77 6.71
 2 18 6 0.58 4.63
 -2 18 -6 17.27 11.85
 -2 -18 -6 7.05 3.33
 -2 -18 -6 15.88 10.71
 2 18 7 -1.79 9.21
 2 -18 7 3.5 4.48
 -2 -18 -7 23.32 9.61
 2 18 7 7.71 8.88
 -2 -18 -7 12.63 5.38
 -2 -18 -7 9.34 16.73
 2 18 8 13.06 13.02
 2 -18 8 17.15 15.81
 -2 -18 -8 17.74 10.99
 -2 18 -8 61.87 19.71
 -2 -18 -8 8.38 4.55
 -2 -18 -8 20.66 19.54
 2 18 8 7.19 8.09
 -2 -18 -9 28.34 12.51
 -2 -18 -9 17.65 9.32
 -2 18 -10 14.62 12.68
 2 18 10 -14.47 14.53
 2 18 10 8.26 12.41
 -2 -18 -10 6.35 13.81
 2 18 11 36.04 14.97
 -2 18 -11 42.48 20.15
 -2 -18 -11 15.5 8.23
 -2 -18 -12 18.42 12.52
 -2 18 -12 39.9 16.62
 -2 -18 -13 5.17 15.83
 -2 18 -13 6.81 0.85
 -2 -18 -14 9.71 11.49
 -2 -18 -15 6.94 2.38
 2 -19 -14 14.98 15.87
 2 -19 -13 2.61 9.38
 2 -19 -12 25.57 18.35
 -2 -19 11 -0.46 17.08
 2 -19 -11 -2.6 9.46
 -2 -19 10 -5.33 9.19
 -2 19 10 -6.09 13.57
 2 -19 -10 1.09 5.95
 -2 -19 9 -10.13 17.75
 -2 19 9 7.85 7.65
 -2 19 9 9.58 21.61
 2 -19 -9 10.21 7.91
 -2 19 8 24.18 15.56
 -2 -19 8 48.34 33.77
 2 19 -8 29.36 6.95
 2 -19 -8 2.36 10.51
 2 -19 -7 12.14 13.26
 2 -19 -7 4.85 3.78
 -2 19 7 -1.16 7.94
 -2 -19 7 17.16 21.92
 -2 19 7 -1.31 11.62
 2 19 -7 2.98 1.1
 2 -19 -7 11.56 9.88
 2 -19 -6 3.88 4.2
 -2 19 6 8.86 7.55
 -2 -19 6 7.52 5.51
 -2 19 6 18.56 18.53
 2 19 -6 12.33 4.74
 2 -19 -6 6.87 4.08
 2 -19 -5 30.61 19.2
 2 -19 -5 31.5 7.75
 -2 19 5 38.12 12.59
 -2 19 5 18.34 27.41
 2 -19 -5 29.07 6.27
 2 19 -5 35.3 8.02
 -2 -19 5 33.63 29.99
 2 -19 -4 -2.17 9.58
 -2 -19 4 12.06 14.09
 -2 19 4 11.5 7.48
 -2 19 4 18.72 16.26
 2 19 -4 9.27 5.02
 -2 -19 3 -3.83 8.09
 -2 19 3 3.91 4.54
 -2 19 3 5.8 18.97
 2 19 -3 2.51 3.62
 2 -19 -3 4.54 7.68
 2 -19 -2 27.36 20.23
 -2 19 2 40.4 11.75
 -2 -19 2 35.78 28.54
 2 19 -2 17.26 8.18
 -2 19 2 58.28 36.25
 2 19 -2 21.91 10.14
 2 19 -2 37.15 10.02
 -2 19 1 20.45 8.7
 2 19 -1 10.9 7.09
 2 -19 -1 28.04 17.1
 -2 -19 1 29.8 15.53
 -2 19 1 29.92 24.41
 2 19 -1 16.93 9.89
 2 19 -1 36.71 10.68
 2 19 0 23.3 10.18
 -2 19 0 27.1 9.49
 -2 19 0 35.67 23.86
 2 19 0 49.97 14.44
 2 19 0 44.35 16.47
 2 -19 0 4.08 6.82
 -2 -19 0 24.62 20.23
 -2 19 -1 52.9 12.11
 2 -19 1 23.69 16.02
 -2 -19 -1 67.29 31.06
 2 19 1 37.63 13.8
 2 19 2 32.6 12.89
 -2 19 -2 48.25 12.63
 -2 19 -2 63.67 21.21
 2 19 2 48.81 14.59
 2 19 2 61.29 20.07
 -2 -19 -2 41.57 24.76
 2 -19 2 49.26 22.71
 2 19 3 3.69 4.06
 -2 19 -3 2.08 2.82
 -2 19 -3 -1.05 1.11
 2 19 3 -2.27 1.7
 2 -19 3 -4.26 6.23
 -2 19 -4 12.46 4.47
 2 -19 4 10.67 11.15
 -2 19 -4 22.15 8.84
 2 19 4 14.15 10.88
 2 19 4 8.28 6.49
 -2 19 -4 24.85 17.07
 -2 -19 -4 10.45 9.87
 -2 19 -5 19.99 4.95
 2 19 5 10.97 10.96
 -2 19 -5 9.84 5.33
 2 19 5 7.78 10.66
 -2 -19 -5 22.91 19.85
 -2 19 -5 28.73 12.12
 2 -19 5 20.23 18.71
 2 19 6 9.44 8.04
 2 19 6 7.34 9.42
 -2 -19 -6 9.2 11.39
 -2 19 -6 13.64 12.83
 2 -19 6 33.38 29.36
 2 19 7 -2.51 6.74
 2 -19 7 6.39 12.02
 2 19 7 1.24 4.3
 -2 -19 -7 -2.97 5.93
 -2 19 -7 6.66 10.06
 -2 -19 -7 -1.67 0.28
 2 -19 8 2.53 4.12
 -2 -19 -8 57.75 17.06
 2 19 8 46.68 18.75
 -2 19 -8 61.48 18.85
 -2 -19 -8 36.79 11.01
 -2 -19 -8 20.8 24.68
 -2 -19 -9 -1.45 8.85
 2 -19 9 2.91 5.22
 -2 -19 -9 -3.86 4.37
 -2 -19 -9 7.56 10.62
 -2 19 -9 21.29 14.35
 2 19 9 -12.92 13.81
 -2 19 -10 14.07 2.72
 -2 -19 -10 -0.64 7.46
 2 19 10 -12.4 13.35
 -2 -19 -10 2.53 5.24
 -2 19 -11 3.15 3.76
 -2 -19 -11 -8.01 14.17
 -2 -19 -11 -0.34 13.16
 -2 -19 -12 27.4 18.31
 -2 19 -12 103.63 27.58
 -2 -19 -12 47.79 41.69
 -2 -19 -13 -12.06 12.9
 -2 -19 -15 -18.79 17.67
 2 -20 -14 11.51 15.18
 2 -20 -12 18.67 15.41
 -2 -20 11 -18.12 29.2
 2 -20 -11 -5.39 10.85
 -2 -20 10 12.51 9.59
 2 -20 -10 6.65 11.47
 -2 -20 9 -18.06 29.02
 2 -20 -9 20.94 11.11
 -2 -20 8 14.42 30.42
 -2 20 8 -3.96 9.89
 2 -20 -8 2.98 4.31
 2 -20 -8 9.6 15.14
 2 -20 -7 5.13 6.57
 -2 20 7 -3.72 1.65
 -2 -20 7 -11.4 7.88
 -2 20 7 -5.77 8.13
 2 -20 -7 -5 7.17
 2 -20 -6 18.84 8.4
 2 -20 -6 13.18 6.53
 -2 20 6 -7.06 19.76
 -2 -20 6 16.1 11.14
 2 -20 -6 6.45 7.87
 -2 -20 5 30.38 28.4
 -2 20 5 -5.25 19.19
 2 -20 -5 13.74 14.09
 -2 20 5 3.73 5.2
 -2 20 4 -0.54 3.71
 -2 20 4 21.09 1.77
 2 20 -4 12.43 6.8
 -2 -20 4 3.17 10
 -2 -20 3 27.75 19.73
 -2 20 3 12.92 23.67
 -2 20 3 37.03 13.97
 2 20 -3 38.34 12.22
 2 -20 -3 28.51 19.45
 -2 20 2 2.28 3.65
 2 20 -2 2.17 4.51
 2 20 -2 -2.84 1.15
 -2 20 2 5.59 8
 2 20 -2 13.14 8.71
 -2 -20 2 7.32 17.59
 2 -20 -2 -0.18 11.47
 2 20 -1 1.81 1.96
 -2 20 1 7.76 5.87
 -2 20 1 16.67 15.95
 2 20 -1 14.85 6.35
 2 -20 -1 7.93 13.16
 -2 -20 1 -2.38 8.7
 2 20 0 14.82 9.51
 -2 20 0 19.99 8.72
 -2 20 0 57.4 28.31
 2 20 0 28.75 15.81
 2 -20 0 11.09 11.98
 -2 -20 0 16.4 17.93
 2 20 1 0.08 4.22
 -2 20 -1 1.3 3.17
 -2 20 -1 -11.6 3.07
 2 20 1 1.44 7.68
 -2 -20 -1 -3.56 9.83
 2 -20 1 -3.09 10.09
 2 20 2 3.18 5.55
 -2 20 -2 -0.64 2.55
 -2 20 -2 -4.19 4.73
 2 20 2 -1.95 3.52
 2 -20 2 10.31 13.43
 -2 -20 -2 -18.38 20.84
 2 20 3 14.86 8.21
 -2 20 -3 9.34 5.28
 -2 20 -3 -1.48 4.29
 2 20 3 10.37 6.6
 2 -20 3 5.2 10.34
 2 20 4 16.34 13.69
 -2 20 -4 0.51 3.53
 2 20 4 2.15 4.03
 2 -20 4 7.27 11.5
 -2 -20 -4 -10.37 19.35
 -2 20 -5 7.72 2.58
 2 20 5 22.93 12.23
 -2 20 -5 11.82 3.98
 2 20 5 9.25 15.08
 -2 20 -5 32.36 20.12
 -2 -20 -5 14.05 17.08
 2 -20 5 1.82 10.24
 2 20 6 0.35 10.99
 2 -20 6 11.96 20.58
 -2 20 -6 -4.81 9.83
 -2 -20 -6 2.54 8.5
 2 -20 7 7.62 13.85
 2 20 7 -8.44 12.52
 -2 20 -7 0.29 5.82
 -2 -20 -7 13.09 17.56
 2 -20 8 11.03 18.38
 -2 20 -8 1.89 9.93
 -2 -20 -8 -5.47 16.5
 2 20 8 19.17 12.26
 -2 -20 -9 -10.72 11.11
 2 -20 9 -0.62 2.26
 2 20 9 1.84 5.6
 -2 -20 -9 -6.1 11.51
 -2 20 -9 7.54 9.14
 -2 -20 -10 3.4 25.53
 -2 20 -10 -8.19 12.15
 -2 -20 -10 4.91 4.95
 -2 -20 -11 7.91 16.43
 -2 -20 -11 10.66 7.52
 -2 -20 -12 -7.13 12.61
 -2 -20 -13 25.74 31.88
 -2 -20 -13 15.94 18.53
 -2 -20 -14 34.71 39.77
 -2 -20 -15 -12.82 17.42
 2 -21 -12 13.23 16.36
 2 -21 -11 14.34 15.35
 2 -21 -10 1.63 5.19
 -2 -21 10 21.63 33
 2 -21 -9 16.56 18.31
 2 -21 -9 -16.64 13.61
 -2 -21 9 1.83 7.48
 2 -21 -8 -2.98 7.95
 2 -21 -8 16.46 11.25
 -2 -21 8 -3.52 8.53
 -2 -21 7 0.85 8.24
 2 -21 -7 5.83 10.67
 -2 21 7 -3.24 7.98
 2 -21 -6 -2.35 8.58
 -2 21 6 -11.64 10.66
 -2 -21 5 6.3 19.54
 2 -21 -5 29.02 18.63
 -2 21 5 32.94 11.5
 -2 -21 4 34.93 34.05
 2 -21 -4 0.18 7.38
 -2 21 3 22.77 10.39
 2 -21 -3 16.51 12.08
 -2 -21 3 15.82 15.44
 2 21 -2 -4.08 4.14
 -2 21 2 -8.53 15.34
 2 21 -2 -0.06 2.02
 2 -21 -2 5.92 8.87
 -2 -21 2 18.3 22.74
 -2 21 2 2.73 2.94
 2 21 -1 -0.89 1.29
 -2 -21 1 7 20.97
 -2 21 1 21.82 25.15
 2 21 -1 -3.23 2.47
 -2 21 1 2.02 3.07
 2 21 0 0.54 6.34
 -2 -21 0 -5.43 4.93
 -2 21 0 -0.18 12.6
 2 21 0 14.09 11.1
 -2 21 0 0.39 4.37
 2 21 1 -0.4 3.92
 2 -21 1 12.74 16.54
 -2 -21 -1 0.87 12.89
 -2 21 -1 -1.05 8.61
 2 21 1 3.08 6.28
 -2 21 -1 -0.34 1.26
 2 21 2 4.75 8.88
 -2 -21 -2 -10.15 15.15
 2 -21 2 3.37 14.82
 -2 21 -2 2.1 1.04
 2 21 2 11.25 11.7
 -2 21 -2 -0.32 3.1
 -2 21 -3 10.88 11.49
 2 21 3 4.53 4.68
 -2 21 -3 4.03 3.65
 -2 -21 -3 -0.58 15.04
 2 -21 3 11.84 11.47
 -2 21 -4 7.85 5.08
 2 21 4 8.78 9.5
 -2 21 -4 3.84 0.89
 2 -21 4 25.27 15.85
 -2 -21 -4 4.47 7.24
 2 -21 5 9.1 8.32
 -2 -21 -5 22.2 26.25
 -2 -21 -6 14.41 22.43
 2 21 6 10.67 10.19
 -2 21 -7 4.38 10.69
 -2 -21 -7 -0.94 12.38
 2 21 7 -5.96 55.45
 2 -21 8 -2.2 14.55
 -2 -21 -8 3.58 14.29
 -2 21 -8 12.25 14.67
 2 -21 9 1.63 10.66
 -2 21 -9 -16.74 19.81
 -2 -21 -9 -25.86 24.66
 -2 -21 -10 2.15 16.82
 -2 -21 -11 15.51 26.12
 -2 -21 -12 19.84 18.37
 -2 -21 -13 -26.91 32.78
 2 -22 -11 19 23.75
 2 -22 -10 9.11 14
 -2 -22 9 -6.2 4.94
 2 -22 -9 8.91 6.94
 -2 -22 8 0.46 3.35
 2 -22 -8 11.14 13.66
 -2 -22 7 9.24 16.42
 2 -22 -7 0.78 10.93
 -2 -22 6 -10.59 8.77
 2 -22 -6 -7.02 7.86
 -2 -22 5 17.14 19.82
 -2 22 5 24.36 10.25
 2 -22 -5 0.19 15.07
 -2 -22 4 -2.32 8.94
 -2 22 4 9.14 8.41
 2 -22 -4 -0.78 8.68
 -2 22 3 11.1 8.9
 -2 -22 3 27.32 30.7
 2 -22 -3 0.39 7.93
 2 -22 -2 -6.4 12.05
 -2 -22 2 -26.31 27.79
 2 22 -1 3.14 4.5
 -2 22 1 -3.49 3.86
 -2 -22 1 4.06 4.95
 2 -22 -1 1.19 3.25
 2 22 0 -0.07 3.89
 -2 22 0 5.29 4.26
 2 -22 0 -1.44 8.13
 -2 -22 0 17.21 23.53
 2 22 1 3.66 2.1
 -2 22 -1 2.34 3.65
 2 -22 1 1.56 6.53
 -2 -22 -1 -4.07 6.48
 2 22 2 -5.98 8.65
 -2 22 -2 3.43 4.01
 -2 -22 -2 -9.52 14.74
 2 -22 2 -8.68 9.67
 -2 22 -3 26.36 6.44
 2 -22 3 6.65 4.95
 -2 -22 -3 12.06 12.19
 -2 22 -4 -0.98 0.64
 -2 22 -4 0.96 0.95
 2 22 4 -2.21 7.67
 2 -22 4 7.15 16.47
 -2 -22 -4 23.61 23.27
 2 22 5 13.43 12.42
 2 -22 5 36.99 29.39
 -2 -22 -5 1.63 15.67
 2 22 6 -0.53 7.72
 -2 -22 -6 0.34 5.49
 2 -22 6 13.27 20.94
 2 -22 7 12.23 17.64
 -2 -22 -7 2.04 9.95
 2 -22 8 43.8 34.95
 -2 -22 -8 11.53 21.55
 -2 -22 -10 0.38 5.53
 -2 -22 -11 -0.79 20.73
 2 -23 -11 -5.86 12.01
 -2 -23 10 50.23 48.78
 2 -23 -10 -5.85 11.05
 -2 -23 9 15.19 26.84
 2 -23 -8 -7.9 4.81
 -2 -23 7 3.2 10.57
 2 -23 -7 -10.87 7.8
 -2 -23 6 -19.37 31.9
 2 -23 -6 7.91 9.96
 -2 -23 5 12.75 31.73
 2 -23 -5 -2.02 9.49
 2 -23 -4 4.53 9.29
 -2 -23 4 -4.86 29.06
 -2 23 3 3.1 6.75
 -2 -23 3 5.03 7.49
 2 -23 -3 11.19 19.86
 -2 23 2 5.04 5.29
 2 -23 -2 -9.04 17.47
 -2 -23 2 -18 28.26
 2 23 -1 7.02 4.54
 -2 23 1 3.53 5.78
 2 -23 -1 1.05 1.54
 2 23 0 8.44 4.61
 2 -23 0 32.5 21.65
 -2 -23 0 30.85 18.82
 2 23 1 -9.16 6.25
 -2 23 -1 -0.15 3.46
 -2 -23 -1 8.31 24.44
 2 -23 1 30.33 27.12
 -2 23 -2 -3.02 3.86
 -2 -23 -2 11.8 19.93
 2 -23 2 -11.67 17.21
 2 23 3 5.64 8.05
 -2 23 -3 -0.34 2.06
 2 -23 3 2.42 16.21
 -2 -23 -3 16.69 23.22
 2 23 4 15.73 11.26
 -2 -23 -4 -7.63 23.55
 2 -23 4 -6.07 16.53
 2 -23 5 -14.19 16.54
 -2 -23 -5 22.33 12.57
 2 -23 6 -3.49 8.68
 2 -23 7 17.19 16.76
 -2 -23 -7 0.37 15.33
 2 -23 8 23.71 8.07
 -2 -23 -8 -4.88 20.95
 -2 -23 -9 7.45 7.03
 -2 -23 -10 6.87 10.66
 -2 -24 9 -12.67 34.21
 2 -24 -9 -24.47 20.41
 -2 -24 8 10.22 32.05
 2 -24 -8 -1.74 4.78
 -2 -24 7 23.03 30.77
 -2 -24 6 -40.02 42.37
 2 -24 -6 -6.86 17.41
 2 -24 -5 -7.82 5.28
 -2 -24 5 21.59 30.43
 2 -24 -4 5.33 13.16
 2 -24 -3 7.88 14.95
 2 -24 -2 5.39 1.58
 2 -24 -1 0.23 13.68
 -2 24 1 -3.11 6.9
 2 24 0 0.89 2.75
 -2 24 0 -8.66 6.85
 2 -24 0 -13.35 16.83
 2 24 1 -0.4 2.85
 2 -24 1 28.05 22.17
 2 24 2 11.13 13.66
 -2 24 -2 -3.9 3.86
 2 -24 2 6.17 12.1
 2 24 3 -5.62 6.23
 2 -24 3 -11.01 10.12
 -2 -24 -4 34.59 35.7
 2 -24 4 -10.9 11.94
 -2 -24 -5 6.13 18.47
 2 -24 5 -5.73 26.75
 2 -24 6 -2.31 19.04
 -2 -24 -6 21.39 30.95
 -2 -24 -7 9.83 14.67
 2 -24 7 20.36 27.55
 2 -24 8 24.4 34.14
 2 -25 -7 -10.39 14.98
 2 -25 -6 -20.81 20.91
 -2 -25 6 -52.31 57.51
 -2 -25 5 -7.69 31.41
 2 -25 -5 1.79 13.71
 -2 -25 4 10.1 6.43
 2 -25 -3 -5.36 12.01
 -2 -25 3 5.52 16.74
 -2 -25 2 14.31 18.93
 2 -25 -2 -0.69 12.56
 2 -25 -1 1.2 16.54
 -2 -25 1 -21.08 39.28
 -2 25 0 7.92 4.03
 -2 -25 0 9.85 20.19
 2 -25 0 3.07 16.73
 -2 25 -1 4.98 6.49
 -2 -25 -1 -13.24 24.14
 2 -25 1 -29.45 26.65
 2 25 2 -4.25 11.37
 -2 -25 -2 37.12 36.86
 2 -25 2 23.28 27.16
 2 -25 3 -12.33 19.56
 -2 -25 -3 0.74 19.54
 2 -25 4 19.89 26.86
 -2 -25 -4 -4.45 17.39
 2 -25 5 -3.63 23.44
 2 -25 6 9.25 17.01
 2 -25 7 27.32 39.02
 2 -25 8 -38.76 41.77
 2 -26 -5 0.23 18.83
 2 -26 -4 -3.71 7.4
 2 -26 -3 -9.59 7.66
 2 -26 -2 18.46 26.96
 2 -26 -1 13.36 11.44
 2 -26 6 -18.22 22.8
 2 -26 7 34.68 32.98
 2 -26 8 30.99 38.57
 2 -27 0 3.66 7.99
 2 -27 1 19.95 36.31
 2 -27 2 -41.36 38.49
 2 -27 3 -30.92 16.33
 2 -27 4 -7.77 29.28
 -3 0 22 4.64 12.11
 3 0 -21 5.97 5.79
 -3 0 21 -5.78 4.88
 -3 0 20 24.31 17.25
 -3 0 19 -2.16 7.28
 3 0 -19 -3.05 7.24
 -3 0 18 14.57 10.09
 -3 0 17 -3.79 1.12
 -3 0 16 97.63 23.04
 -3 0 15 -5.63 5.84
 -3 0 14 128.74 26.58
 -3 0 13 -0.86 4.54
 -3 0 13 -6.38 8.58
 -3 0 12 38.74 11.16
 -3 0 11 2.8 2.41
 -3 0 11 2.51 8.24
 -3 0 10 277.67 40.41
 3 0 -10 53.13 15.21
 3 0 -10 298.95 33.46
 -3 0 10 26.93 17.86
 3 0 -9 2.51 5.11
 3 0 -9 0.74 2.4
 -3 0 9 0.14 3.87
 3 0 -8 92.3 24.54
 -3 0 8 53.15 17.65
 3 0 -8 53.02 14.84
 3 0 -7 -0.11 0.57
 -3 0 7 -1.59 3.49
 3 0 -6 169.08 25.14
 3 0 -6 131.98 22.8
 3 0 -5 -0.31 2.92
 -3 0 5 -1.04 2.42
 3 0 -5 1.25 1.69
 3 0 -5 2.7 3.53
 3 0 -4 450.71 38.94
 -3 0 4 502.84 41.56
 3 0 -4 376.98 48.16
 3 0 -3 0.63 2.8
 -3 0 3 -0.73 4.15
 -3 0 3 2.03 0.96
 3 0 -3 -1.52 3.02
 3 0 -3 3.8 1.23
 3 0 -2 359 34.77
 -3 0 2 368.6 35.43
 -3 0 2 328.54 33.46
 3 0 -2 347.67 39.7
 3 0 -2 349.18 34.71
 3 0 -1 0.93 1.64
 -3 0 1 0.84 3.25
 3 0 -1 -0.36 2.66
 -3 0 1 -3.24 3.6
 3 0 -1 -1.63 3.62
 3 0 0 56.72 14.93
 -3 0 0 77.9 17.57
 3 0 0 40.46 11.09
 -3 0 0 53.48 12.46
 3 0 0 54.97 14.01
 -3 0 0 68.16 16.53
 3 0 1 -0.85 0.96
 -3 0 -1 0.84 3.42
 -3 0 -1 -2.51 4.82
 3 0 1 1.85 3.36
 3 0 1 1.3 2.04
 -3 0 -1 -0.38 0.87
 -3 0 -2 516.92 47.23
 3 0 2 511.66 47.12
 -3 0 -2 574.31 31.45
 -3 0 -2 643.49 50.52
 3 0 2 675.81 49.93
 -3 0 -3 -2.04 4.34
 -3 0 -3 -0.95 3.02
 3 0 3 -0.69 3.93
 -3 0 -3 0.63 1.38
 3 0 3 0.44 2.22
 -3 0 -4 114.07 22.45
 3 0 4 120.43 20.34
 -3 0 -4 78.53 21.12
 3 0 4 80.14 18.26
 -3 0 -5 0.39 2.49
 3 0 5 2.77 3.44
 3 0 5 0.71 0.73
 -3 0 -5 -0.92 0.89
 -3 0 -6 228.12 29.31
 3 0 6 179.63 23.25
 -3 0 -6 180.69 25.5
 3 0 6 162.6 25.14
 -3 0 -7 0.46 2.29
 -3 0 -7 -5 5.46
 3 0 8 541.14 40.35
 -3 0 -8 443.63 40.29
 3 0 8 515.66 47.69
 3 0 9 -1.28 2.64
 -3 0 -9 0.57 2.2
 -3 0 -9 1.37 3.56
 3 0 9 0.31 1.25
 3 0 10 340.47 40.25
 3 0 10 270.43 30.24
 -3 0 -10 359.44 38.94
 -3 0 -11 4.27 5.44
 3 0 11 3.97 4.63
 -3 0 -11 4.06 3.76
 3 0 11 -0.57 2.08
 -3 0 -12 37.19 12.34
 -3 0 -12 37.26 12.37
 3 0 12 29.02 11.25
 -3 0 -13 -1.42 3.33
 -3 0 -13 -2.15 4.64
 3 0 13 -2.79 5.89
 -3 0 -14 194.35 32.67
 -3 0 -14 125.67 25.1
 3 0 14 114.58 27.66
 -3 0 -15 3.24 4.15
 -3 0 -15 0.3 5.92
 3 0 15 -2.38 4.34
 -3 0 -16 15.5 13.13
 -3 0 -16 14.14 9.21
 3 0 16 4.24 2.44
 -3 0 -17 -5.04 7.54
 3 0 17 -1.93 7.49
 -3 0 -18 2.65 5.89
 -3 0 -18 11.98 9.04
 3 0 18 9.48 8.91
 -3 0 -19 8.02 9.33
 -3 0 -20 5.1 5.74
 3 0 20 5.44 7.16
 3 0 21 4.71 14.44
 3 0 22 30.06 24.39
 -3 1 22 -25.35 19.49
 3 1 -21 -5.99 13.03
 3 -1 -21 3.54 4.98
 -3 1 21 19.03 11.23
 -3 -1 21 -9.91 9.93
 3 -1 -20 0.63 3.07
 -3 -1 20 16.14 12.85
 -3 1 20 1.35 8.41
 -3 1 19 72.74 24.09
 -3 -1 19 103.9 24.45
 3 -1 -19 58.9 20.95
 -3 1 18 55.38 18.75
 -3 -1 18 56.79 17.17
 -3 1 17 51.13 18.15
 -3 -1 17 29.73 11.85
 -3 1 16 50.79 17.36
 -3 -1 16 53.23 16.73
 -3 -1 15 9.92 8.32
 -3 1 15 16.46 11.16
 -3 -1 14 45.72 14.44
 -3 1 14 24.18 12.7
 -3 1 13 334.95 39.85
 -3 -1 13 346.02 38.67
 -3 -1 13 26.46 17.05
 -3 1 13 48.28 19.16
 -3 1 12 287.04 37.3
 -3 -1 12 9.58 12.32
 -3 1 11 68.16 18.24
 -3 -1 11 44.14 15.97
 -3 -1 11 -0.08 5.67
 -3 1 11 3.57 9.39
 -3 1 10 169 26.92
 -3 -1 10 206.17 29.7
 -3 1 10 134.36 25.44
 -3 -1 10 93.78 22.65
 3 1 -10 134.69 22.55
 3 -1 -10 68.62 21.69
 3 -1 -10 123.57 23.17
 3 1 -9 2.26 5.11
 3 -1 -9 3.15 4.94
 3 -1 -9 107.61 21.22
 -3 1 9 17.02 12.79
 -3 -1 9 0.63 2.4
 3 1 -9 88 18.02
 3 1 -9 -2.28 11.45
 3 1 -8 100.47 24.08
 3 -1 -8 203.66 31
 3 -1 -8 201.34 29.52
 -3 1 8 180.9 32.1
 -3 -1 8 110.29 30.37
 3 -1 -7 20.2 8.37
 3 1 -7 15.37 6.54
 -3 -1 7 22.61 10.01
 3 1 -7 7.16 7.27
 3 -1 -7 12.37 7.24
 -3 1 7 10.2 6.57
 3 1 -7 15.37 10.76
 3 1 -6 168.02 22.42
 3 -1 -6 197.32 24.48
 3 -1 -6 199.79 26.8
 3 1 -6 184.85 25.91
 3 1 -6 170.68 37.79
 3 -1 -5 52.03 13.07
 3 1 -5 38.1 11.34
 3 1 -5 53.55 12.78
 3 -1 -5 48.52 12.44
 3 1 -5 42.64 21.38
 -3 -1 5 52.56 13.4
 -3 1 5 54.07 12.95
 -3 1 4 20.89 9.51
 3 1 -4 12.74 6.32
 3 -1 -4 8.3 5.26
 3 1 -4 10.64 7.86
 -3 1 4 11.23 7.5
 -3 -1 4 14.03 7
 3 1 -3 8.36 3.86
 -3 1 3 8.46 5.86
 -3 -1 3 11.65 5.59
 3 -1 -3 3.38 3.33
 -3 1 3 3.2 4.95
 -3 -1 3 4.63 1.88
 3 1 -3 9.74 5.22
 3 -1 -3 7.62 3.76
 3 1 -3 6.27 3.39
 3 -1 -3 10.28 7.02
 3 1 -2 167.73 24.2
 3 -1 -2 110.93 19.74
 -3 -1 2 135.51 21.76
 -3 1 2 153.3 23.4
 -3 -1 2 116.17 19.09
 -3 1 2 96.37 18.85
 3 -1 -2 112.51 20.25
 3 1 -2 136.47 20.45
 -3 -1 2 103.71 24.74
 3 -1 -2 80.48 18.19
 3 1 -1 43.09 11.89
 3 -1 -1 41.46 12.66
 -3 1 1 36.96 12.24
 -3 -1 1 45.77 12.67
 -3 -1 1 21.14 10.65
 3 -1 -1 29.35 10.52
 3 1 -1 47.55 12.6
 3 -1 -1 37.5 13.24
 3 1 -1 27.79 13.11
 -3 1 1 41.06 11.89
 -3 -1 1 44.93 12.61
 -3 1 0 26.96 10.87
 -3 -1 0 28.66 9.77
 3 -1 0 37.67 11.51
 3 1 0 33.81 10.56
 -3 1 0 24.55 9.9
 3 -1 0 27.34 9.27
 -3 -1 0 27.89 11.19
 3 1 0 30.91 10.96
 3 1 0 28.39 8.61
 -3 -1 0 20.25 8.85
 3 -1 0 36.18 7.75
 3 1 1 150.91 23.56
 3 -1 1 125.2 20.73
 -3 -1 -1 120.67 21.77
 -3 1 -1 148.91 24.83
 -3 1 -1 92.73 13.26
 3 -1 1 114.76 11.91
 -3 -1 -1 73.08 14.13
 -3 -1 -1 145.36 23.63
 3 1 1 105.64 20.65
 -3 1 -1 122.4 21.58
 3 -1 1 124.75 20.87
 -3 -1 -2 237 30.65
 3 1 2 219.1 29.54
 3 -1 2 216.42 28.32
 -3 1 -2 268.77 33.04
 -3 -1 -2 254.09 24.44
 -3 1 -2 218.85 16.32
 -3 -1 -2 218.48 30.28
 -3 1 -2 270.1 32.15
 3 1 2 269.93 31.87
 3 -1 2 270.37 31.12
 -3 1 -3 6.52 3
 -3 -1 -3 12.02 5.85
 -3 1 -3 6.03 5.02
 3 1 3 9.53 5.91
 3 -1 3 8.61 6.04
 -3 1 -3 10.11 3.36
 -3 -1 -3 5.03 3.38
 3 -1 3 8.44 5.28
 3 1 3 8.93 5.87
 3 -1 4 55.44 15.46
 -3 -1 -4 53.89 15.56
 -3 1 -4 49.73 15.28
 3 1 4 40.69 12.98
 3 1 4 59.59 13.7
 3 -1 4 53.88 13.79
 -3 -1 -4 43.99 13.62
 -3 -1 -5 399.57 38.87
 -3 1 -5 372.87 40.58
 3 -1 5 379.66 33.81
 3 1 5 432.89 37.01
 -3 -1 -5 324.98 33.84
 -3 1 -5 299.06 33.11
 3 -1 5 301.24 35.55
 -3 -1 -6 8.93 10.17
 -3 1 -6 14.82 7.43
 3 1 6 14.19 10.58
 3 -1 6 22.08 13.51
 -3 -1 -6 24.66 10.86
 -3 1 -6 17.31 8.24
 3 -1 6 23.38 8.82
 3 1 7 1.62 3.23
 -3 1 -7 -0.49 3.63
 -3 -1 -7 2.73 2.08
 3 -1 7 1.74 3.09
 -3 1 -7 3.65 4.14
 -3 -1 -7 3.97 5.42
 3 -1 7 3.61 5.72
 3 1 7 3.5 2.11
 3 1 8 249.54 29.55
 3 -1 8 250.71 28.53
 -3 -1 -8 131.4 24.83
 -3 1 -8 152.2 25.69
 3 1 8 134.98 24.7
 -3 -1 -8 210.58 30.51
 -3 1 -8 178.05 25.81
 3 -1 9 167.18 27.07
 3 -1 9 132.85 23.02
 3 1 9 213.55 24.98
 -3 -1 -9 167.35 26.59
 -3 1 -9 178.69 26.05
 -3 1 -9 283.56 30.43
 3 1 9 177.37 27.59
 -3 -1 -9 250.64 29.49
 3 1 10 57.93 16.05
 3 -1 10 47.16 16.3
 3 1 10 80.01 20.79
 3 -1 10 80.22 18.26
 -3 -1 -10 53.37 17.34
 -3 1 -10 42.18 14.23
 -3 1 -10 81.97 19.43
 -3 -1 -10 60.4 15.31
 3 1 11 57.22 17.03
 3 -1 11 48.49 15.61
 3 -1 11 20.44 9.08
 3 1 11 72.56 16.34
 -3 -1 -11 62.51 16.07
 -3 1 -11 65.99 16.42
 -3 -1 -11 90.27 18.64
 3 1 12 265.97 31.41
 -3 -1 -12 319.88 38.12
 -3 1 -12 314.08 36.54
 3 1 12 259.04 38.42
 3 -1 12 271.01 39.11
 -3 -1 -13 280.84 38
 -3 1 -13 264.93 34.28
 3 1 13 247.43 38.05
 -3 -1 -13 451.19 46.71
 -3 1 -13 432.6 40.32
 3 -1 13 271.04 39.22
 3 1 14 30.34 13.83
 3 -1 14 25.98 11.24
 -3 -1 -14 37.25 13.12
 -3 -1 -14 40.27 14.6
 -3 1 -14 62.04 18.22
 3 -1 15 4.71 0.78
 3 1 15 6.34 6.61
 -3 1 -15 6.46 5.69
 -3 -1 -15 6.19 7.28
 -3 -1 -15 5.49 9.42
 -3 1 -15 7.74 4.73
 3 1 16 -1.81 5.58
 3 -1 16 3.31 4.82
 -3 1 -16 -3.89 4.97
 -3 -1 -16 0.22 4.36
 -3 -1 -16 7.47 10.42
 -3 1 -16 13.43 12.33
 3 1 17 4.48 3.48
 3 -1 17 1.03 4.43
 -3 1 -17 1.66 2.56
 -3 -1 -17 3.33 10.15
 -3 -1 -17 9.54 11.49
 -3 1 -17 16.48 11.71
 3 -1 18 2.26 7.02
 -3 -1 -18 9.34 11.44
 -3 1 -18 22.35 14.85
 -3 -1 -18 20.36 14.08
 3 1 19 6.7 3.09
 3 -1 19 -2.36 7.72
 -3 1 -19 0.91 6.84
 3 1 20 12.69 14.42
 -3 -1 -20 7 12.9
 -3 1 -20 12.62 14.34
 3 1 21 -9.98 13.67
 3 -1 21 -0.94 14.41
 3 -1 22 -19.9 17.89
 3 1 22 -4.85 3.61
 -3 2 22 10.98 7.49
 3 2 -21 14.84 11.32
 -3 2 21 23.65 18.09
 -3 -2 21 10.77 7.19
 -3 -2 20 1.72 5.03
 -3 2 20 -8.2 11.94
 3 -2 -20 16.77 10.85
 3 2 -20 12.06 12.58
 3 -2 -19 26.17 12.22
 -3 -2 19 53.75 17.21
 -3 2 18 37.47 14.67
 -3 -2 18 26.88 11.42
 -3 -2 17 18.52 9.77
 -3 2 17 2.67 8.88
 -3 2 16 63.37 23.81
 -3 -2 16 150.81 27.99
 -3 2 15 16.55 10.3
 -3 -2 15 41.69 13.99
 -3 -2 14 1.64 5.56
 -3 2 14 93.58 25.56
 -3 -2 13 12.29 8.38
 -3 2 13 11.5 8.9
 -3 2 13 13.77 8.6
 -3 -2 13 3.26 5.44
 -3 -2 12 4.62 2.75
 -3 2 12 12.53 7.56
 -3 -2 12 4.83 4.41
 3 -2 -11 275.32 39.09
 -3 2 11 433.54 44.89
 -3 -2 11 384.32 40.38
 -3 -2 11 351.53 43.35
 -3 2 11 398.62 47.73
 -3 2 10 6.83 6.81
 -3 -2 10 3.84 4.18
 3 -2 -10 8.91 9.03
 -3 2 10 3.32 5.21
 -3 -2 10 -0.07 2.85
 3 2 -10 7.36 6.94
 3 -2 -10 -2.84 3.51
 3 -2 -9 120.26 23.9
 -3 -2 9 92.32 24.05
 3 -2 -9 147.64 22.37
 3 2 -9 156.15 22.99
 -3 2 9 143.15 25.34
 3 2 -9 59.19 14.53
 3 2 -9 94.86 38.37
 3 2 -8 21.64 8.15
 3 -2 -8 17.82 9.24
 3 2 -8 52.15 14.27
 -3 2 8 27.33 13.65
 3 -2 -8 28.99 15.42
 3 2 -8 40.74 22.06
 -3 -2 8 14.57 8.05
 3 -2 -7 73.51 17.23
 3 2 -7 54.38 13.95
 -3 -2 7 34.16 14.44
 3 2 -7 44.84 12.16
 3 -2 -7 74.41 15.65
 -3 2 7 57.33 14.54
 3 2 -7 78.09 27.56
 3 -2 -6 129.34 22.65
 3 2 -6 135.72 19.75
 3 2 -6 86.81 19.64
 -3 2 6 135.71 22.47
 3 2 -6 137.5 36.08
 3 -2 -5 11.47 7.45
 3 2 -5 9.05 4.74
 -3 2 5 6.42 6.76
 -3 -2 5 12.49 10.94
 3 2 -5 6.82 4.57
 3 -2 -5 16.22 11.1
 3 2 -5 -1.91 4.92
 3 -2 -4 249.08 27.19
 3 2 -4 245.3 42.75
 -3 2 4 232.04 28.63
 -3 -2 4 265.39 30.4
 3 2 -4 235.27 26.78
 3 -2 -4 241.5 29.73
 3 2 -4 241.64 27.58
 -3 2 3 432.42 39.83
 -3 -2 3 520.49 42.14
 3 -2 -3 514.04 40.35
 3 2 -3 463.83 38.62
 3 -2 -3 497.59 44.46
 -3 2 3 473.57 43.31
 -3 -2 3 485.51 36.92
 3 2 -3 345.83 49.85
 -3 -2 3 365.34 51.74
 -3 -2 2 20.24 8.24
 -3 2 2 16.9 8.18
 -3 -2 2 26.38 9.75
 3 2 -2 20.63 8.63
 -3 2 2 22.22 10.42
 3 -2 -2 20.41 9.15
 3 2 -2 21.54 8.75
 3 -2 -2 20.25 7.81
 -3 -2 2 21.25 11.76
 3 2 -2 24.66 9.04
 3 -2 -1 84.82 17.48
 3 2 -1 82.7 17.15
 3 -2 -1 84.52 17.38
 3 2 -1 69.71 15.57
 -3 2 1 72.05 15.93
 -3 -2 1 78.08 18.09
 -3 2 1 80.77 18.68
 -3 -2 1 79.68 16.31
 -3 -2 1 65.29 17.53
 3 -2 -1 63.67 13.88
 3 2 -1 64.85 15.24
 3 2 0 108.46 19.73
 -3 -2 0 112.44 19.52
 3 -2 0 100.27 19.75
 -3 -2 0 84.1 18.68
 -3 2 0 103.96 19.77
 3 2 0 90.45 18
 -3 2 0 108.01 19.89
 3 -2 0 74.44 19.21
 3 2 0 74.77 17.39
 3 -2 0 102.52 13.4
 -3 -2 0 88.77 18.02
 3 2 1 4.91 4.15
 3 -2 1 -0.63 3.63
 -3 2 -1 0.66 1.2
 3 -2 1 -0.19 3.39
 3 2 1 0.4 1.77
 -3 2 -1 -1.3 1.67
 -3 -2 -1 0.9 2.86
 -3 -2 -1 1.33 3.51
 -3 -2 -1 0.78 2.95
 -3 -2 -2 142.34 23.49
 -3 2 -2 166.23 25.25
 3 2 2 150.09 24.3
 3 -2 2 113.75 20.85
 -3 -2 -2 155.34 21.69
 -3 -2 -2 125.46 22.51
 -3 2 -2 138.08 24.19
 3 2 2 159.83 25.05
 3 -2 2 182.27 26.51
 -3 -2 -3 64.19 15.84
 3 2 3 51.48 15.52
 -3 2 -3 47.75 16.32
 -3 2 -3 68.76 17.17
 3 -2 3 85.88 16.73
 3 -2 3 66.45 15.44
 -3 -2 -3 64.38 13.45
 3 2 3 89.9 18.03
 3 -2 4 1.13 1.71
 -3 -2 -4 1.35 2.62
 3 -2 4 1.49 3.38
 3 2 4 3.35 1.53
 -3 -2 -4 1.9 10.59
 -3 2 -4 -1.08 2.4
 3 2 5 91.74 19.36
 -3 2 -5 103.04 22.63
 -3 2 -5 82.73 18.7
 -3 -2 -5 79.44 17.54
 3 -2 5 76.26 17.22
 -3 -2 -5 119.52 20.61
 3 2 5 135.24 21.72
 3 -2 5 101.75 17.11
 -3 2 -6 384.94 41.27
 3 2 6 326.77 36.29
 -3 -2 -6 416.11 38.9
 3 -2 6 459.43 34.53
 3 2 6 479.88 39
 -3 -2 -6 312.55 33.27
 -3 2 -6 304.73 33.8
 3 -2 6 314.94 35.69
 -3 -2 -7 -0.83 5.96
 3 -2 7 6.56 3.95
 3 2 7 2.55 3.86
 -3 2 -7 2.02 2.62
 3 2 7 -0.71 2.15
 -3 2 -7 1.44 2.11
 3 -2 7 6.17 7.11
 -3 -2 -8 114.41 20.37
 -3 2 -8 151.48 24.66
 3 2 8 126.92 19.91
 -3 -2 -8 102.43 21.25
 -3 2 -8 84.21 17.97
 3 2 8 98.34 20.35
 3 -2 8 87.67 18.92
 -3 -2 -9 44.32 15.99
 -3 2 -9 15.97 9.74
 -3 -2 -9 19.47 10.07
 3 2 9 38.61 14.34
 3 2 9 16.29 8.67
 3 -2 9 28.31 12.16
 -3 2 -9 36.23 16.62
 -3 -2 -10 16.63 7.95
 3 -2 10 6.75 4.08
 3 2 10 15.03 6.74
 -3 -2 -10 22.79 10.11
 -3 2 -10 14.39 7.25
 3 2 10 8.62 8.11
 -3 2 -10 6.65 4.84
 -3 -2 -11 58.42 19.04
 -3 2 -11 70.28 17.53
 3 2 11 61.14 36.34
 -3 -2 -11 35.68 15.25
 -3 2 -11 26.82 18.59
 3 -2 11 31.75 13.74
 3 2 11 31.98 13.69
 -3 -2 -12 -0.66 2.22
 3 2 12 4.88 7.96
 -3 2 -12 -1.13 1.1
 -3 -2 -12 -0.09 3.35
 3 2 12 -2.46 3.89
 3 -2 12 0.62 1.83
 -3 2 -13 3.88 5.39
 -3 -2 -13 5.81 8.74
 -3 2 -13 -0.88 5.12
 3 2 13 2.64 3.92
 3 -2 13 0.95 4.28
 -3 -2 -14 126.79 23.01
 -3 2 -14 125.66 24.71
 -3 -2 -14 103.42 23.55
 3 2 14 72.17 21.38
 3 -2 14 97.61 26.27
 -3 -2 -15 18.5 13.24
 -3 2 -15 25.48 12.26
 -3 2 -15 5.04 5.77
 -3 -2 -15 10.01 6.64
 3 2 15 8.93 8.38
 3 -2 15 14.76 13.34
 -3 -2 -16 86.77 23.29
 -3 2 -16 43.13 20.04
 -3 2 -16 37.85 14.79
 -3 -2 -16 53.86 18.51
 3 2 16 46.87 17.41
 3 -2 16 44.86 19.51
 -3 2 -17 -2.91 3.4
 -3 -2 -17 0.22 1.97
 -3 2 -17 5.45 4.76
 -3 -2 -17 24.49 12.55
 3 2 17 6.96 8.24
 3 -2 17 16.35 13.68
 -3 2 -18 -0.1 8.51
 -3 -2 -18 5.98 10.91
 -3 2 -18 13.56 12.87
 3 2 18 5.08 7.25
 3 -2 18 2.91 4.42
 -3 2 -19 3.81 9.61
 3 -2 19 -3.78 11.78
 3 2 19 -4.09 10.02
 -3 -2 -20 11.37 13.07
 -3 2 -20 5.39 9.97
 3 2 20 8.84 9.89
 3 -2 20 4.43 7.11
 3 2 21 21.59 18.04
 3 2 22 6.67 11.96
 -3 3 22 20.87 17.38
 3 3 -21 30.94 19.99
 -3 3 21 56.07 26.99
 3 3 -20 11.33 10.05
 3 -3 -20 0.13 6.98
 -3 3 20 -5.06 6.91
 -3 -3 20 -8.32 8.82
 -3 3 19 51.77 21.77
 -3 -3 19 89.27 20.67
 -3 -3 18 251.01 33.92
 3 -3 -18 87.09 24.08
 -3 -3 17 34.89 13.29
 -3 3 17 22.83 13.31
 -3 3 16 60.67 21.66
 -3 3 15 122.49 27.68
 -3 -3 15 79.38 21.43
 -3 3 14 1.1 2.92
 -3 -3 14 4.41 4.61
 -3 -3 14 -1.27 4.57
 -3 3 13 218.78 40
 -3 -3 13 306.79 31.16
 3 -3 -13 5.24 7.56
 -3 -3 13 3.98 3.97
 -3 3 13 43.68 16.33
 -3 3 12 364.89 43.77
 -3 -3 12 419.01 36.25
 -3 3 12 10.25 14.23
 -3 3 11 10.87 7.04
 -3 -3 11 18.13 7.15
 -3 3 11 3.26 2.97
 -3 -3 11 -1.89 1
 3 -3 -11 8.01 7.22
 -3 -3 10 26.72 18.56
 -3 -3 10 113.34 19.9
 -3 3 10 59.26 18.46
 3 3 -10 58.91 14.96
 -3 3 10 110.02 22.84
 3 -3 -10 36.27 19.76
 3 3 -9 1.54 12.7
 -3 3 9 7.04 16.86
 -3 -3 9 -1.15 1.49
 -3 3 9 1.74 6.75
 3 -3 -9 28.41 15.69
 3 3 -9 12.66 8.43
 3 -3 -9 1.14 4.59
 3 -3 -8 353.53 35.55
 3 -3 -8 362.6 40.11
 3 3 -8 300.06 30.77
 -3 3 8 385.36 39.96
 -3 -3 8 320.34 35.12
 3 3 -8 306.39 59.73
 3 -3 -7 13.27 7.28
 3 3 -7 22.61 8.84
 -3 3 7 68.43 21.47
 3 3 -7 36.14 20.57
 3 -3 -7 77.03 19.96
 3 3 -7 36.21 20
 -3 -3 7 16.71 11.23
 3 -3 -6 -3.3 4.8
 3 3 -6 -0.11 3.07
 -3 3 6 4.61 3.41
 3 -3 -6 3.16 11.1
 3 3 -6 0.5 3.64
 3 3 -6 -0.52 7.39
 3 -3 -5 146.86 20.68
 3 3 -5 105.68 17.42
 3 3 -5 140.02 35.25
 3 3 -5 116.34 18.56
 -3 3 5 106.61 23.66
 -3 -3 5 130.29 23.27
 -3 -3 4 117.29 19.6
 -3 3 4 82.92 17.74
 3 -3 -4 106.07 17.79
 3 3 -4 96.96 17.1
 3 3 -4 80.94 16.08
 3 -3 -4 120.01 23.08
 -3 3 4 122.9 23.31
 3 3 -4 126.17 33.24
 -3 -3 4 119.69 40.11
 3 -3 -3 2.28 2.64
 -3 3 3 3.87 1.93
 -3 -3 3 4.8 3.87
 -3 3 3 3.34 3.05
 -3 -3 3 3.92 4.84
 3 3 -3 3.31 4.04
 3 -3 -3 3.34 1.8
 -3 -3 3 1.14 2.46
 3 3 -3 0.93 4.06
 -3 -3 2 52.97 11.13
 3 3 -2 63.29 13.42
 3 -3 -2 65.11 15.54
 3 3 -2 52.32 13.22
 -3 -3 2 32.46 15.33
 -3 3 2 51.75 13.86
 3 -3 -2 56.97 13.23
 3 3 -2 48.77 17.45
 -3 -3 2 33.78 14.11
 -3 -3 1 358.1 34.91
 3 -3 -1 289.3 33.39
 3 3 -1 299.2 32.45
 -3 3 1 315.34 35.46
 -3 -3 1 229.54 34.12
 3 3 -1 297.79 36.09
 -3 -3 1 364.63 32.59
 3 3 -1 332.6 33.97
 -3 3 1 336.76 36.79
 3 -3 -1 288.27 32.61
 -3 -3 0 10.85 5.61
 3 -3 0 14.6 7.36
 3 3 0 17.59 7.59
 -3 3 0 12.61 7.57
 -3 -3 0 18.99 8.47
 3 3 0 5.45 4.89
 3 -3 0 7.3 7.71
 -3 3 0 5.93 3.54
 3 3 0 12.08 4.08
 -3 -3 0 12.37 7.09
 3 -3 1 77.74 19.17
 -3 3 -1 102.53 21.03
 3 3 1 54.45 18.73
 3 3 1 85.9 18.17
 -3 -3 -1 97.8 20.29
 3 -3 1 107.72 18.97
 -3 3 -1 84.68 19.72
 -3 -3 -1 108.43 19.2
 -3 -3 -1 81.81 18.28
 -3 3 -2 4.87 4.91
 3 -3 2 -0.64 2.73
 3 3 2 6.75 6.12
 3 -3 2 3.45 4.52
 -3 3 -2 3.92 4.23
 -3 -3 -2 -0.27 2.64
 -3 -3 -2 3.31 4.63
 -3 -3 -2 0.75 2.28
 -3 3 -3 5.82 5.68
 3 3 3 3.01 3.16
 -3 -3 -3 1.31 1.02
 3 -3 3 2.6 2.67
 -3 3 -3 0.72 4.06
 3 -3 3 1.15 4.07
 -3 -3 -3 1.78 4.45
 3 3 3 7.05 5.08
 -3 -3 -4 574.36 44.55
 3 3 4 581.35 44.74
 3 -3 4 572.07 41.65
 -3 -3 -4 458.94 40.87
 -3 3 -4 506.64 48.34
 3 -3 4 431.51 41.08
 3 3 4 416.67 40.8
 3 3 5 572.64 49.15
 -3 -3 -5 777.96 50.9
 -3 3 -5 705.17 58.27
 3 -3 5 755.32 45.19
 -3 -3 -5 593.92 47.53
 -3 3 -5 687.14 50.4
 3 -3 5 679.87 51.71
 3 3 6 454.68 42.28
 -3 3 -6 676.1 54.18
 3 -3 6 579.26 37.15
 3 3 6 628.82 47.06
 -3 -3 -6 429.96 40.71
 -3 3 -6 464.03 40.44
 3 -3 6 475.54 45.68
 -3 3 -7 435 42.77
 -3 -3 -7 380.47 35.19
 3 3 7 357.59 37.54
 3 -3 7 327.72 28.78
 3 3 7 403.41 36.58
 -3 -3 -7 286.71 34.68
 -3 3 -7 292.25 31.64
 3 -3 7 296.32 35.17
 -3 -3 -8 91.95 21.72
 3 3 8 101.57 30.91
 3 -3 8 91.8 16.31
 -3 -3 -8 50.85 17.32
 -3 3 -8 51.18 15.94
 3 3 8 42.74 15.11
 3 -3 8 50.88 17.15
 -3 3 -8 62.51 22.68
 -3 -3 -9 114.18 18.06
 -3 3 -9 69.56 15.64
 3 3 9 47.13 16.39
 -3 -3 -9 70.09 17.72
 3 -3 9 61.91 12.79
 -3 3 -9 125.74 21.19
 3 3 9 80.93 19.27
 3 -3 9 45.34 14.3
 -3 -3 -10 5 11.04
 3 3 10 26.17 16.04
 -3 -3 -10 5.92 8.63
 -3 3 -10 3.45 5.95
 -3 3 -10 12.62 11.77
 3 3 10 1.91 1.61
 3 -3 10 1.8 5.07
 -3 -3 -11 12.42 8.35
 -3 3 -11 12.94 6.43
 -3 -3 -11 10.27 8.71
 -3 3 -11 13.29 7.62
 3 3 11 14.17 8.32
 3 3 11 13.02 8.1
 -3 3 -12 430.23 38.43
 3 3 12 377.7 44.84
 3 3 12 350.77 38.4
 -3 3 -12 311.98 36.16
 -3 -3 -12 319.18 40.21
 3 -3 12 322.06 40.84
 3 3 13 297.56 40.54
 -3 3 -13 171.32 29.29
 3 -3 13 240.98 35.38
 -3 -3 -14 -0.09 5.49
 -3 3 -14 1.41 3.51
 -3 -3 -14 -6.1 9.55
 -3 3 -14 -0.17 5.58
 3 3 14 3.93 7.53
 3 -3 14 2.22 3.46
 -3 -3 -15 60.74 24.73
 -3 3 -15 146.25 24.73
 -3 3 -15 103.86 23.14
 -3 -3 -15 95.55 23.89
 3 -3 15 118.7 25.73
 3 3 15 131.2 30.21
 -3 -3 -16 87.74 25.11
 -3 3 -16 88.03 19.83
 -3 3 -16 59.61 18.93
 -3 -3 -16 44.13 18.4
 3 3 16 64.08 20.83
 3 -3 16 62.07 18.9
 -3 3 -17 22.9 10.57
 -3 -3 -17 25.1 13.05
 -3 3 -17 19.24 9.37
 3 -3 17 16.19 11.6
 3 3 17 19.68 15.74
 -3 3 -18 36.83 16.98
 -3 -3 -18 14.89 14.1
 -3 3 -18 12.62 9.88
 3 -3 18 4.59 12.15
 3 3 18 6.63 10.27
 -3 3 -19 4.25 2.87
 -3 -3 -19 14.05 15.3
 -3 3 -19 5.82 5.88
 3 3 19 2.04 12.6
 3 -3 19 -6.27 6.76
 -3 -3 -20 18.21 15.51
 -3 3 -20 9.26 8.81
 3 -3 20 23.12 17.48
 3 3 20 -11 12.21
 -3 3 -21 20.54 15.28
 3 3 21 33.43 23.69
 3 -3 21 42.06 20.01
 3 3 22 19.05 20.4
 3 3 23 -1.51 3.69
 -3 4 22 29.75 22.67
 -3 4 21 25.9 12.91
 3 4 -21 19.61 16.88
 -3 4 20 35.52 23.66
 3 4 -20 78.02 24.34
 3 -4 -20 35.68 15.69
 -3 -4 20 110.8 28.66
 3 -4 -19 16.1 11.61
 -3 4 19 29.56 15.76
 -3 -4 19 36.09 13.13
 -3 -4 18 29.63 12.25
 -3 4 18 21.3 15.8
 3 -4 -18 13.99 10.16
 -3 -4 17 18.5 8.56
 -3 -4 16 98.31 21.24
 -3 4 16 93.93 28.29
 -3 4 15 47.76 17.83
 -3 -4 15 51.64 15.41
 -3 4 14 84.07 25
 -3 -4 14 58.67 14.57
 -3 -4 13 23.08 7.46
 -3 4 13 10.55 7.64
 -3 4 13 8.14 12.08
 3 -4 -13 15.24 10.56
 -3 -4 12 21.99 14.18
 -3 4 12 100.15 22.84
 -3 -4 12 75.62 15.73
 -3 4 12 42.4 15.95
 3 -4 -12 52.64 15.3
 -3 -4 11 66.91 18.5
 -3 -4 11 96.41 18.77
 -3 4 11 87.8 24.9
 -3 4 11 49.01 21.72
 3 -4 -11 69.97 19.75
 -3 -4 10 1.98 4.63
 -3 4 10 21.01 9.88
 -3 -4 10 14.08 8.93
 -3 4 10 6.18 8.09
 3 -4 -10 -1.4 4.54
 -3 -4 9 56.88 15.45
 -3 4 9 31.96 13.44
 -3 4 9 18.73 15.06
 3 -4 -9 65.79 15.74
 3 4 -9 36.15 11.29
 3 -4 -9 46.2 15.11
 3 4 -9 44.13 12.16
 3 4 -8 36.86 10.69
 3 -4 -8 44.81 15.2
 -3 4 8 83.77 18.83
 3 4 -8 34.59 12.57
 3 4 -8 51.72 24.49
 3 -4 -8 84.71 21.08
 -3 -4 8 54.35 15.4
 3 -4 -7 6.7 5.31
 -3 4 7 12.37 6.25
 3 4 -7 2.52 2.24
 3 4 -7 3.77 3.97
 3 -4 -7 6.65 5.11
 -3 -4 7 4.55 1.9
 3 -4 -6 2.91 3.99
 3 4 -6 2.89 0.36
 3 4 -6 5.89 6.21
 3 -4 -6 14.06 12.46
 3 4 -6 5.76 14.38
 3 4 -5 2.28 2.53
 3 -4 -5 1.87 5.38
 3 4 -5 4.44 4.33
 -3 4 5 8.61 9.05
 3 -4 -5 9.91 11.15
 -3 -4 5 29.01 27.66
 -3 -4 5 3.4 5.09
 3 -4 -4 54.12 15.49
 3 4 -4 50.46 11.73
 -3 4 4 56.36 17.07
 -3 4 4 53.21 14.78
 -3 -4 4 61.72 14.72
 3 4 -4 48.98 13.11
 3 -4 -4 52.91 12.67
 3 4 -4 44.29 19.85
 -3 -4 4 13.44 13.26
 3 4 -3 125.14 19.84
 -3 -4 3 142.09 22.2
 -3 4 3 137.54 25.09
 -3 -4 3 139.52 17.06
 -3 4 3 102.62 21.13
 3 -4 -3 145.04 21.12
 3 4 -3 169.15 31.15
 -3 -4 3 84.6 24.92
 3 -4 -3 132.37 22.66
 3 -4 -2 280.52 29.93
 -3 -4 2 151.38 30.08
 -3 4 2 233.41 32.47
 3 -4 -2 270.75 32.5
 3 4 -2 229.01 27.74
 3 4 -2 264.24 37.87
 -3 -4 2 207.52 36.19
 -3 -4 2 261.97 23.14
 -3 4 2 230.36 32.29
 -3 4 1 255.04 35.03
 -3 -4 1 346.83 35.06
 3 -4 -1 364.11 35.43
 3 4 -1 406.01 37.52
 -3 -4 1 373.94 31.55
 3 -4 -1 295.57 33.48
 3 4 -1 359.62 40.75
 -3 -4 1 296.78 41.95
 -3 -4 0 2.15 1.24
 3 4 0 -1.49 1.25
 3 -4 0 0.59 0.84
 -3 -4 0 0.4 2.71
 -3 4 0 2.36 4.32
 3 -4 0 3.15 4.42
 -3 -4 0 2.82 3.54
 3 4 0 0.36 1.75
 3 -4 1 12.24 7.91
 -3 4 -1 16.57 8.27
 3 -4 1 13.78 7.22
 3 4 1 13.08 7.05
 -3 -4 -1 13.48 8.03
 -3 4 -1 13.59 6.7
 -3 -4 -1 17.46 9.14
 -3 -4 -1 10.96 7.14
 3 -4 2 10.07 7.49
 -3 4 -2 16.38 9.59
 3 4 2 17.22 7.68
 -3 4 -2 12.36 8.2
 -3 -4 -2 8.49 7.99
 3 -4 2 12.67 7.38
 -3 -4 -2 11.52 7.66
 3 4 2 15.61 13.01
 -3 -4 -2 18.79 8.83
 3 4 3 34.75 15.35
 -3 -4 -3 65.93 15.1
 3 -4 3 47.56 13.77
 -3 4 -3 49.87 15.89
 3 -4 3 65.61 14.27
 3 4 3 52.72 13.85
 -3 -4 -3 41.55 12.46
 3 -4 4 7.81 4.54
 -3 -4 -4 7.35 5.3
 3 -4 4 12.96 5.63
 3 4 4 8.25 5.57
 -3 -4 -4 11.61 5.29
 3 4 4 6.06 7.6
 -3 4 -4 8.95 6.16
 -3 4 -5 177.75 18.29
 3 4 5 155.37 25.39
 -3 4 -5 227.93 32.6
 3 4 5 201.72 27.69
 3 -4 5 226.37 23.27
 -3 -4 -5 172.02 25.74
 -3 4 -5 200.43 28.04
 3 -4 5 190.31 26.74
 -3 -4 -6 397.74 35.95
 3 4 6 375.48 38.28
 -3 4 -6 465.63 45.25
 3 -4 6 399.73 39.45
 3 -4 6 460.62 32.53
 3 4 6 438.96 39.3
 -3 -4 -6 373.49 37.67
 -3 4 -6 429.61 39.66
 -3 -4 -7 6.37 4.42
 3 4 7 1.85 1.44
 -3 4 -7 5.53 3.04
 -3 4 -7 8.8 5.38
 3 -4 7 4 3.43
 -3 4 -7 4.09 4.07
 -3 -4 -7 6.51 6.35
 3 -4 7 2.53 2.52
 3 4 7 2.77 2.21
 -3 -4 -8 112 18.94
 3 4 8 105.62 22.08
 -3 4 -8 125.74 22.35
 -3 4 -8 62.63 16.06
 3 -4 8 81.93 19.51
 3 -4 8 77.27 13.98
 -3 4 -8 101.94 19.05
 -3 -4 -8 112.55 21.65
 3 4 8 116.51 20.56
 -3 4 -9 -1.65 2.59
 3 4 9 2.42 4.5
 -3 4 -9 4.82 4.56
 3 -4 9 6.95 6.14
 -3 -4 -9 13.45 8.64
 3 4 9 23.75 10.77
 -3 -4 -9 8.43 9.01
 -3 4 -9 7.93 6.4
 -3 -4 -10 29.48 9.32
 -3 4 -10 7.52 5
 3 4 10 10.99 9.05
 3 -4 10 10.81 7.22
 -3 4 -10 24.98 9.7
 3 -4 10 12.74 4.89
 -3 4 -10 11.46 6.78
 3 4 10 23.58 9.09
 -3 -4 -10 16.71 9.03
 -3 4 -11 20.46 7.29
 3 -4 11 52.1 17.27
 3 4 11 39.67 14.73
 -3 -4 -11 76.94 19.03
 -3 4 -11 60.23 14.85
 3 4 11 92.55 20.91
 -3 -4 -11 57.48 17.81
 -3 4 -11 54.19 15.13
 -3 4 -12 43.84 16.58
 3 -4 12 69.36 18.45
 3 4 12 71.71 20.26
 -3 4 -12 95.03 18.93
 -3 -4 -12 104.49 26.8
 -3 -4 -12 76.04 19.36
 -3 4 -12 41.73 15.79
 -3 4 -13 14.9 11.27
 3 -4 13 23.01 10.63
 3 4 13 23.3 13.5
 -3 -4 -13 19.44 10.57
 -3 4 -13 8.83 9.06
 -3 4 -13 19.85 9.83
 -3 -4 -13 24.96 11.57
 3 -4 14 90.28 21.58
 3 4 14 69.89 20.74
 -3 -4 -14 72.84 21.7
 -3 4 -14 58.32 15.37
 -3 -4 -14 66.34 19.82
 3 -4 15 65.27 18.8
 3 4 15 51.49 18.15
 -3 -4 -15 47.51 18.65
 -3 4 -15 32.39 15.08
 -3 -4 -15 36.26 18.76
 -3 4 -15 53.14 17.33
 3 4 16 70.24 25.44
 3 -4 16 90.35 22.51
 -3 -4 -16 81.07 26.68
 -3 4 -16 54.58 21
 -3 4 -16 115.79 21.81
 3 4 17 8.01 9.94
 3 -4 17 5.71 7.54
 -3 -4 -17 12.19 9.14
 -3 4 -17 0.51 2.11
 -3 4 -17 4.04 2.34
 3 4 18 7.79 11.04
 3 -4 18 9.32 5.29
 -3 -4 -18 7.01 8.12
 -3 4 -18 14.65 10.09
 -3 4 -18 10.56 11.25
 3 4 19 3.32 4.62
 3 -4 19 7.88 3.98
 -3 -4 -19 1.38 1.12
 -3 4 -19 4.03 5.06
 -3 4 -19 9.4 3.65
 3 4 20 -4.62 15.56
 3 -4 20 -14.39 16.62
 -3 4 -20 -5.15 10.22
 3 4 21 -10.37 16.39
 -3 4 -21 10.88 14.79
 3 4 22 30.94 25.14
 3 4 23 53.19 36.03
 -3 5 23 -20.67 5.84
 3 5 -21 -0.96 3.75
 -3 5 21 4.93 6.47
 3 5 -20 14.41 13.47
 3 -5 -20 12.55 10.26
 -3 5 20 -0.41 7.28
 -3 -5 19 11.83 11.74
 3 -5 -19 20.32 12.52
 -3 5 19 9.74 13.14
 3 -5 -18 3.8 5.39
 -3 -5 18 27.23 8.74
 -3 5 18 36.94 17.56
 3 -5 -17 2.82 5.26
 -3 -5 17 -1.4 1.54
 -3 5 17 8.05 8.57
 -3 -5 16 6.75 5.6
 -3 -5 15 1.44 3.75
 -3 5 15 9.96 7.99
 -3 5 14 20.72 13.36
 -3 -5 14 23.4 8.95
 -3 -5 13 16.61 10.68
 -3 5 13 6.7 7.5
 -3 5 12 193.8 33.24
 -3 -5 12 218.98 24.07
 -3 5 12 73.24 26.48
 3 -5 -12 35.57 20.29
 -3 -5 12 60.89 19.67
 -3 5 11 0.49 8.43
 -3 5 11 9.78 8.04
 -3 -5 11 9.49 5.06
 -3 -5 11 2.24 6.38
 -3 -5 10 113.04 16.97
 -3 5 10 110.13 21.6
 -3 5 10 107.57 24.31
 3 -5 -10 105.15 24.38
 -3 -5 10 121.7 22.93
 -3 5 9 0.32 3.34
 -3 -5 9 0.86 1.48
 -3 -5 9 3.49 4.75
 3 -5 -9 9.22 6.74
 -3 5 9 -1.32 3.86
 3 5 -9 0.89 3.98
 3 -5 -9 2.35 4.29
 3 5 -9 3.71 3.95
 3 -5 -8 626.54 47.64
 3 5 -8 651.49 43.54
 3 -5 -8 793.38 63.29
 -3 -5 8 960.09 59.22
 -3 5 8 775.32 59.93
 3 5 -8 888.78 104.86
 -3 -5 7 210.15 27.36
 3 -5 -7 201.23 31.5
 3 5 -7 124.05 19.63
 3 -5 -7 198.63 26.29
 3 5 -7 170.13 20.71
 -3 5 7 170.69 26.49
 3 5 -6 381.76 32.84
 3 -5 -6 423.67 36.73
 3 5 -6 315.81 29.72
 3 -5 -6 432.38 45.76
 -3 5 6 355.04 39.74
 -3 -5 6 368.06 67.15
 3 5 -5 25.91 8.07
 3 -5 -5 31.35 11.57
 3 -5 -5 24.09 9
 3 5 -5 14.82 6.83
 -3 -5 5 18.01 15.18
 3 5 -5 31.94 17.8
 -3 -5 5 35.85 11.35
 3 5 -4 13.54 5.42
 -3 5 4 29.4 13.32
 -3 -5 4 17.84 8.27
 3 5 -4 18.71 8.47
 -3 5 4 12.57 7.54
 3 -5 -4 22.23 8.47
 -3 -5 4 4.82 9.8
 -3 5 3 78.01 19.47
 -3 -5 3 72.92 14.64
 3 5 -3 73.08 14.97
 3 -5 -3 85.75 19.17
 3 5 -3 55.89 16.62
 -3 5 3 55.92 17.31
 3 -5 -3 49.99 13.85
 3 5 -3 63.22 23.75
 -3 -5 3 29.53 19.41
 -3 5 2 45.86 15.08
 -3 -5 2 52.07 9.74
 -3 -5 2 57 13.26
 3 5 -2 46.03 13.06
 3 -5 -2 51.52 14.86
 3 5 -2 44.46 11.83
 -3 5 2 42.29 15.3
 3 -5 -2 62.99 14.43
 3 5 -2 40.66 15.39
 -3 -5 2 78.05 28.12
 -3 5 1 6.15 4.64
 -3 -5 1 8.39 5.42
 3 5 -1 28.98 12.04
 -3 -5 1 2.86 2.76
 3 5 -1 8.05 6.53
 3 -5 -1 5.22 4.52
 3 5 -1 9.88 5.73
 -3 5 1 0.87 2.88
 3 -5 -1 2.2 3.47
 -3 -5 1 17.93 12.89
 -3 -5 0 430.13 36.88
 3 5 0 334.31 40.57
 3 -5 0 429.65 40.98
 -3 5 0 430.98 42.95
 -3 -5 0 388.08 44.43
 3 5 0 409.61 44.19
 -3 -5 0 426.35 35.96
 3 -5 0 395.36 38.43
 3 5 0 406.5 41.24
 3 5 1 3.68 3.74
 -3 -5 -1 1.4 3.92
 -3 -5 -1 4.22 2.85
 3 5 1 5.52 4.57
 3 -5 1 7.85 5.55
 3 -5 1 -0.7 2.51
 -3 5 -1 3.85 2.76
 3 -5 1 4.52 2.32
 -3 -5 -1 5.44 3.58
 -3 -5 -2 419.55 35.63
 3 5 2 424.08 40.64
 -3 5 -2 390.13 42.6
 3 -5 2 443.79 41.53
 -3 -5 -2 350.51 40.3
 -3 -5 -2 464.5 41.45
 3 5 2 501.94 42.22
 3 -5 2 471.2 40.12
 -3 5 -3 111.87 23.57
 -3 -5 -3 92.33 20
 3 -5 3 130.93 22.82
 3 5 3 70.97 20.34
 3 5 3 140.39 22.46
 3 -5 3 138.15 20.45
 -3 5 -4 911.78 65.8
 3 -5 4 789.57 54.96
 3 5 4 697.89 52.93
 -3 -5 -4 825.48 49.39
 3 -5 4 904.08 48.7
 -3 5 -4 785.38 55.89
 -3 -5 -4 736.29 53.68
 -3 5 -5 0.08 1.45
 -3 -5 -5 2.28 4.23
 3 5 5 0.14 1.28
 -3 -5 -5 0.84 1.35
 -3 5 -5 -2.9 3.04
 3 -5 5 1.64 5.36
 -3 5 -5 0.53 0.37
 3 5 5 -1.61 1.57
 3 -5 5 -0.39 1.89
 -3 -5 -6 13.72 9.04
 -3 5 -6 6.26 6.7
 3 5 6 8.13 10.09
 -3 5 -6 5.94 11.4
 -3 -5 -6 14.81 17.73
 3 -5 6 18.49 15.5
 3 -5 6 5.6 4.25
 3 5 6 5.41 5.71
 -3 5 -6 5.41 2.31
 -3 5 -7 2.51 3.79
 -3 -5 -7 13.46 11.8
 3 5 7 1.23 4.46
 -3 5 -7 2.31 9.05
 -3 5 -7 0.07 3.24
 3 -5 7 5.21 10.09
 3 -5 7 7.11 11.61
 -3 -5 -7 3.07 4.77
 3 5 7 4.09 17.66
 -3 5 -8 43.49 16.68
 3 5 8 59.02 18.07
 -3 5 -8 56.1 16.4
 -3 5 -8 42.82 14.65
 3 -5 8 50.53 16.48
 -3 -5 -8 75.17 26.53
 -3 -5 -9 -0.77 3.05
 -3 5 -9 2.48 1.82
 3 5 9 0.5 3.71
 -3 5 -9 1.01 5.17
 3 -5 9 2.8 3.97
 3 -5 9 3 2.77
 -3 5 -9 2.4 4.32
 3 5 9 -3.52 3.26
 -3 -5 -9 0.68 1.08
 -3 5 -10 2.71 3.7
 3 5 10 -1.32 1.93
 -3 5 -10 3.48 7.31
 3 -5 10 4.28 8.33
 -3 -5 -10 7.79 12.97
 3 5 10 24.7 19.31
 -3 5 -10 0.53 7.69
 -3 -5 -10 2.52 7.48
 -3 5 -11 7.26 7.66
 3 -5 11 16.06 7.87
 3 5 11 5.25 4.75
 -3 -5 -11 8.84 8.25
 -3 5 -11 12.41 6.21
 -3 5 -11 4.95 4.83
 -3 -5 -11 17.03 9.9
 -3 -5 -12 189.25 34.51
 -3 5 -12 98.99 31.1
 3 -5 12 165.96 28.26
 3 5 12 153.16 29.48
 3 5 12 128.94 28.1
 -3 5 -12 171.68 26.05
 -3 5 -13 -5.88 9.34
 3 -5 13 2.11 1.82
 3 5 13 -2.37 3.52
 -3 -5 -13 -1.82 3.51
 -3 5 -13 0.61 3.36
 -3 -5 -13 -1.82 6.2
 -3 5 -13 2.06 6.97
 3 5 14 26.47 14.79
 -3 -5 -14 12.72 7.87
 -3 5 -14 13.51 9.02
 -3 -5 -14 25.79 17.74
 -3 5 -14 31.91 12.12
 3 -5 15 4.5 3.2
 3 5 15 10.59 9.37
 -3 -5 -15 5.14 6.88
 -3 5 -15 4.61 5.13
 -3 5 -15 5.28 5.45
 3 -5 16 -0.1 4.88
 3 5 16 -6.99 8.57
 -3 5 -16 -1.58 3.91
 -3 -5 -16 -1.57 5.05
 3 5 17 12.61 11.78
 3 -5 17 9.25 8.08
 -3 -5 -17 15.31 13.71
 -3 5 -17 0.91 2.09
 -3 5 -17 1.48 3.43
 3 5 18 4.13 11.96
 3 -5 18 -4.78 10.64
 -3 5 -18 -1.67 3.36
 -3 5 -18 24.73 11.92
 3 -5 19 21.09 4.61
 3 5 19 19.38 13.97
 -3 -5 -19 25.37 14.95
 -3 5 -19 14.15 13.51
 3 5 20 -21.44 25.16
 3 -5 20 -7.45 8.01
 -3 5 -21 0.75 4.23
 3 5 22 14.55 18.56
 3 6 -22 8.48 7.7
 -3 6 22 10.65 18.67
 -3 6 21 21.15 18.16
 3 6 -20 44.01 16.97
 -3 6 20 48.71 21.72
 -3 -6 19 8.85 8.17
 3 -6 -19 4.36 5.62
 -3 6 19 -2.57 6.26
 -3 6 18 87.55 32.85
 -3 -6 18 36.15 15.89
 3 -6 -17 2.85 4.54
 -3 -6 17 5.21 4.67
 -3 6 17 14.99 10.72
 3 -6 -16 20.9 14.41
 -3 -6 16 16.11 8.36
 -3 6 16 18.3 14.3
 -3 -6 15 89.21 14.65
 -3 6 14 40.72 17.43
 -3 -6 14 32.09 8.91
 -3 -6 14 -0.66 2.07
 -3 -6 13 48.6 11.94
 -3 6 13 42.35 18.04
 -3 -6 12 52.3 11.37
 -3 6 12 44.61 17.1
 -3 -6 12 42.3 15.08
 -3 6 12 49.59 15.34
 3 -6 -12 19.46 7.64
 -3 6 11 126.9 28.08
 -3 -6 11 125.91 17.41
 3 -6 -11 180.48 31.27
 -3 6 10 183.06 31.31
 -3 -6 10 240.81 23.32
 -3 -6 10 271.52 33.55
 -3 6 10 197.23 33.35
 3 -6 -10 179.89 31.75
 -3 -6 9 326.54 35
 -3 6 9 166.91 33.26
 -3 -6 9 297.48 28.16
 -3 6 9 188.42 33.23
 3 6 -9 34.82 11.49
 3 6 -9 179.68 23.4
 3 -6 -9 239.93 36.15
 3 -6 -8 1.82 3.63
 3 6 -8 0.05 1.99
 -3 6 8 -2.97 5.27
 3 -6 -8 3.88 6.88
 3 6 -8 0.85 3.29
 -3 -6 8 -1.17 3.34
 3 6 -7 91.25 15.08
 3 -6 -7 92.39 22.65
 3 -6 -7 99.47 20.31
 -3 -6 7 98.66 17.53
 -3 6 7 70.93 20.58
 3 6 -7 57.45 12.04
 3 6 -7 115.68 37.82
 3 6 -6 86.61 14.14
 3 -6 -6 99.54 22.79
 3 6 -6 113.41 17.38
 -3 6 6 121.69 23.89
 3 6 -6 153.36 40.59
 -3 -6 6 68.88 30.09
 3 -6 -5 785.69 51.96
 3 -6 -5 759.9 62.44
 3 6 -5 727.2 42.81
 -3 -6 5 820.84 54.49
 3 6 -5 656.98 43.77
 3 6 -4 297.6 30.09
 -3 -6 4 384.65 34.04
 -3 6 4 273.1 35.37
 -3 6 4 379.73 45.74
 3 -6 -4 281.13 30.72
 -3 -6 4 271.54 50.04
 3 6 -4 389.32 56.09
 3 -6 -4 412.42 43.87
 3 6 -4 341.04 30.85
 -3 -6 3 28.95 9.75
 3 6 -3 12.77 7.59
 -3 6 3 23.44 14.17
 3 6 -3 21 8.13
 3 -6 -3 32.33 12.66
 -3 6 3 25.74 11.1
 -3 -6 3 5.25 10.78
 3 6 -3 18.61 12.39
 -3 -6 2 120.76 18.41
 3 6 -2 116.52 19.34
 3 -6 -2 91.94 19.71
 -3 -6 2 104.77 12.11
 3 -6 -2 107.39 18.8
 3 6 -2 104.81 19.13
 -3 6 2 129 23.2
 -3 6 2 113.65 22.68
 3 6 -2 134.14 29.81
 -3 -6 2 45.99 21.87
 -3 -6 1 454.07 35.01
 -3 6 1 458.23 45.64
 3 6 -1 389.11 39.9
 3 -6 -1 440.15 38.54
 -3 6 1 449.58 46.32
 -3 -6 1 451.73 29.33
 3 6 -1 376.72 42.7
 3 -6 -1 452.54 41.57
 3 6 -1 450.28 52.14
 -3 -6 1 392.71 51.47
 -3 6 0 1.45 2.94
 3 6 0 5.04 6.3
 -3 -6 0 3.2 4.04
 3 -6 0 3.11 5.31
 3 6 0 5.63 4.96
 -3 -6 0 2.01 3.12
 -3 6 0 2.66 4.59
 3 6 0 3.51 4.11
 3 -6 0 2.46 3.4
 -3 -6 0 8.54 8.73
 3 -6 1 0.83 1.88
 3 6 1 5.49 6.37
 3 6 1 9.39 5.87
 3 -6 1 1.51 16.01
 -3 -6 -1 4.8 4.4
 -3 6 -1 3.16 4.64
 -3 6 -1 0.47 0.58
 3 -6 1 2.36 5.18
 -3 -6 -1 5.01 7.48
 3 6 2 8.82 6.39
 3 6 2 9.99 7.53
 -3 6 -2 1.91 2.73
 -3 -6 -2 0.95 2.42
 3 -6 2 4.28 3.06
 -3 6 -2 8.98 7.3
 3 -6 2 4.93 7.13
 -3 -6 -2 2.52 4.22
 3 -6 2 2.14 1.39
 -3 -6 -3 180.34 22.04
 3 6 3 119.42 26.72
 3 -6 3 98.55 13.18
 -3 -6 -3 150.73 26.81
 3 6 3 212.49 28.38
 3 -6 3 206.06 24.33
 -3 6 -3 198.28 29.34
 -3 6 -3 182.03 28.75
 3 -6 3 206.74 28.83
 -3 -6 -4 233.96 25.3
 3 6 4 190.18 29.82
 3 6 4 230.94 28.74
 3 -6 4 283.51 25.51
 -3 6 -4 254.92 34.71
 -3 -6 -4 205.08 29.73
 3 -6 4 268.36 32.94
 -3 6 -4 283.57 36.64
 -3 6 -5 313.9 23.23
 3 6 5 279.85 35.67
 -3 -6 -5 402.17 35.21
 3 -6 5 358.92 26.59
 3 6 5 396.18 38.44
 -3 6 -5 392.33 42.33
 -3 -6 -5 367.18 42.97
 -3 6 -5 387.81 42.05
 3 -6 5 427.17 41.32
 -3 6 -6 325.21 28.77
 -3 -6 -6 322.94 31.83
 3 6 6 319.02 36.82
 -3 6 -6 430.51 45.26
 3 -6 6 366.15 36.94
 3 -6 6 327.09 24.72
 3 6 6 394.82 38.67
 -3 -6 -6 347.51 38.65
 -3 6 -6 341.72 37.16
 -3 -6 -7 82.01 16.55
 3 6 7 65.6 17.66
 -3 6 -7 85.3 20.19
 -3 6 -7 56.03 17.63
 3 -6 7 64.07 16.16
 3 -6 7 67.92 12.08
 -3 -6 -7 62.44 16.2
 3 6 7 63.37 15.43
 -3 -6 -8 6.77 3.68
 -3 6 -8 2.05 1.7
 3 6 8 0.33 1.91
 -3 6 -8 3.64 4.05
 3 -6 8 0.78 4.11
 3 -6 8 1.8 2.05
 3 6 8 1.95 3.02
 -3 -6 -8 1.97 4.16
 -3 6 -8 0.98 4.95
 -3 6 -9 23.79 11.73
 -3 -6 -9 125.12 23.94
 -3 6 -9 61.96 19.96
 3 6 9 32.86 13.02
 -3 6 -9 30.58 13.37
 3 -6 9 32.54 15.15
 3 6 9 136.43 27.07
 -3 -6 -9 45.59 15.73
 -3 6 -10 13.63 7.39
 3 6 10 11.9 10.11
 -3 6 -10 8.32 6.57
 3 -6 10 25.84 12.77
 -3 -6 -10 58.61 21.03
 -3 6 -10 19.9 16.83
 -3 -6 -10 17.64 13.9
 -3 6 -11 19.1 9.22
 3 6 11 4.13 6.23
 -3 6 -11 10.13 13.2
 3 -6 11 3.04 8.26
 -3 -6 -11 39.24 18.65
 -3 -6 -11 11.51 11.51
 -3 6 -11 0.69 11.72
 -3 -6 -12 53.63 18.78
 -3 6 -12 58.02 14.17
 3 6 12 34.47 14.43
 -3 6 -12 43.9 16.77
 3 -6 12 43.21 14.56
 3 6 12 32.73 16.17
 -3 6 -12 33.51 12.32
 3 6 13 35.43 16.01
 -3 6 -13 22.37 10.49
 3 -6 13 44.12 14.9
 -3 -6 -13 58.82 17.01
 -3 6 -13 46.29 11.95
 -3 -6 -13 38.82 16.76
 -3 6 -13 21.4 12
 3 -6 14 41.58 14.16
 3 6 14 43.53 16.7
 -3 -6 -14 18.51 9.84
 -3 6 -14 27.81 11.58
 -3 6 -14 53.41 12.77
 3 -6 15 2.83 5.57
 3 6 15 2.1 3.33
 -3 -6 -15 1.54 6.43
 3 6 16 36.19 16.72
 -3 -6 -16 28.08 15.83
 -3 6 -16 42.1 14.48
 -3 6 -16 31.56 11.26
 3 -6 17 1.38 4.98
 3 6 17 13.68 10.49
 -3 -6 -17 15.43 13.93
 -3 6 -17 8.17 8.19
 3 6 18 98.81 29.9
 3 -6 18 96.13 23.81
 -3 6 -18 63.9 22.44
 -3 6 -18 100.6 22.1
 3 6 19 15.19 16.35
 3 -6 19 10.1 8.98
 -3 -6 -19 14.35 17.78
 -3 6 -19 -3.55 6.14
 3 6 20 2.25 2.12
 3 6 21 -10.79 17.72
 -3 6 -21 12.02 8.27
 3 7 -22 -11.63 10.47
 -3 7 22 6.99 16.5
 -3 7 21 15.87 19.79
 3 7 -20 1.65 1.32
 -3 7 20 6.98 9.86
 3 -7 -19 36.46 16.36
 -3 7 19 38.9 20.72
 -3 -7 18 27.39 10.88
 3 -7 -18 -1.43 5.84
 -3 7 18 31.33 15.68
 -3 -7 17 45.31 14.18
 3 -7 -17 35.08 16.94
 -3 7 17 66.57 24.2
 3 -7 -16 5.67 6.48
 -3 7 16 -3.08 5.56
 -3 -7 16 4.22 4.43
 3 -7 -15 28.31 14.02
 -3 -7 15 32.91 10.38
 -3 7 15 45.14 19.74
 -3 -7 15 13.38 10.52
 -3 -7 14 15.83 6.58
 -3 7 13 92.96 26.61
 -3 -7 13 42.52 14.45
 -3 7 12 32.03 30.9
 -3 7 12 25.63 14.47
 -3 -7 12 9.35 5.65
 -3 7 11 5.59 10.05
 -3 7 11 -1.03 5.39
 3 -7 -11 -2.17 8.18
 -3 -7 11 0.15 3.06
 -3 7 10 117.45 24.06
 -3 -7 10 169.8 25.11
 -3 7 10 127.06 24.99
 3 7 -10 78.48 17.26
 -3 7 9 205.96 34.66
 -3 -7 9 195.46 25.38
 -3 7 9 218.45 37.19
 3 7 -9 103.43 17.54
 3 -7 -9 130.15 28.68
 -3 -7 8 39.47 10.83
 -3 7 8 15.61 8.64
 3 -7 -8 15.12 7.56
 -3 7 8 12.46 8.88
 3 7 -8 7.12 5.29
 3 -7 -8 20.36 9.09
 3 7 -8 24.54 7.95
 3 -7 -7 26.96 10.05
 3 7 -7 28.46 8.65
 -3 7 7 65.05 21.94
 3 7 -7 24.21 9.72
 -3 -7 7 90.93 43.01
 -3 -7 7 43.47 12.5
 3 -7 -7 92.57 23.2
 3 7 -6 0.9 1.89
 3 -7 -6 6.11 9.7
 3 7 -6 -0.04 1.17
 3 7 -6 4.11 13.19
 3 -7 -5 13.32 7.8
 3 7 -5 7.67 3.4
 -3 -7 5 8 4.05
 3 7 -5 10.11 6.09
 3 -7 -5 8.01 5.26
 -3 -7 5 12.02 13.19
 3 7 -5 12.7 12.86
 3 -7 -4 40.18 14.02
 -3 7 4 41.96 15.19
 -3 -7 4 45.15 10.52
 3 7 -4 51.49 12.3
 3 7 -4 54.52 12.17
 -3 7 4 36.88 13.98
 3 -7 -4 48.87 14.43
 -3 -7 4 44.67 21.89
 -3 -7 3 5.56 5.36
 3 7 -3 2.67 3.26
 3 7 -3 0.85 3
 -3 7 3 6.16 14.35
 -3 7 3 3.63 6.38
 -3 -7 3 32.49 29.08
 3 7 -3 12.7 14.08
 -3 7 2 6.38 8.26
 3 7 -2 1.55 7.71
 -3 -7 2 13 5.48
 3 7 -2 14.56 7.73
 3 -7 -2 16.45 10.17
 3 7 -2 8.23 5.31
 -3 7 2 3.38 5.39
 3 -7 -2 2.88 3.87
 -3 -7 2 9.87 10.93
 3 7 -1 47.7 18.42
 -3 7 1 63.61 17.39
 -3 -7 1 55.86 9.18
 -3 -7 1 62.25 12.3
 3 -7 -1 63.71 15.9
 3 7 -1 47.54 15.25
 -3 7 1 65.65 17.41
 3 7 -1 51.07 14.16
 3 -7 -1 59.44 13.9
 -3 -7 1 41.38 19.63
 -3 7 0 35.24 14.75
 3 7 0 41.25 12.72
 3 7 0 53.34 14.51
 3 -7 0 37.38 12.09
 -3 -7 0 50.44 11
 -3 7 0 44.6 14.01
 3 -7 0 40.5 12.06
 -3 -7 0 30.31 16.14
 -3 -7 -1 34.62 16.04
 3 7 1 47.46 13.32
 3 7 1 45.9 14.96
 -3 -7 -1 37.51 9.36
 -3 -7 -1 48.9 11.89
 -3 7 -1 51.67 16
 3 -7 1 52.29 13.65
 -3 7 -1 37.33 13.66
 3 -7 1 36.67 11.29
 3 -7 1 43.22 9.43
 3 -7 2 -1.74 0.4
 3 7 2 2.39 3.32
 -3 -7 -2 1.5 2.9
 3 7 2 0.44 2.46
 -3 -7 -2 -0.47 16.08
 -3 7 -2 -1.52 3.75
 3 -7 2 1.93 2.85
 -3 7 -2 -0.25 3.64
 3 -7 2 0.49 3.78
 -3 -7 -2 -1.1 1.94
 3 7 3 304.59 35.52
 -3 -7 -3 340.07 29.1
 -3 7 -3 388.87 44.2
 3 -7 3 373.36 38.25
 -3 -7 -3 321.63 40.93
 3 -7 3 264.28 25.31
 -3 -7 -3 403.69 39.07
 3 -7 3 405.46 32.92
 -3 7 -3 361.68 41.02
 -3 -7 -4 49.48 11.41
 3 7 4 37.72 13.35
 -3 -7 -4 21.17 12.56
 -3 7 -4 48.28 14.78
 3 -7 4 34.4 15.01
 -3 7 -4 54.44 16.48
 -3 -7 -4 31.09 12.71
 3 7 4 49.26 13.95
 3 -7 4 60.29 10.45
 -3 -7 -5 0.82 2.99
 3 7 5 -0.38 3.07
 -3 7 -5 4.3 5.52
 -3 7 -5 -0.85 3.16
 -3 -7 -5 -1.84 0.54
 3 -7 5 -0.23 1.35
 3 7 5 2.13 3.87
 3 -7 5 -0.55 1.21
 -3 7 -5 -0.55 1.7
 -3 7 -6 191.68 22.1
 3 7 6 150.47 26.69
 -3 -7 -6 173.41 21.65
 -3 7 -6 238.55 34.08
 3 -7 6 123.44 13.05
 3 7 6 223.09 29.75
 -3 -7 -6 159.96 25.75
 -3 7 -6 179.33 27.92
 3 -7 6 175.07 27.37
 -3 7 -7 166.48 23.15
 3 7 7 146.92 26.44
 -3 -7 -7 193.47 23.88
 -3 7 -7 212.29 31.36
 3 -7 7 160.74 24.24
 3 7 7 177.28 27.77
 3 -7 7 78.39 9.6
 -3 -7 -7 130.81 23.97
 -3 7 -7 173.41 27.41
 -3 -7 -8 7.21 5.97
 -3 7 -8 3.33 4.3
 3 7 8 -1.81 3.58
 -3 7 -8 1.36 6.02
 3 -7 8 0.61 0.7
 -3 -7 -8 1.87 4.13
 3 7 8 5.64 5.1
 -3 7 -8 -0.61 3.81
 -3 7 -9 148.44 28.51
 -3 7 -9 200.69 29.22
 3 -7 9 138.8 24.74
 3 7 9 118.12 25.52
 3 7 9 179.52 28.61
 -3 -7 -9 166.25 30.25
 -3 7 -9 136.71 25.5
 -3 -7 -10 31.85 16.29
 -3 7 -10 13.56 9.56
 3 7 10 2.23 1.87
 -3 7 -10 10.6 9.59
 3 -7 10 6.86 6.53
 -3 -7 -10 4.87 6.3
 -3 7 -10 15.15 12.43
 -3 7 -11 36.42 10.28
 3 7 11 16.5 11.22
 -3 7 -11 16.73 9.3
 -3 -7 -11 24.44 10.61
 3 7 11 21.51 11.52
 -3 -7 -11 23.17 10.99
 -3 7 -11 21.58 9.96
 3 -7 11 19.48 8.76
 3 7 12 30.76 14.32
 3 -7 12 21.45 10.57
 -3 -7 -12 16.19 10.81
 -3 7 -12 48.23 12.2
 -3 -7 -12 29.36 12.02
 -3 7 -12 22.66 9.48
 3 7 13 97.71 24.32
 -3 7 -13 68.44 25.04
 3 -7 13 81.61 19.07
 -3 7 -13 129.61 19.21
 -3 7 -13 68.48 18.93
 -3 -7 -13 67.05 22.57
 3 -7 14 3.07 4.23
 -3 7 -14 3.15 2.55
 3 7 14 -6.89 6.13
 -3 7 -14 -1.05 3.02
 -3 -7 -14 6.28 6.57
 3 -7 15 30.51 11.97
 -3 7 -15 45.46 12.68
 3 7 15 26.32 12.44
 -3 -7 -15 12.78 9.99
 3 -7 16 11.06 6.19
 -3 7 -16 3.56 5.93
 3 7 16 8.64 5.56
 -3 -7 -16 12.34 11.32
 -3 7 -16 6.74 7.78
 3 -7 17 19.77 11.36
 -3 7 -17 13.58 7.41
 3 7 17 26.53 16.02
 -3 -7 -17 28.67 19.94
 -3 7 -17 12.31 9.51
 3 -7 18 10.79 11.17
 3 7 18 0.18 12.33
 -3 7 -18 4.67 8.38
 -3 -7 -18 13.07 13.77
 -3 7 -18 6.83 7.39
 3 7 19 21.09 18.02
 -3 -7 -19 19.88 11.36
 -3 7 -19 19.4 13.72
 3 7 20 0.64 5.16
 3 7 21 1.62 7.21
 -3 7 -21 3.87 8.44
 3 8 -22 1.8 8.56
 -3 8 21 -10.79 12.2
 3 8 -20 27.26 14.86
 -3 8 19 15.13 5.01
 -3 8 18 23.98 18.87
 3 -8 -18 35.66 15.73
 -3 8 17 81.6 25.64
 3 -8 -17 47.87 17.26
 -3 8 16 15.26 10.34
 3 -8 -16 1.3 1.59
 3 -8 -15 9.51 9.01
 -3 8 15 2.61 7.01
 -3 -8 15 19.37 9.23
 3 -8 -14 43.89 18.77
 -3 8 14 70.07 24.71
 -3 8 13 40.01 20.13
 -3 -8 13 24.28 10.35
 -3 8 12 86.99 25.18
 -3 8 12 138.42 31.15
 -3 -8 12 110.42 19.88
 -3 8 11 12.92 15.9
 3 -8 -11 6.95 1.14
 -3 -8 11 21.55 7.83
 -3 8 10 35.74 15.39
 -3 -8 10 72.6 13.91
 -3 8 10 79.07 20.33
 3 8 -10 50.32 12.68
 3 -8 -10 55.71 18.6
 -3 -8 9 137.83 20.43
 -3 8 9 99.28 22.14
 -3 8 9 166.05 29.04
 3 -8 -9 103.65 25.59
 3 8 -9 75.98 14.52
 -3 -8 8 2.58 5.66
 -3 8 8 7.23 5.64
 -3 -8 8 15.1 6
 3 8 -8 0.16 1.16
 -3 8 8 5.88 7.92
 3 -8 -8 11.55 8.05
 3 -8 -8 19.24 9.77
 3 8 -8 11.29 3.27
 3 -8 -7 123.64 26.83
 3 8 -7 98.41 14.45
 -3 -8 7 132.08 16.43
 3 -8 -7 95.17 21.9
 -3 8 7 114.07 24.02
 -3 -8 7 73.98 33.46
 3 -8 -6 89.03 21.81
 3 8 -6 76.28 13.04
 -3 8 6 85.46 21.95
 3 8 -6 91.36 13.94
 -3 -8 6 38.91 28.63
 -3 -8 5 105.56 14.09
 3 8 -5 95.53 15.98
 3 8 -5 70.37 13.74
 3 -8 -5 133.2 24.69
 -3 8 5 114.93 26.14
 3 -8 -5 96.83 24.05
 3 -8 -4 18.12 10.72
 -3 -8 4 33.37 8.31
 3 8 -4 27.36 9.8
 3 8 -4 25.97 8.8
 -3 8 4 70.17 25.61
 -3 -8 4 15 14.11
 3 8 -4 80.6 32.03
 3 8 -3 904.71 54.13
 -3 8 3 777.13 63.07
 3 8 -3 1016.71 60.58
 3 -8 -3 967.32 67.98
 -3 8 3 951.67 73.81
 3 8 -3 1128.21 99.13
 -3 -8 3 869.68 91.36
 -3 8 2 88.82 23.24
 3 -8 -2 75.48 18.08
 3 8 -2 78.34 18.29
 3 8 -2 83.57 17.6
 -3 8 2 71.36 20.67
 3 -8 -2 91.43 16.89
 -3 -8 2 71.04 25.65
 -3 -8 1 173.79 19.2
 3 8 -1 138.55 23.66
 -3 -8 1 147.12 11.12
 -3 8 1 180.11 29.99
 3 -8 -1 189.69 24.54
 -3 8 1 159.39 28.76
 3 -8 -1 170.12 25.28
 3 8 -1 171.86 27.96
 -3 -8 1 152 33.32
 -3 8 0 2.43 3.75
 -3 -8 0 5.04 3.86
 3 8 0 2.7 2.21
 3 -8 0 3.64 4.53
 3 8 0 7.89 6.28
 -3 -8 0 5.17 3.58
 -3 8 0 5.63 5.8
 3 -8 0 2.81 4.22
 -3 -8 0 5.51 5.85
 -3 -8 -1 124.6 16.56
 3 8 1 127.15 23.47
 3 -8 1 147.16 22.43
 -3 8 -1 124.42 26.7
 3 8 1 153.69 23.72
 -3 -8 -1 131.04 19.45
 3 -8 1 125.48 21.02
 3 -8 1 121.9 17.67
 -3 -8 -1 118.34 35.66
 -3 8 -1 136.66 26.7
 -3 -8 -2 8.22 9.27
 -3 -8 -2 9.38 5.7
 3 8 2 15.64 11.59
 -3 -8 -2 12.05 6.64
 3 -8 2 17 7.92
 -3 8 -2 4.8 3.63
 -3 8 -2 11.67 9.48
 3 -8 2 26.29 10.27
 3 -8 2 8.45 4.46
 3 -8 3 4.13 4.17
 3 8 3 13.71 22.68
 -3 -8 -3 25.59 14.04
 -3 8 -3 4 6.26
 -3 -8 -3 5.77 6.65
 -3 8 -3 3.83 6.52
 3 -8 3 0.28 1.59
 3 8 3 2.61 3.73
 -3 -8 -3 0.73 2.76
 3 -8 4 156.27 23.49
 -3 -8 -4 176.32 32.37
 3 8 4 222.72 30.07
 -3 -8 -4 252.36 23.99
 3 -8 4 261.82 19.91
 3 8 4 258.79 31.97
 -3 8 -4 226.56 32.75
 -3 -8 -4 249.24 32.6
 3 -8 4 235.02 32.15
 -3 8 -4 243.25 34.82
 -3 -8 -5 204.42 23.61
 3 8 5 161.7 28.14
 3 -8 5 231.53 30.63
 -3 8 -5 256.46 34.87
 3 -8 5 178.72 15.99
 3 8 5 198.39 28.29
 -3 8 -5 217.58 31.44
 -3 -8 -5 158.07 26.3
 -3 -8 -6 164.96 21.79
 3 8 6 156.67 28.03
 3 -8 6 165.52 25.51
 -3 8 -6 195.22 32.03
 -3 8 -6 145.7 25.04
 3 8 6 190.92 27.76
 -3 -8 -6 138.58 24.66
 -3 -8 -7 51.96 14.48
 -3 8 -7 21.65 11.54
 3 8 7 30.17 12.52
 -3 8 -7 33.17 15.79
 -3 -8 -7 14.6 9.22
 3 -8 7 16.06 8.92
 -3 8 -7 24.83 10.39
 3 8 7 31.32 14.53
 -3 -8 -8 -0.13 2.88
 -3 8 -8 2.38 2.11
 3 8 8 -1.09 3.83
 -3 8 -8 0.76 2.54
 3 -8 8 0.69 1.01
 -3 8 -8 3.58 4.34
 3 8 8 2.91 5.37
 -3 -8 -8 0.09 4.17
 -3 -8 -9 12.53 12.44
 -3 8 -9 12.97 8.7
 3 8 9 7.02 4.28
 -3 8 -9 8.38 9.58
 3 -8 9 9.09 8.04
 -3 8 -9 6.86 7.51
 -3 -8 -9 2.15 5.03
 -3 -8 -10 12.22 13.35
 -3 8 -10 -1.89 2.55
 3 8 10 2.66 5.18
 -3 8 -10 4.51 7.9
 3 -8 10 1.39 5.77
 -3 8 -10 -0.41 9.3
 3 8 10 13.8 15.19
 -3 -8 -10 -0.3 2.09
 -3 -8 -11 90.54 20.89
 -3 8 -11 170.94 21.66
 3 8 11 80.22 22.04
 -3 8 -11 113.97 20.76
 3 -8 11 86.03 19.09
 3 8 11 122.26 25.28
 -3 8 -11 132.37 31.54
 3 8 12 106.34 26.78
 3 -8 12 119.54 22.1
 -3 8 -12 197.45 23.05
 -3 8 -12 113.05 22.13
 -3 -8 -12 137.95 28.79
 3 8 13 56.12 19.83
 -3 8 -13 45.33 16.7
 3 -8 13 53.92 13.86
 -3 8 -13 67.36 13.88
 -3 8 -13 55.49 15.4
 -3 -8 -13 47.63 19.12
 3 -8 14 57.88 15.14
 -3 8 -14 96.5 18.32
 3 8 14 62.73 22.22
 -3 -8 -14 42.44 18
 -3 8 -14 58.41 17.91
 3 -8 15 6.01 1.83
 -3 8 -15 15.47 7.62
 3 8 15 -3.19 10.49
 -3 -8 -15 6.25 8.13
 3 -8 16 -0.08 1.21
 -3 8 -16 -0.12 4.67
 3 8 16 -5.48 5.84
 -3 8 -16 6.05 8
 -3 -8 -16 5.76 9.37
 3 -8 17 4.41 9.12
 -3 8 -17 12.72 8.51
 -3 8 -17 2.46 4.44
 3 8 17 -1.69 6.19
 3 -8 18 27.94 13.66
 3 8 18 24.13 14.83
 -3 8 -18 10.08 15.93
 -3 -8 -18 13 14.49
 -3 8 -19 -2.7 2.98
 3 8 20 12.06 19.39
 -3 8 -21 -12.14 15.28
 3 9 -22 3.41 14.19
 3 9 -20 14.53 14.21
 -3 9 20 13.1 19.44
 3 -9 -18 25.55 14.55
 -3 9 18 40.73 17
 -3 -9 17 12.65 5.01
 -3 9 17 11.42 13.29
 -3 -9 16 1.95 7.65
 -3 9 16 13.91 10.53
 -3 -9 16 6.73 3.94
 3 -9 -16 -1.77 3.24
 -3 -9 15 25.87 9.7
 -3 9 15 19.99 12.97
 3 -9 -15 7.64 6.41
 -3 -9 15 16.86 6.24
 -3 -9 14 -1.02 0.83
 -3 9 14 1.42 4.38
 3 -9 -14 1.76 3.2
 -3 9 13 49.27 19.52
 -3 -9 13 101.98 11.38
 3 -9 -13 69.89 18.28
 -3 -9 12 211.44 22.35
 -3 -9 12 200.49 15.77
 -3 -9 11 78.68 9.89
 -3 -9 11 92.21 14.19
 -3 9 11 52.24 17.51
 3 9 -11 44.58 12.49
 -3 -9 10 37.2 9.66
 3 9 -10 24.11 7.95
 3 -9 -10 42.43 17.04
 -3 -9 10 51.81 8.88
 -3 9 10 25.85 12.21
 -3 -9 9 102.76 13.3
 -3 -9 9 86.79 9.15
 -3 9 9 64.38 21.02
 -3 9 9 95.2 25.69
 3 9 -9 53.6 12.34
 -3 -9 8 178.2 49.97
 3 9 -8 222.18 22.97
 -3 9 8 174.97 31.67
 3 -9 -8 252.96 38.97
 -3 9 8 206.73 32.58
 -3 -9 8 298.25 17.93
 -3 -9 8 274.3 19.67
 -3 -9 7 95.03 52.18
 -3 9 7 30.58 22.65
 3 9 -7 8.52 5.26
 3 -9 -7 113.27 25.12
 -3 9 7 38.53 19.72
 3 9 -7 0.76 2.44
 3 -9 -7 2.65 7.83
 3 9 -6 209.38 22.15
 3 9 -6 261.34 23.09
 3 -9 -6 188.87 28.51
 -3 9 6 206.87 33.55
 3 -9 -6 282.28 40.45
 3 9 -5 8.29 4.86
 3 -9 -5 10.06 4.54
 3 9 -5 4.77 2.4
 -3 9 5 8.96 10.58
 3 -9 -5 11.83 8.99
 -3 -9 5 20.58 16.63
 3 -9 -4 32.45 11.51
 3 9 -4 41.9 10.89
 3 9 -4 56.01 27.06
 3 9 -4 36.77 9.48
 -3 9 4 29.51 11.94
 3 -9 -4 26.58 9.5
 -3 -9 4 19.62 16.71
 3 9 -3 53.05 14.34
 3 -9 -3 41.47 14.07
 -3 9 3 42.97 17.72
 3 9 -3 36.59 22.58
 -3 9 3 24.51 12.59
 3 9 -3 39.21 11.86
 -3 9 2 30.04 16.38
 3 9 -2 49.32 13.45
 -3 -9 2 67.34 10.24
 3 9 -2 82.58 28.96
 -3 9 2 64.28 20.57
 3 9 -2 60.95 15.64
 -3 -9 1 54.56 21.86
 -3 -9 1 70.93 10.91
 3 -9 -1 75.93 16.35
 3 9 -1 78.63 18.16
 -3 9 1 68.34 23.71
 3 9 -1 74.19 15.73
 3 -9 -1 93.07 16.93
 -3 9 1 77.05 21.26
 -3 -9 0 174.44 39.63
 -3 -9 0 269.39 21.8
 3 9 0 238.74 33.84
 -3 9 0 225.82 39.61
 -3 9 0 271.14 40.24
 3 -9 0 358.84 34.28
 3 -9 0 301.07 31.59
 -3 -9 0 241.93 18.98
 3 9 0 293.55 34.18
 3 -9 0 233.41 26.56
 -3 9 -1 37.6 15.31
 3 -9 1 52.94 12.87
 -3 -9 -1 55.91 21.49
 -3 -9 -1 54.6 10.26
 3 9 1 37.87 13.95
 -3 -9 -1 47.24 10.94
 3 -9 1 62.46 14.63
 -3 9 -1 54.78 19.29
 3 -9 1 65.27 14.25
 3 9 1 57.69 15.02
 3 9 2 161.93 26.94
 -3 -9 -2 154.46 17.24
 3 -9 2 200.97 26.53
 -3 9 -2 151.32 29.14
 -3 9 -2 162.68 30.28
 3 -9 2 116.76 20.48
 -3 -9 -2 156.12 34.48
 3 9 2 190.7 26.78
 -3 -9 -2 190.12 25.22
 3 -9 2 192.69 22.58
 3 9 3 185.9 27.82
 -3 -9 -3 204.91 20.49
 3 -9 3 236.8 29.43
 -3 9 -3 195.12 32.88
 3 9 3 267.4 31.76
 -3 9 -3 230.45 35.94
 3 -9 3 245.4 21.74
 3 -9 3 172.79 26.35
 3 -9 4 0.76 3.18
 -3 -9 -4 -0.54 3.38
 3 9 4 0.24 1.3
 -3 9 -4 -0.36 4.81
 -3 -9 -4 -5.75 4.77
 -3 9 -4 0.54 1.75
 3 -9 4 2.11 6.37
 3 9 4 -0.41 2.67
 3 -9 4 0.73 1.23
 -3 -9 -5 28.01 9.25
 3 9 5 15.35 8.61
 -3 9 -5 27.71 11.56
 -3 -9 -5 22.58 9.04
 -3 9 -5 14.03 7.91
 3 -9 5 5.29 6.4
 3 -9 5 0.57 1.05
 3 9 5 22.87 9.27
 3 -9 5 16.11 8.46
 -3 -9 -6 71.08 18.06
 -3 9 -6 51.15 17.1
 3 9 6 53.2 16.14
 -3 9 -6 64.56 19.8
 -3 -9 -6 52.14 15.81
 3 -9 6 84.93 20.87
 -3 9 -6 60.03 21.01
 3 9 6 68.9 17.42
 -3 -9 -7 201.88 27.17
 -3 9 -7 208.85 32.07
 3 9 7 137.69 26.61
 3 -9 7 153.78 24.5
 -3 9 -7 184.57 24.04
 -3 9 -7 166.76 27.6
 3 9 7 143.96 24.23
 -3 -9 -7 139.36 25.7
 3 9 8 12.06 9.14
 -3 9 -8 20.09 10.97
 -3 9 -8 13.73 21.09
 3 -9 8 33.56 15.54
 -3 9 -8 16.31 17.13
 3 9 8 13.09 21.17
 -3 -9 -8 4.28 12.22
 -3 -9 -9 68.63 18.89
 -3 9 -9 62.32 15.93
 3 9 9 49.87 16.17
 -3 9 -9 56.32 18.55
 3 -9 9 49 13.5
 -3 9 -9 56.69 20.74
 3 9 9 68.51 19.14
 -3 -9 -9 39.45 14.95
 -3 -9 -10 18.47 13.77
 -3 9 -10 39.63 11
 -3 9 -10 21.08 8.96
 3 -9 10 21.23 9.95
 -3 9 -10 22.78 15.27
 3 9 10 12.83 13.63
 -3 -9 -10 21.59 11.09
 3 -9 11 41.58 13.74
 -3 9 -11 57.85 15.19
 -3 9 -11 66.89 21.5
 -3 9 -11 82.51 14.78
 3 9 11 33.27 15.18
 -3 9 -12 108.92 17.61
 3 9 12 82.45 24.4
 -3 9 -12 97.41 20.26
 3 -9 12 84.35 18.48
 -3 -9 -12 78.3 23.45
 -3 9 -12 110.22 28.1
 3 9 13 9.94 8.4
 -3 9 -13 19.77 13.48
 3 -9 13 5.71 4.69
 -3 9 -13 20 7.72
 -3 9 -13 17.29 10.91
 -3 -9 -13 6.58 7.19
 3 -9 14 0.82 2.18
 -3 9 -14 6.37 5.07
 3 9 14 8.77 7.61
 -3 -9 -14 7.17 5.97
 -3 9 -14 6.98 6.37
 3 -9 15 6.43 3.1
 -3 9 -15 6.43 6.15
 3 9 15 -1.37 9.7
 -3 -9 -15 5.23 9.16
 3 -9 16 9.14 6.93
 -3 9 -16 6.5 5.9
 3 9 16 13.15 14.54
 -3 9 -16 8.56 6.53
 -3 -9 -16 2.78 5.88
 3 -9 17 -5.35 8.38
 -3 9 -17 13.54 7.37
 -3 9 -17 -0.31 1.33
 3 9 17 -8.88 11.84
 3 -9 18 3.8 2.72
 -3 9 -18 -7.65 8.1
 -3 -9 -18 -0.35 6.37
 3 9 19 -24.41 23.11
 -3 9 -19 -6.14 7.39
 -3 9 -21 -1.98 3.15
 3 10 -22 68.05 26.83
 3 10 -20 10.1 8.37
 -3 10 19 8.34 7.32
 3 -10 -18 3.27 2.6
 -3 -10 17 -0.24 2.59
 -3 10 17 -4.48 8.32
 3 -10 -17 7.75 9.22
 -3 -10 17 2.56 1.94
 -3 10 16 16.33 16.73
 -3 -10 16 -1.6 1.25
 3 -10 -16 13.88 13.82
 -3 -10 15 9.59 2.78
 -3 10 15 6.07 11.16
 -3 -10 15 12.8 3.05
 3 -10 -15 3.2 6.71
 -3 -10 14 -2.18 1.89
 -3 10 14 9.03 9.42
 3 -10 -14 5.89 8.37
 -3 -10 14 -0.05 0.98
 -3 10 13 7.04 10.88
 3 -10 -13 1.43 2.09
 3 10 -13 2.74 3.82
 -3 -10 13 3.47 0.55
 -3 -10 13 4.86 3.09
 3 -10 -12 261.47 36.61
 -3 10 12 190.84 33.64
 -3 -10 12 240.34 15.76
 -3 10 11 20.49 13.89
 3 -10 -11 9.02 8.17
 -3 10 11 1.13 6.95
 3 10 -11 3.46 3.66
 -3 -10 11 2.68 1.65
 -3 -10 11 3.91 1.67
 3 10 -10 32.84 9.25
 3 -10 -10 77.65 22.43
 -3 -10 9 5.63 8.4
 -3 10 9 10.98 8.32
 -3 10 9 12.42 8.76
 3 -10 -9 4.82 3.95
 3 10 -9 9.08 4.6
 -3 -10 9 17.12 2.51
 -3 -10 8 5.87 5.79
 -3 10 8 15.16 8.95
 -3 10 8 15.75 10.9
 3 10 -8 14.77 4.79
 3 -10 -8 37.96 15.2
 -3 -10 8 21.48 3.12
 -3 -10 7 26.46 20.98
 -3 -10 7 43.84 6.08
 -3 10 7 22.97 11.82
 -3 -10 7 47.03 5.16
 -3 10 7 23.92 13.36
 3 10 -7 0.22 1.8
 3 -10 -7 37.75 16.77
 3 10 -7 45.81 10.85
 -3 10 6 156.76 38.04
 -3 -10 6 62.85 8.37
 -3 10 6 87.04 38.6
 3 -10 -6 12.4 12.07
 -3 -10 6 348.26 89.46
 3 10 -6 11.41 6.09
 3 -10 -6 287.98 36.15
 3 10 -6 10.56 7.56
 3 10 -5 47.45 12.52
 3 -10 -5 50.93 16.22
 3 10 -5 38.04 9.83
 -3 10 5 21.93 12.04
 3 -10 -5 39.28 11.99
 -3 -10 5 8.82 15.62
 3 10 -4 2.72 4.09
 -3 -10 4 6.87 10.77
 3 -10 -4 5.31 3.76
 3 10 -4 1.18 2.91
 3 -10 -4 1.54 2.99
 -3 -10 3 -3.49 11
 3 -10 -3 6.96 4.43
 3 10 -3 3.39 3.82
 -3 -10 3 5.02 2.4
 -3 10 3 0.43 1.94
 3 10 -3 6.88 5.31
 3 -10 -3 1.89 3.59
 -3 10 3 11.29 10.36
 -3 -10 2 4.27 9.75
 3 10 -2 14.57 8.76
 -3 -10 2 14.92 4.33
 3 10 -2 18.44 8.32
 -3 10 2 15.46 11.13
 3 -10 -2 6.26 6.91
 -3 10 2 9.86 9.35
 -3 -10 1 -0.16 5.99
 -3 -10 1 1.14 1.68
 3 -10 -1 1.34 2.5
 3 10 -1 1.54 4.16
 -3 10 1 0.11 3.52
 3 10 -1 0.84 3.13
 3 -10 -1 10.96 6.03
 -3 10 1 5.12 7.36
 -3 10 0 -0.94 1.52
 3 -10 0 -1.52 3.63
 -3 -10 0 5.81 10.01
 -3 -10 0 0.5 1.11
 3 10 0 0.5 3.09
 3 -10 0 -2.72 4.33
 -3 10 0 0.22 3.49
 3 -10 0 -1.13 3.21
 3 10 0 1.37 3.57
 -3 -10 -1 13.99 12.19
 -3 -10 -1 12.96 4.92
 3 10 1 9.51 5.65
 3 -10 1 12.36 6.11
 -3 -10 -1 14.94 5.59
 -3 10 -1 7.19 6.04
 3 -10 1 12.18 6.43
 -3 10 -1 15.33 10.04
 3 -10 1 9.79 4.7
 -3 -10 -2 0.27 1.39
 3 -10 2 3.17 5.26
 -3 -10 -2 2.67 2.4
 3 10 2 6.95 4.63
 -3 -10 -2 1.14 2
 -3 10 -2 2.09 5.73
 -3 10 -2 2.92 5.91
 3 -10 2 0.41 1.14
 3 10 2 3.16 4.64
 3 -10 2 4.33 3.03
 -3 -10 -3 -0.63 4.42
 3 -10 3 -0.24 2.98
 -3 -10 -3 -0.04 1.33
 3 10 3 -0.16 0.99
 -3 10 -3 2.83 5.77
 -3 10 -3 -0.97 1.41
 3 -10 3 2.01 2.48
 3 10 3 -0.2 2.9
 3 -10 3 -0.21 0.6
 -3 -10 -4 -1.99 2.04
 3 -10 4 4.21 2.32
 -3 -10 -4 2.32 2.86
 3 10 4 1.56 1.2
 -3 10 -4 0.19 1.4
 -3 -10 -4 3.1 4.33
 -3 10 -4 7.93 7.06
 3 -10 4 6.19 6.13
 3 10 4 2.16 0.88
 -3 -10 -5 5.67 13.79
 3 -10 5 0.37 9.93
 -3 -10 -5 4.02 6.63
 -3 10 -5 2.6 1.57
 -3 -10 -5 0.47 4.67
 3 -10 5 5.88 9.16
 3 10 5 3.09 5.05
 3 10 5 4.13 5.98
 -3 10 -5 1.29 4.92
 -3 -10 -6 595.04 43.73
 3 10 6 513.29 51.34
 -3 10 -6 649.83 56.49
 3 -10 6 481.45 44.67
 3 10 6 642.03 51.23
 -3 10 -6 542.97 52.36
 -3 -10 -6 445.46 46.34
 -3 10 -7 24.73 12.63
 3 10 7 13 8.77
 -3 10 -7 18.9 11.09
 -3 -10 -7 10.82 8.89
 3 -10 7 23.93 13.11
 -3 10 -7 23.8 10.95
 3 10 7 20.77 9.37
 3 10 8 -0.51 2.09
 -3 10 -8 -2.75 3.96
 -3 10 -8 0.17 2.88
 -3 -10 -8 0.64 4.54
 3 -10 8 -0.89 2.71
 -3 10 -8 -8.9 7.32
 -3 -10 -8 2.68 5.41
 -3 -10 -9 -2.34 3.97
 -3 10 -9 -0.7 1.8
 -3 10 -9 -3.5 2.25
 3 -10 9 1.87 3.44
 -3 10 -9 1 6.35
 3 10 9 3.49 6.58
 -3 -10 -9 3.27 25.67
 3 10 10 2.61 3.32
 -3 10 -10 11.75 6.68
 -3 10 -10 12.38 9.7
 3 -10 10 23.72 10.54
 -3 10 -10 12.08 11.06
 -3 -10 -10 6.03 8.07
 3 10 11 26.15 15.06
 -3 10 -11 23.85 9.84
 3 -10 11 21.91 9.22
 -3 10 -11 44.12 10.34
 -3 -10 -11 22.51 12.79
 -3 10 -12 93.59 16.5
 3 10 12 13.96 11.4
 -3 10 -12 51.68 19.03
 3 -10 12 36.33 12.29
 -3 10 -12 87.62 35.82
 -3 -10 -12 16.87 13.53
 3 10 13 0.83 5.73
 -3 10 -13 9.81 8.6
 3 -10 13 4.64 3.13
 -3 10 -13 10.29 5.69
 -3 -10 -13 5.05 5.92
 3 10 14 9.85 7.65
 -3 10 -14 15.07 8.12
 3 -10 14 8 6.57
 -3 10 -14 26.42 10.48
 -3 -10 -14 6.96 5.69
 3 -10 15 8.2 6.64
 -3 10 -15 15.9 8.25
 3 10 15 12.02 9.46
 -3 -10 -15 17.71 13.75
 3 -10 16 18.21 9.66
 -3 10 -16 23.37 9.71
 3 10 16 21.43 17.12
 -3 10 -16 39.9 16.18
 -3 -10 -16 16.29 10.63
 3 -10 17 4.32 5.94
 -3 10 -17 -3.91 2.59
 -3 -10 -17 10.27 15.74
 -3 10 -17 -2.99 2.21
 -3 10 -18 3.48 3.29
 -3 -10 -18 5.43 11.01
 3 10 18 -4.22 8.44
 -3 10 -19 10.92 12.12
 3 10 19 16.75 19.31
 -3 10 -20 10.63 6.47
 3 11 -20 6.01 6.8
 3 11 -19 -0.12 5.53
 -3 11 18 41.89 21.68
 3 11 -17 6.57 11.9
 3 -11 -17 9.25 11.64
 3 11 -16 82.7 23.71
 -3 11 16 74.67 22.86
 3 11 -15 22.99 12.9
 3 -11 -15 7.81 10.01
 -3 11 15 0.76 10.37
 3 11 -14 15.35 10.05
 3 -11 -14 8.06 7.22
 -3 11 14 6.13 6.8
 3 11 -13 -0.52 5.09
 3 -11 -13 2.06 2.39
 -3 11 13 -4.74 4.77
 3 11 -12 4.26 6.03
 3 -11 -12 20.24 13.55
 -3 11 12 37.3 21.15
 -3 11 11 22.34 15.69
 3 -11 -11 51.75 19
 3 11 -11 5.81 4.28
 -3 11 11 31.48 20.53
 3 -11 -10 47.39 15.74
 -3 11 10 55.78 20.2
 3 11 -10 37.64 9.33
 -3 11 10 51.16 18.89
 3 -11 -9 55.26 20.34
 -3 11 9 41.73 26.94
 3 -11 -9 18.76 12.59
 3 11 -9 10.12 4.02
 3 11 -8 7.37 4.32
 -3 11 8 9.08 10.06
 -3 -11 8 21.34 23.6
 -3 -11 7 21.86 19.45
 -3 11 7 10.7 8.63
 -3 11 7 18.67 14.98
 3 -11 -7 47.2 16.67
 3 11 -7 30.53 9.05
 -3 -11 6 16.61 15.42
 3 11 -6 23.95 10.62
 -3 11 6 11.62 10.2
 -3 11 6 11.1 6.53
 3 11 -6 16.07 4.66
 3 -11 -6 39.04 16.21
 3 11 -5 30.95 10.64
 3 -11 -5 43.21 15.93
 3 11 -5 22.16 8.35
 -3 11 5 24.95 15.56
 3 -11 -4 168.08 25.79
 3 11 -4 25.13 13.12
 -3 -11 4 51.86 6.79
 -3 -11 4 191.74 64.32
 3 11 -4 20.71 11.49
 3 -11 -4 23.12 12.72
 -3 -11 3 -0.84 7.71
 3 -11 -3 3.75 4.3
 3 11 -3 -0.64 1.04
 -3 -11 3 10.1 3.23
 3 11 -3 4.87 4.12
 -3 11 3 0.83 6.13
 -3 11 3 3.93 5
 -3 -11 2 25.31 18.17
 -3 -11 2 14.35 4.4
 3 11 -2 21.33 10.07
 3 11 -2 23.65 8.46
 -3 11 2 9.8 11.27
 3 -11 -2 14.66 7.52
 -3 11 2 19.63 12.64
 -3 11 1 2.14 7.73
 -3 -11 1 12.77 11.8
 -3 -11 1 6.05 2.35
 3 11 -1 0.07 2.98
 3 -11 -1 5.13 4.17
 -3 11 1 2.28 6.22
 3 -11 -1 5.81 3.16
 3 11 -1 10.06 5.45
 3 -11 0 73.68 16.87
 -3 11 0 54.64 20.29
 -3 -11 0 58.08 26.14
 -3 -11 0 66.5 9.92
 3 11 0 62.9 17.83
 3 -11 0 75.22 15.09
 -3 11 0 36.43 21.9
 3 -11 0 67.8 14.61
 3 11 0 73.13 15.96
 -3 11 -1 2.22 4.29
 3 -11 1 5.77 4.19
 -3 -11 -1 -2.07 6.28
 -3 -11 -1 4.69 3.19
 3 11 1 4.5 5.58
 3 -11 1 6.07 4.23
 -3 -11 -1 5.3 1.79
 -3 11 -1 4.17 4.8
 3 -11 1 2.2 5.2
 3 11 1 3.03 2.31
 -3 11 -2 -1.68 2.72
 -3 -11 -2 5.16 8
 3 -11 2 5.05 5.71
 -3 -11 -2 1 2.2
 3 11 2 1.7 4.45
 -3 -11 -2 1.44 1.8
 -3 11 -2 -1.67 5.76
 3 -11 2 0.84 0.65
 3 -11 2 -0.5 1.59
 3 -11 2 0.85 1.27
 3 11 2 4.44 2.64
 -3 -11 -3 84.19 25.05
 3 -11 3 93.59 22.79
 -3 -11 -3 90.61 16.71
 3 11 3 63.88 18.64
 -3 -11 -3 112.61 20.63
 -3 11 -3 89.07 25.06
 -3 11 -3 68.03 21.91
 3 -11 3 98.84 17.11
 3 11 3 118.12 20.69
 3 -11 4 284.71 38.22
 -3 -11 -4 295.49 47.97
 -3 -11 -4 318.32 30.02
 3 11 4 272.95 37.23
 3 11 4 374.92 38.71
 -3 -11 -4 332.23 35.48
 -3 11 -4 373.46 47.15
 3 -11 4 363.94 34.69
 -3 11 -4 379.41 46.92
 3 -11 5 360.66 46.05
 -3 -11 -5 442.56 57.46
 3 -11 5 603.04 44.9
 -3 11 -5 623.89 58.37
 -3 -11 -5 500.99 37.61
 3 11 5 406.47 46.11
 3 11 5 580.44 49.44
 -3 11 -5 522.31 56.67
 -3 -11 -5 400.77 41.9
 -3 11 -6 3.59 1.57
 3 11 6 1.04 3.47
 3 11 6 -2.92 1.55
 -3 11 -6 0.3 5.07
 -3 -11 -6 1.72 2.82
 3 -11 6 4.18 5.76
 3 -11 6 2.38 6.7
 -3 11 -7 13.48 8.62
 3 11 7 5.44 3.68
 -3 -11 -7 25.21 11.23
 3 -11 7 15.46 10.24
 -3 -11 -7 8.22 5.53
 -3 11 -7 7.36 7.19
 -3 -11 -8 30.12 10.89
 3 -11 8 18.72 12.14
 -3 11 -8 18.28 8.92
 3 11 8 16.51 9.31
 -3 -11 -8 22.22 12.29
 -3 11 -8 40.19 14.09
 3 11 9 204.12 37.2
 -3 11 -9 257.54 35.6
 -3 11 -9 263.83 35.18
 -3 -11 -9 212.99 33.26
 3 11 10 31.72 16.22
 -3 11 -10 41.29 17.94
 -3 -11 -10 35.16 15.52
 -3 11 -10 41.78 15.8
 -3 11 -11 63.99 18.58
 -3 11 -11 97.26 25.41
 3 11 11 73.83 23.47
 -3 -11 -11 38.64 17.64
 -3 11 -12 58.82 17.26
 -3 11 -12 42.04 15.27
 -3 -11 -12 44.36 16.82
 3 11 12 48.45 19.98
 -3 11 -13 5.83 6.32
 -3 -11 -13 1.78 7.03
 3 11 13 -4.39 11.97
 -3 11 -14 4.81 5.55
 -3 -11 -14 2.64 5.78
 3 11 14 -6.89 9.72
 -3 -11 -15 4.53 2.8
 3 11 15 9.63 11.4
 -3 11 -16 5.95 7.5
 -3 11 -17 27.88 13.35
 -3 -11 -17 15.48 9.28
 3 11 17 4.1 15.34
 3 11 18 5.46 3.07
 -3 11 -18 1.19 4.36
 -3 11 -19 17.54 13.85
 -3 11 -20 13.55 10.34
 3 12 -19 -4.3 6.57
 -3 12 18 -12.46 11.78
 3 -12 -17 17.59 14.78
 -3 12 17 4.35 9.58
 3 12 -16 -0.86 8.47
 3 -12 -16 -0.83 5.25
 3 12 -15 50.31 16.15
 3 -12 -15 34.42 17.62
 -3 12 15 19.71 16.94
 3 12 -14 42.04 11.71
 3 -12 -14 28.68 15.5
 -3 12 14 19.45 13.13
 3 12 -13 2.78 4.57
 3 -12 -13 1.2 4.57
 -3 12 13 5.02 6.42
 3 12 -12 0.33 4.14
 3 -12 -12 -0.48 3.83
 -3 12 12 3.89 6.13
 3 12 -11 63.68 11.31
 3 -12 -11 63.71 18.54
 -3 12 11 47.55 15.81
 3 12 -10 1.89 1.98
 -3 12 10 0.5 3.84
 -3 12 10 6.37 9.43
 3 -12 -10 -0.09 1.99
 -3 12 9 36.92 17.25
 -3 -12 9 36.29 25.88
 -3 12 9 54.82 18.87
 3 12 -9 91.6 14.87
 3 12 -8 45.78 10.63
 -3 -12 8 26.72 20.49
 -3 12 8 18.32 9.05
 3 -12 -8 40.61 14.03
 -3 12 8 32.43 16.9
 3 -12 -8 50.83 19.96
 -3 -12 7 228.62 61.51
 -3 12 7 193.21 33.5
 3 -12 -7 214.25 31.87
 3 12 -7 331.25 31.91
 3 -12 -7 313.5 46.05
 -3 12 6 21.91 15.05
 3 12 -6 6.41 6.82
 -3 -12 6 22.37 34.82
 -3 12 6 22.58 20.98
 3 -12 -6 23.88 10.86
 3 12 -6 5.27 6.17
 3 -12 -6 12.92 11.05
 3 12 -5 49.56 16.26
 3 -12 -5 41.17 15.91
 -3 -12 5 12.44 17.79
 3 12 -5 38.1 9.63
 -3 12 5 52.3 23.42
 3 -12 -5 39.5 13.7
 -3 12 5 41.79 14.38
 -3 -12 5 36.37 4.34
 3 12 -4 8.77 8.87
 3 -12 -4 13.83 8.61
 -3 -12 4 23.15 23.42
 3 12 -4 10.2 6.88
 3 -12 -4 22.22 10.28
 -3 12 4 8.42 13.35
 -3 -12 4 26.98 4.47
 3 -12 -3 38.77 13.55
 3 12 -3 28.67 14.09
 -3 12 3 50.68 26.31
 3 12 -3 47.79 12.14
 3 -12 -3 85.04 23.44
 -3 -12 3 60.46 8.21
 3 -12 -3 47.28 14.49
 -3 12 2 2.91 8.82
 -3 -12 2 7.93 23.95
 -3 -12 2 12.77 3.66
 -3 12 2 4.75 11.9
 3 12 -2 -0.53 4.15
 3 -12 -2 20.91 7.97
 3 12 -2 0.94 1.21
 -3 12 1 94.61 26.42
 3 -12 -1 69.28 19.37
 -3 -12 1 41.3 26.11
 -3 -12 1 93.84 11.73
 3 12 -1 65.45 16.57
 3 -12 -1 94.64 17.02
 -3 12 1 61.53 27.09
 3 -12 -1 59.06 14.59
 3 12 -1 106.04 20.21
 3 -12 0 2.53 2.73
 -3 12 0 5.04 7.63
 -3 -12 0 3.74 6.39
 -3 -12 0 3.68 2.87
 3 12 0 5.02 7.59
 3 -12 0 2.35 1.76
 -3 12 0 0.94 4.05
 3 -12 0 1.18 1.84
 3 -12 0 0.34 2.4
 3 12 0 5.61 0.7
 -3 12 -1 94.98 26.12
 -3 -12 -1 118.52 34.68
 3 -12 1 118.7 23.87
 -3 -12 -1 95.59 14.02
 3 12 1 89.37 19.17
 -3 12 -1 119.63 33.1
 3 -12 1 77.1 17.56
 3 -12 1 13.7 8.77
 3 12 1 119.23 21.4
 3 -12 1 125.25 15.03
 -3 12 -2 110.31 28.11
 -3 -12 -2 83.62 27.48
 3 -12 2 82.26 21.63
 -3 -12 -2 90.92 13.8
 3 12 2 68.12 18.32
 -3 -12 -2 95.35 14.23
 -3 12 -2 86.98 25.98
 3 -12 2 105.27 16.93
 3 12 2 116.34 20.73
 -3 12 -3 180.01 37.39
 -3 -12 -3 172.47 40.29
 3 -12 3 151.44 28.7
 3 12 3 146.13 27.05
 -3 -12 -3 147.53 19.53
 -3 12 -3 191.18 34.58
 3 -12 3 152.73 20.34
 3 12 3 181.89 27.08
 -3 -12 -3 181.85 23.85
 -3 -12 -4 88.56 27.14
 3 -12 4 72 21.67
 -3 -12 -4 70.32 16.63
 3 12 4 88.68 21
 -3 12 -4 101.08 27.54
 -3 -12 -4 98.94 19.75
 -3 12 -4 102.09 24.73
 3 -12 4 106.21 17.21
 3 12 4 103.5 20.43
 -3 -12 -5 69.37 26.03
 -3 -12 -5 39.89 14.16
 -3 12 -5 55.55 18.74
 3 12 5 66.48 19.21
 3 -12 5 46.78 18.91
 -3 -12 -5 38.37 14.58
 -3 12 -5 63.16 21.27
 3 -12 5 78.07 16.48
 3 12 5 88.92 19.31
 -3 -12 -6 137.71 34.27
 -3 -12 -6 78.35 20.73
 -3 12 -6 131.72 25.8
 3 12 6 97.66 24.37
 3 -12 6 92.54 23.88
 -3 -12 -6 84.76 20.67
 -3 12 -6 155.64 32.09
 3 -12 6 152.67 21.46
 3 12 6 145.61 24.48
 -3 -12 -7 0.19 4.02
 -3 12 -7 16.08 19.28
 3 12 7 -5.82 7.27
 -3 -12 -7 9.08 15.08
 3 12 7 5.06 15.26
 -3 -12 -8 -2.26 6.42
 -3 12 -8 4.11 9.55
 3 12 8 -1.58 1.84
 -3 12 -8 -0.75 4.88
 3 12 8 5.93 7.56
 -3 12 -9 13.53 18.99
 -3 12 -9 19.11 13.17
 -3 -12 -9 5.74 6.01
 -3 12 -9 18.58 7.12
 3 12 9 21.2 12.02
 -3 12 -10 7.95 7.38
 -3 12 -10 3.76 6.31
 -3 12 -10 8.36 4.57
 3 12 10 5.34 5.18
 -3 12 -11 36.26 9.11
 -3 12 -11 6.35 11.62
 3 12 11 5.29 1.98
 -3 12 -11 6.23 16.59
 -3 -12 -11 8.83 9.19
 3 12 12 2.89 5.08
 -3 12 -12 1.47 2.96
 -3 12 -12 0.54 1.7
 -3 -12 -12 7.17 8.24
 3 12 13 4.33 4.53
 -3 12 -13 4.07 4.71
 3 -12 13 1.06 4.52
 -3 12 -13 2.67 3.53
 -3 -12 -13 -0.57 6.63
 3 12 14 -1.98 7.75
 -3 12 -14 12.76 9.5
 -3 12 -14 13.39 6.64
 -3 -12 -14 0.76 1.56
 3 -12 14 5.61 3.68
 -3 12 -15 31.02 14.37
 3 -12 15 24.44 8.04
 -3 12 -15 11.8 7.8
 -3 -12 -15 8.22 1.67
 -3 12 -16 -1.33 1.82
 3 12 16 -4.97 8.74
 -3 12 -16 1.24 0.73
 -3 -12 -16 5.13 11.41
 -3 -12 -17 7.24 4.96
 -3 12 -17 13.74 7.43
 -3 12 -18 -0.13 6.3
 -3 12 -19 -3.96 9.48
 -3 12 -20 -0.75 8.67
 -3 13 17 55.75 28.73
 3 -13 -16 -3.26 4.42
 -3 13 16 -0.15 5.88
 3 13 -15 2.33 2.26
 -3 13 14 3.32 8.71
 3 -13 -14 5.57 4.73
 3 13 -14 13.18 7.22
 3 -13 -13 1.23 4.32
 -3 13 13 17.68 16.87
 -3 13 12 -1.57 5.62
 3 -13 -12 4.26 5.49
 3 13 -12 2.88 4.16
 -3 13 11 -0.43 3.78
 3 -13 -11 -2.41 5.42
 3 13 -11 -2.45 5.77
 3 13 -10 -2.67 3.45
 -3 13 10 -1.36 2.53
 -3 -13 10 0.36 11.17
 -3 13 10 5.62 10.38
 3 -13 -10 2.03 2.04
 -3 13 9 139.1 27.26
 3 -13 -9 214.47 39.03
 3 13 -9 169.29 20.17
 3 -13 -8 129.42 31.5
 3 13 -8 145.01 21.63
 -3 13 8 69.22 19.74
 -3 -13 8 70.09 37.95
 -3 13 8 76.32 23.91
 3 -13 -8 77.26 20.03
 3 -13 -7 83.53 23.34
 -3 13 7 49.83 19.8
 -3 -13 7 62.99 34.89
 3 13 -7 119.33 22.55
 -3 13 7 59.3 23.93
 3 -13 -7 82.01 20.68
 -3 13 6 20.68 11.89
 3 -13 -6 3.62 5.74
 3 13 -6 0.57 5.07
 -3 13 6 2.03 9.14
 3 -13 -6 9.17 6.49
 3 -13 -5 38.92 14.96
 3 13 -5 44.32 16.08
 -3 13 5 38.43 26.23
 3 13 -5 17.7 6.85
 3 -13 -5 48.27 15.06
 -3 13 4 10.08 6.71
 -3 -13 4 6.72 2.54
 3 -13 -4 10.95 6.22
 3 13 -4 0.42 3.87
 -3 -13 4 2.84 5.97
 3 13 -4 3.9 4.16
 -3 13 4 5.32 5.99
 3 -13 -4 7.99 6.79
 -3 -13 3 10.53 3.7
 3 -13 -3 11.01 6.58
 -3 -13 3 19.96 16.13
 -3 13 3 10.5 14.67
 3 13 -3 15.27 7.85
 3 -13 -3 7.99 5.04
 3 -13 -3 10.25 7.97
 3 13 -3 18.06 8.23
 -3 13 2 11.49 11.38
 -3 -13 2 20.4 11.83
 -3 -13 2 11.33 4.49
 3 -13 -2 11.36 5.63
 3 13 -2 15.15 7.06
 -3 13 2 9.59 10.2
 3 -13 -2 7.38 3.23
 3 -13 -2 5.43 6.2
 3 13 -2 23.62 9.54
 3 -13 -1 13.31 7.18
 -3 13 1 6.04 6.51
 -3 -13 1 9.85 10.51
 -3 -13 1 13.42 4.9
 3 13 -1 10.73 7.3
 3 -13 -1 17.57 5.76
 -3 13 1 19.48 16.2
 3 -13 -1 8.5 6.8
 3 -13 -1 1.86 5.02
 3 -13 0 9.86 7.97
 -3 13 0 9.16 7.31
 -3 -13 0 5.39 5.98
 -3 -13 0 9.72 4.75
 3 13 0 6.54 3.69
 3 -13 0 6.84 4.07
 -3 13 0 15.74 12.51
 3 -13 0 3.25 4.04
 3 -13 0 0.34 2.13
 3 13 0 6.89 2.37
 -3 13 -1 10.41 6.98
 3 -13 1 9.89 8.68
 -3 -13 -1 -4.43 6.34
 -3 -13 -1 9.68 5.16
 3 13 1 6.07 5.41
 -3 13 -1 8.27 9.31
 3 -13 1 6.33 5.36
 3 -13 1 4.39 1.74
 3 13 1 8.9 6.25
 3 -13 1 1.78 2.09
 -3 -13 -2 -0.9 0.92
 -3 13 -2 2.54 5.43
 3 -13 2 0.94 1.53
 -3 -13 -2 8.37 11.66
 -3 -13 -2 1.25 3
 3 13 2 0.81 3.25
 -3 -13 -2 1.58 2.01
 -3 13 -2 0.95 3.12
 3 -13 2 -0.39 2.18
 3 13 2 -0.14 1.58
 3 -13 3 0.47 4.65
 3 13 3 6.3 6.51
 3 13 3 0.69 1.54
 -3 -13 -3 -1.73 2.34
 -3 13 -3 4.23 5.03
 3 -13 3 2.2 2.89
 -3 13 -3 1.16 3.26
 -3 -13 -3 5.54 10.65
 -3 -13 -4 8.51 12.82
 3 -13 4 -0.25 4.91
 -3 -13 -4 2.13 3.95
 3 13 4 6.44 5.38
 -3 13 -4 9.1 7.5
 -3 -13 -4 2.24 1.3
 -3 13 -4 8.76 2.75
 3 -13 4 0.05 2.75
 3 13 4 2.52 3.11
 -3 -13 -5 191.64 41.13
 3 -13 5 163 33.84
 -3 -13 -5 235.99 26.5
 -3 13 -5 277.32 40.55
 3 -13 5 205.46 23.15
 3 13 5 237.62 32.41
 -3 -13 -5 206.27 33.6
 -3 13 -5 282.58 44.26
 3 13 6 90.13 22.71
 3 -13 6 73.93 22.56
 -3 13 -6 131.54 27.82
 -3 -13 -6 63.99 17.62
 3 13 6 105.83 20.64
 -3 -13 -6 79.45 26.77
 -3 13 -7 58.77 21.01
 -3 -13 -7 22.88 11.27
 3 13 7 34.59 14.61
 -3 -13 -7 63.23 27.71
 -3 13 -7 32.76 13.17
 3 13 7 33.11 15.66
 -3 -13 -8 6.1 8.54
 -3 13 -8 25.85 15.75
 3 13 8 13.85 8.92
 -3 13 -8 13.28 5.59
 -3 -13 -9 8.53 6.7
 -3 13 -9 20.01 16.98
 -3 13 -9 11.47 7.75
 3 13 9 5.44 4.54
 -3 13 -10 1.16 3.78
 -3 13 -10 -4.27 11.99
 3 -13 10 5.09 2.86
 -3 13 -10 3.08 2.43
 3 13 10 6.84 7.21
 -3 -13 -11 2.9 7.67
 -3 13 -11 1.24 5.03
 3 13 11 -3.15 9.37
 3 -13 11 -0.79 1.16
 -3 13 -11 2.09 3.03
 -3 13 -12 13.95 5.07
 -3 13 -12 28.36 14.3
 3 13 12 6.11 2.96
 3 -13 12 4.79 7.12
 -3 -13 -12 11.17 10.02
 -3 13 -13 22.2 7.21
 3 13 13 14.68 6.54
 -3 13 -13 22.91 16.09
 3 -13 13 6.72 7.15
 -3 -13 -13 21.33 15.65
 -3 13 -14 9 8.31
 3 -13 14 -1.1 3.99
 -3 13 -14 0.76 2.78
 -3 -13 -14 -7.85 11.31
 -3 13 -15 11.97 8.87
 3 13 15 11.62 7.13
 -3 13 -15 11.42 5.64
 -3 -13 -15 10.86 12.41
 -3 -13 -16 -13.82 16.6
 -3 13 -16 5.16 3.4
 3 13 16 8.84 11.77
 -3 13 -17 109.81 28.96
 -3 13 -18 -3.86 7.75
 -3 13 -19 4.32 9.12
 -3 13 -20 -16.35 17.33
 3 -14 -16 7.83 10.45
 3 -14 -15 1.65 4.4
 -3 14 15 -2.98 7.57
 -3 14 14 -7.65 9.88
 3 -14 -14 0.78 4.49
 3 14 -14 -0.81 2.28
 -3 14 13 11.55 11.28
 3 -14 -13 4.05 7.73
 3 14 -13 3.8 2.68
 -3 14 12 16.14 12.89
 3 -14 -12 6.37 8.47
 3 14 -12 -2.39 4.12
 -3 14 11 11.9 7.17
 3 -14 -11 26.47 13.72
 3 14 -11 40.32 8.17
 3 14 -10 -0.66 2.13
 -3 14 10 5.68 7.28
 -3 -14 10 3.78 15.9
 -3 14 10 9 9.98
 3 -14 -10 8.83 8.08
 3 14 -9 5.92 7.8
 -3 14 9 3.06 3.95
 -3 -14 9 5.41 14.22
 -3 14 9 20.64 16.9
 3 -14 -9 9.52 9.08
 3 -14 -8 7.23 11.26
 -3 14 8 6.96 11.69
 -3 -14 8 12.89 29.9
 3 14 -8 2.82 4.2
 -3 14 8 7.06 15.24
 3 -14 -8 0.48 5.76
 -3 14 7 -3.04 3.16
 -3 -14 7 6.21 11.96
 3 14 -7 11.16 7.21
 -3 14 7 2.32 5.47
 3 -14 -7 4.64 4.68
 -3 14 6 49.69 17.73
 -3 -14 6 61.92 35.36
 3 14 -6 83.68 25.93
 3 -14 -6 120.35 26.13
 -3 14 6 39.14 21.24
 3 -14 -6 88.75 21.8
 -3 14 5 47.96 17.83
 3 -14 -5 44.08 15.31
 3 14 -5 23.42 14.49
 -3 -14 5 35.84 42.43
 3 14 -5 8.97 3.64
 -3 14 5 14.92 17.82
 3 -14 -5 30.05 13.97
 -3 14 4 13.74 8.3
 3 -14 -4 2.33 6.06
 3 14 -4 5.52 3.77
 -3 -14 4 -3.32 9.91
 3 14 -4 0.51 2.62
 -3 14 4 19.83 15.3
 3 -14 -4 1.17 4.12
 3 -14 -3 0.22 3.32
 -3 -14 3 0.39 1.71
 3 14 -3 4.21 3.11
 -3 14 3 31.19 24.74
 3 -14 -3 3.07 3.61
 3 14 -3 5.25 6.92
 -3 -14 3 32.84 30.88
 -3 -14 2 39.54 7.71
 3 -14 -2 47.27 12.68
 3 14 -2 34.06 12.15
 -3 14 2 33.77 26.1
 3 -14 -2 20.32 11.18
 3 -14 -2 20.22 13.31
 -3 14 1 -0.15 1.09
 -3 -14 1 3.29 2.27
 -3 -14 1 -1.03 0.39
 3 14 -1 -3.77 3.82
 3 -14 -1 -3.66 3.66
 -3 14 1 3.77 8.48
 3 -14 -1 2.65 5.11
 3 -14 -1 -1.71 2.14
 3 14 -1 -4.67 6.83
 -3 14 0 112.53 31.26
 3 -14 0 73.46 21.62
 -3 -14 0 87.11 13.28
 3 14 0 86.43 18.67
 -3 -14 0 84.44 37.17
 -3 14 0 109.54 37.99
 3 -14 0 51.91 10.78
 3 -14 0 51.04 20.27
 3 14 0 123.87 21.32
 3 -14 0 125.9 13.01
 -3 14 -1 5.96 8.17
 3 -14 1 -0.66 3.21
 -3 -14 -1 2.58 6.33
 -3 -14 -1 2.21 2.26
 3 14 1 3.21 4.73
 -3 14 -1 2.19 8.35
 3 -14 1 3.31 4.24
 3 14 1 1.8 4.17
 3 14 2 228.97 32.5
 -3 14 -2 290.97 47.55
 -3 14 -2 366.73 51.88
 3 14 2 287.88 33.16
 -3 -14 -2 206.06 47.34
 3 -14 2 261.92 40.09
 -3 14 -3 114.8 30.43
 -3 -14 -3 85.7 30.18
 -3 -14 -3 70.36 9.79
 3 -14 3 77.57 21.81
 -3 -14 -3 75.67 14.66
 3 14 3 64.5 18.35
 -3 -14 -3 73.32 11.49
 -3 14 -3 100.02 26.05
 3 -14 3 14.89 6.9
 3 14 3 93.21 19.05
 -3 14 -4 28.88 12.03
 -3 -14 -4 21.86 13.89
 3 -14 4 18.18 9.53
 -3 -14 -4 26.5 9.36
 -3 -14 -4 38.08 12.19
 -3 14 -4 34.18 12.8
 3 -14 4 7.87 4.19
 3 14 4 32.96 11.7
 3 14 5 111.76 26.03
 3 -14 5 136.12 32.67
 -3 -14 -5 165.21 25.88
 -3 14 -5 167.71 37.71
 3 14 5 143.56 24.89
 -3 -14 -5 113.59 32.38
 -3 14 -6 38.3 13.57
 3 14 6 43.56 15.88
 3 -14 6 30.48 21.4
 -3 14 -6 42.63 17.23
 -3 -14 -6 24.34 11.32
 3 14 6 41.46 15.1
 -3 -14 -6 42.34 22.08
 -3 14 -7 2.95 8.11
 -3 -14 -7 2.22 6.69
 3 -14 7 -4.35 8.58
 -3 -14 -7 1.89 8.62
 -3 14 -7 4.21 2.37
 3 14 7 0.58 3.4
 -3 -14 -8 30.36 13.19
 -3 14 -8 85.94 23.32
 -3 -14 -8 43.2 21.66
 -3 14 -8 63.13 14.97
 3 14 8 46.72 18.82
 3 -14 8 37.17 8.69
 -3 14 -9 2.97 5.29
 -3 -14 -9 6.71 2.98
 -3 14 -9 13 5.87
 3 14 9 3.46 6
 3 -14 9 6.87 5.22
 -3 -14 -10 0.12 3.58
 -3 14 -10 7.38 2.92
 3 -14 10 12.61 5.07
 -3 14 -10 6.9 2.59
 3 14 10 11.09 8.13
 -3 -14 -11 5.09 5.65
 -3 14 -11 3.76 6.87
 -3 14 -11 5.05 2.75
 3 -14 11 15.13 6.02
 3 14 11 7.44 9.03
 -3 14 -12 48.76 16.27
 -3 -14 -12 6.45 4.59
 -3 14 -12 51.98 9.53
 3 -14 12 61.92 9.88
 3 14 12 33.4 17.52
 -3 14 -13 11.29 5.71
 3 -14 13 14.39 4.66
 -3 -14 -13 3.46 3.12
 -3 14 -14 24.89 15.65
 3 14 14 8.68 9.17
 -3 14 -14 4 3.59
 -3 -14 -14 5.96 8.82
 -3 14 -15 4.42 4.62
 -3 14 -15 9.63 9.1
 3 14 15 -6.7 11.63
 -3 14 -16 13.25 15.52
 -3 -14 -16 2 8.3
 -3 14 -17 -0.13 8.33
 -3 14 -18 14.81 17.09
 3 -15 -15 7.95 11.5
 -3 15 14 14.38 15.26
 3 15 -13 5.74 5.47
 3 -15 -13 3.29 3
 -3 15 13 5.84 10.62
 3 15 -12 2.26 2.62
 3 -15 -12 6.34 6.13
 -3 15 12 12.95 11.59
 -3 15 11 9.38 10.46
 3 15 -11 11.82 5.36
 3 -15 -11 10.07 10.22
 -3 -15 10 14.81 7.18
 -3 15 10 13.69 10.93
 3 -15 -10 17.91 12.06
 3 15 -9 1.34 2.19
 -3 15 9 9.52 8.44
 -3 -15 9 10.97 27.41
 -3 15 9 -1.02 6.5
 3 -15 -9 5.05 8.12
 3 -15 -8 130.41 30.39
 -3 15 8 21.96 12.45
 -3 -15 8 55.62 38.67
 3 15 -8 151.58 26.58
 -3 15 8 65.92 22.37
 3 -15 -8 90.77 24.65
 -3 15 7 33.87 14.26
 -3 -15 7 54.28 31.4
 3 15 -7 71.4 24.16
 -3 15 7 23.39 18.77
 3 -15 -7 80.5 23.2
 -3 15 6 3.27 0.67
 -3 -15 6 2.66 5.95
 3 15 -6 1.27 1.9
 3 -15 -6 3.07 1.98
 -3 15 6 -1.81 7.16
 3 -15 -6 3.71 5.25
 -3 15 5 27.58 11.68
 3 -15 -5 32.57 12.19
 -3 -15 5 21.81 21.83
 -3 15 5 0.96 8.11
 3 -15 -5 20.92 11.88
 3 15 -5 42.67 12.36
 -3 15 4 26.1 14
 3 -15 -4 26.1 11.02
 -3 -15 4 47.45 47.95
 3 15 -4 9.76 3.99
 3 15 -4 10.07 3.56
 -3 15 4 57.28 36.66
 3 -15 -4 15.13 9.97
 3 15 -4 34.02 10.18
 3 -15 -3 4.47 2.42
 -3 15 3 10.04 7.26
 3 15 -3 2.84 4.48
 3 -15 -3 5.88 9.68
 3 -15 -3 4.51 4.06
 3 15 -3 6.09 3.61
 -3 -15 2 77.32 37.46
 -3 15 2 57.26 16.63
 3 -15 -2 27.65 8.66
 -3 15 2 29.04 22.34
 3 15 -2 36.14 11.09
 3 -15 -2 22.86 11.94
 3 15 -2 39.61 10.61
 3 -15 -2 24 11.25
 -3 -15 1 4.03 20.81
 -3 -15 1 -2.92 3.53
 3 15 -1 3.98 7.17
 3 -15 -1 -2.16 3.18
 -3 15 1 0.54 2.3
 3 15 -1 1.39 3.97
 3 -15 -1 1.33 2.71
 -3 15 1 0.79 6.31
 3 -15 -1 -0.11 4.89
 -3 15 0 0.31 4.13
 -3 -15 0 -2.56 3.78
 3 15 0 -0.38 3.56
 -3 -15 0 -1.99 4.86
 3 -15 0 -0.23 4.92
 -3 15 0 -4.18 9.88
 3 -15 0 0.25 2.74
 3 15 0 -1.62 5.01
 3 15 1 129.27 21.31
 3 15 1 83.44 18.7
 -3 15 -1 145.84 36.02
 -3 15 -1 120.5 33.05
 3 -15 1 26.29 9.04
 -3 -15 -1 92.11 33.13
 -3 15 -2 127.31 35.43
 -3 -15 -2 86.97 15.27
 -3 -15 -2 76.15 33.63
 -3 15 -2 110.45 28.88
 3 -15 2 33.8 12.16
 3 15 2 125.75 22
 -3 -15 -3 64.59 27.27
 -3 15 -3 111.44 30.79
 -3 -15 -3 57.97 12.99
 3 15 3 60.98 18.11
 -3 15 -3 95.13 26.46
 3 -15 3 5.96 4.54
 3 15 3 67.7 15.84
 -3 15 -4 201.13 41.05
 -3 -15 -4 150.85 39.74
 -3 -15 -4 131.68 14.52
 3 15 4 133.53 26.93
 -3 -15 -4 172.69 21.64
 -3 15 -4 192.54 32.67
 3 -15 4 142.99 34.05
 3 15 5 2.12 5.96
 -3 15 -5 1.58 3.31
 3 15 5 -5.15 7.98
 -3 15 -5 1.5 3.3
 -3 -15 -5 -4.01 6.55
 -3 -15 -5 8.77 6.81
 -3 15 -6 11.94 8.46
 -3 -15 -6 1.89 5.42
 -3 15 -6 -0.08 3.64
 3 15 6 2.37 3.97
 -3 -15 -6 1.96 10.13
 -3 15 -7 0.96 0.87
 3 15 7 -5.21 8.13
 3 -15 7 3.88 17.11
 -3 -15 -7 -2.26 2.71
 -3 15 -7 4.3 3.05
 3 -15 7 -0.48 3.37
 -3 -15 -7 3.47 11.39
 -3 15 -8 10.99 11.5
 -3 -15 -8 6.42 9.29
 -3 -15 -8 21.25 19.43
 -3 15 -8 15.04 6.83
 3 15 8 5.6 4.27
 3 -15 8 0.48 1.72
 -3 -15 -9 17.9 12.4
 -3 15 -9 20.1 6.54
 3 -15 9 -0.7 2.29
 -3 15 -9 31.59 7.44
 3 15 9 10.9 9.03
 -3 -15 -10 5.93 5.54
 -3 15 -10 6.78 5.7
 -3 15 -10 7.22 2.84
 3 -15 10 -1.53 2.33
 3 15 10 0.15 8.03
 -3 -15 -11 4.51 8.67
 -3 15 -11 6.9 3.72
 -3 15 -11 7.71 3.52
 3 -15 11 -0.65 1.24
 3 15 11 1.75 4.04
 -3 15 -12 15.04 4.8
 -3 15 -12 2.85 7.19
 -3 -15 -12 1.31 5.32
 3 15 13 0.55 10.81
 -3 15 -13 1.03 1.28
 -3 -15 -13 4.34 7.86
 -3 15 -13 15.95 15.48
 3 15 14 -15.7 20.41
 -3 -15 -14 -1 6.2
 -3 15 -14 2.5 2.19
 -3 15 -15 17.99 13.21
 -3 -15 -15 23.8 14.54
 -3 15 -16 10.52 11.19
 -3 -15 -16 3.18 6.84
 -3 15 -17 0.42 9.52
 -3 15 -18 13.71 16.64
 3 -16 -15 8.31 11.23
 3 -16 -14 16.13 14.5
 3 -16 -13 6.68 5.07
 -3 16 13 3.15 1
 3 16 -12 44.11 11.02
 3 -16 -12 15.77 9.79
 -3 16 12 17.24 11.71
 3 -16 -11 6.98 36.25
 3 16 -11 30.53 12.65
 -3 -16 10 -4.64 14.16
 3 16 -10 -5.05 4.04
 -3 16 10 -0.23 1.85
 3 -16 -10 -2.66 6.11
 -3 16 9 19.4 14.67
 -3 -16 9 26.47 29.5
 -3 16 9 6.58 8.73
 3 16 -9 15.68 5.62
 3 -16 -9 10.66 9.25
 3 16 -8 24.81 11.55
 3 -16 -8 19.59 13.48
 -3 16 8 4.59 8.97
 -3 16 7 6.16 8.26
 3 16 -7 4.09 3.66
 -3 16 7 1.75 6.47
 3 -16 -7 -2.98 5.01
 -3 16 6 6.09 6.79
 -3 -16 6 32.07 32.93
 3 -16 -6 18.58 11.02
 -3 16 6 4.54 4.27
 3 -16 -6 9.94 8.94
 3 16 -6 23.49 9.64
 -3 16 5 13.16 9.41
 3 -16 -5 28.47 8.73
 -3 -16 5 33.26 25.43
 -3 16 5 11.23 11.52
 3 16 -5 38.48 10.22
 3 -16 -5 16.53 13.36
 -3 16 4 -1.29 3.45
 3 -16 -4 0.5 2.65
 -3 -16 4 -4.38 8.57
 3 16 -4 -0.96 2.54
 -3 16 4 7.82 19.55
 3 16 -4 0.03 1.69
 3 -16 -4 -0.06 4.04
 3 16 -4 -3.93 5.71
 3 -16 -3 24.29 10.53
 -3 16 3 44.19 14.91
 3 -16 -3 55.33 13.77
 -3 -16 3 19.3 24.78
 3 16 -3 29.11 8.15
 3 16 -3 3.56 5.66
 3 16 -3 52.75 13.56
 3 -16 -3 36.78 14.37
 3 -16 -2 3.94 7.41
 -3 -16 2 6.61 12.76
 -3 16 2 11.75 7.49
 3 -16 -2 15.99 5.43
 3 16 -2 1.51 1.73
 -3 16 2 18.29 19.95
 3 16 -2 2.56 4.96
 3 16 -2 18.68 8.78
 3 -16 -2 10.53 4.66
 3 16 -1 6.2 6.34
 -3 16 1 10.23 6.81
 -3 16 1 -0.6 4.61
 3 -16 -1 9.65 11.59
 3 16 -1 -1.18 3.94
 3 -16 0 92.45 28.22
 -3 -16 0 152.98 50.41
 3 16 0 103.21 19.76
 -3 16 0 221.09 51.39
 -3 -16 0 159.38 19.34
 -3 16 0 85.4 21.02
 -3 16 0 199.65 43.98
 3 16 0 165.28 24.68
 3 -16 1 77.1 22.4
 -3 -16 -1 72.59 32.4
 -3 16 -1 78.96 17.8
 -3 -16 -1 103.46 16.17
 -3 16 -1 122.27 35.78
 3 16 1 108.18 20.65
 -3 16 -1 111.78 32.68
 3 16 2 0.56 1.46
 3 16 2 10.85 7.88
 -3 -16 -2 6.04 8.18
 3 -16 2 1.7 3.88
 -3 16 -2 4.81 6.86
 -3 16 -2 4.89 1.72
 3 16 3 8.06 7.91
 -3 16 -3 15.29 9.09
 -3 16 -3 3.55 5.66
 -3 -16 -3 19.77 19.92
 3 -16 3 6.62 4.76
 3 16 4 -1.81 3.46
 3 -16 4 3.18 5.75
 -3 -16 -4 0.15 1.32
 3 16 4 -1.43 3.95
 -3 16 -4 5.21 3.27
 -3 -16 -4 3.43 2.29
 -3 -16 -4 0.64 6.99
 -3 -16 -5 -1.61 2.97
 3 -16 5 4.62 10.07
 3 16 5 4.37 5.48
 -3 16 -5 3.68 4.96
 -3 16 -5 16.23 13.63
 -3 -16 -5 -0.84 8.72
 -3 -16 -5 1.6 3.42
 3 16 6 28.59 15.36
 -3 16 -6 38.19 14.96
 3 -16 6 11.96 14.19
 -3 -16 -6 38.78 13.11
 3 -16 6 6.38 4.65
 -3 -16 -6 28.08 8.58
 -3 -16 -6 13.79 15.21
 -3 16 -6 34.84 16.7
 -3 16 -7 29.63 18.55
 -3 -16 -7 22.27 12.38
 3 -16 7 33.59 20
 3 -16 7 0.93 2.84
 -3 16 -7 26.86 10.52
 3 16 7 20.73 13.12
 -3 16 -8 31.66 17.96
 -3 -16 -8 -0.81 6.2
 -3 -16 -8 3.01 11.74
 3 -16 8 8.75 5.43
 -3 16 -8 17.56 6.75
 3 16 8 10.04 9.1
 -3 -16 -9 55.25 25.31
 -3 16 -9 90.47 27.23
 -3 -16 -9 26.46 14.54
 -3 16 -9 69.53 10.1
 3 16 9 38.09 19.99
 -3 -16 -10 1.24 6.37
 -3 16 -10 -6.41 11.07
 3 16 10 -2.03 6.06
 -3 16 -10 1.29 0.94
 -3 -16 -10 8.23 9.97
 -3 -16 -11 1.2 8.12
 -3 16 -11 -3.76 5.2
 3 16 12 14.31 11.79
 -3 16 -12 1.64 2.1
 -3 -16 -12 6.09 10.96
 -3 16 -12 20.03 9.69
 3 16 13 0.19 7.65
 -3 16 -13 -6.25 9.19
 -3 -16 -13 2.78 13.2
 -3 -16 -14 43.72 26.76
 -3 16 -15 6.01 8.9
 -3 -16 -15 10.59 14.94
 -3 16 -16 -4.75 11.58
 3 -17 -14 -6.2 7.25
 3 -17 -13 8.78 10.41
 3 -17 -12 5.43 6.9
 -3 17 12 0.94 12.69
 3 17 -11 9.92 8.93
 -3 17 11 0.13 5.29
 3 -17 -11 3.31 7.29
 -3 -17 10 -9.8 14.94
 3 17 -10 2.07 4.99
 -3 17 10 -1.06 3.35
 3 -17 -10 3.02 1.37
 -3 -17 9 -13.99 24.24
 3 17 -9 4.74 4.1
 -3 17 9 8.45 8.54
 3 -17 -9 6.18 8.62
 -3 17 8 6.34 8.15
 -3 -17 8 12.1 23.8
 3 -17 -8 2.5 4.64
 -3 17 8 7.46 2.77
 3 17 -8 20.26 6.69
 -3 17 7 16.81 11.38
 -3 -17 7 35.4 35.22
 -3 17 7 -0.35 4.68
 3 -17 -7 7.28 6.32
 3 17 -7 17.41 7.32
 -3 17 6 5.23 6.66
 -3 17 6 -4.34 6.47
 3 17 -6 7.56 1.57
 3 -17 -6 8.14 8.02
 3 -17 -6 9.71 6.8
 -3 17 5 1.94 5.36
 -3 17 5 2.03 7.72
 3 17 -5 -0.11 1.48
 3 -17 -5 4.69 6.3
 -3 17 4 0.79 4.08
 3 -17 -4 16.84 8.16
 -3 -17 4 8.33 13.8
 -3 17 4 22.88 18.93
 3 17 -4 8.34 6.23
 3 -17 -4 8.84 6.74
 3 -17 -4 8.48 8.62
 3 -17 -3 11.99 10.82
 -3 17 3 13.64 9.45
 3 -17 -3 10.11 5.97
 3 17 -3 4.42 6.32
 3 17 -3 11.07 5.79
 3 -17 -3 14.66 6.37
 3 17 -3 5.38 4.47
 -3 -17 3 22.3 28.07
 3 -17 -2 -3.57 6.92
 -3 -17 2 14.54 21.72
 -3 17 2 1.28 2.81
 -3 17 2 5.76 11.12
 3 17 -2 6.17 4.29
 3 17 -2 -0.05 3.48
 3 -17 -2 3.69 1.89
 3 17 -2 6.76 4.78
 3 -17 -2 2.46 0.44
 3 -17 -1 6.35 6.28
 -3 17 1 7.09 7.52
 3 17 -1 -1.58 3.9
 -3 17 1 7.4 13.23
 3 17 -1 4.86 5.35
 3 17 -1 7.17 6.39
 -3 17 0 -0.74 0.93
 3 -17 0 3.67 8.74
 -3 -17 0 1.78 1.86
 -3 17 0 6.38 7.73
 3 17 0 1.89 3.53
 3 17 0 4.59 2.2
 3 -17 1 41.24 22.08
 -3 -17 -1 15.92 7.61
 3 17 1 32.05 11.66
 -3 17 -1 47.12 13.68
 -3 17 -1 87.41 30.45
 -3 17 -1 62.19 25.31
 3 17 1 53.02 14.73
 3 17 2 -1.83 6.97
 -3 17 -2 7.05 4.86
 -3 17 -2 6.11 7.19
 -3 17 -2 4.58 13.39
 -3 -17 -2 4.55 8.21
 3 -17 2 1.55 7.27
 -3 -17 -3 41.6 24.87
 3 -17 3 35.36 20.88
 3 17 3 49.97 16.58
 -3 17 -3 30.3 11.46
 -3 17 -3 66.63 19.14
 -3 17 -3 74.23 25.48
 3 17 3 50.42 15.83
 -3 17 -4 1.67 2.82
 3 17 4 2.78 5.06
 -3 17 -4 2.36 5.61
 -3 17 -4 -11.03 10.78
 -3 -17 -4 0.7 7.81
 3 -17 4 0.36 7.4
 -3 -17 -5 5.21 1.55
 3 -17 5 1.93 8.01
 -3 -17 -5 2.22 1.79
 -3 17 -5 13.25 16.4
 -3 17 -5 5.42 44.27
 3 17 5 10.04 8.82
 -3 -17 -6 -1.43 8.13
 3 -17 6 1.4 7.15
 -3 -17 -6 -0.23 2.93
 -3 17 -6 -2.21 9.21
 3 17 6 8.2 9.01
 -3 17 -6 4.42 4.5
 -3 -17 -7 19.65 11.78
 3 -17 7 16.66 15.47
 -3 17 -7 43.01 18.95
 -3 -17 -7 14.5 14.66
 -3 -17 -7 28.38 10.03
 -3 17 -7 30.29 12.17
 3 17 7 25.65 17.17
 -3 -17 -8 16.39 8.32
 -3 -17 -8 18.44 14.36
 -3 -17 -8 12.54 10.59
 -3 17 -8 13.79 3.8
 -3 17 -8 17.05 5.22
 3 17 8 4.24 7.67
 -3 17 -9 29.24 18.98
 -3 -17 -9 0.65 4.35
 3 17 9 9.26 9.81
 -3 -17 -9 11.81 9.81
 -3 -17 -9 -3.16 20.56
 -3 17 -9 10.19 4.36
 -3 -17 -10 2.29 5.92
 -3 17 -10 8.86 10.14
 3 17 10 2.77 6.85
 -3 -17 -10 16.16 18.58
 -3 17 -10 0.27 1.02
 -3 17 -10 3.33 1.89
 -3 -17 -11 26.99 19.09
 -3 17 -11 -3.8 12.37
 -3 -17 -11 2.62 8.15
 3 17 11 10.83 11.65
 -3 -17 -12 -0.67 9.41
 -3 17 -12 22.83 4.58
 3 17 12 10.46 15.29
 -3 -17 -13 6.36 3.66
 -3 17 -14 -7.05 11.84
 -3 17 -15 28.65 9.17
 -3 -17 -15 75.67 29.14
 3 -18 -14 -0.43 5.73
 3 -18 -12 3.18 9.49
 3 -18 -11 14.2 13.09
 -3 -18 10 34.68 31.62
 3 -18 -10 5.44 7.23
 -3 18 10 7.95 11.46
 -3 -18 9 30.93 25.26
 -3 18 9 26.12 12.83
 3 -18 -9 20.41 13.8
 3 18 -9 68.32 11.25
 -3 -18 8 39.1 30
 3 -18 -8 12.25 2.4
 3 18 -8 27.47 6.16
 -3 -18 7 12.71 26.5
 -3 18 7 1.56 3.96
 3 18 -7 -0.32 3
 3 -18 -7 2.79 5.99
 -3 18 6 9.12 8.74
 3 -18 -6 2.12 6.2
 -3 18 6 13.99 18.51
 3 -18 -6 2.7 3.63
 3 18 -6 2.38 1.6
 -3 18 5 3.36 7.64
 3 -18 -5 18.73 8.78
 -3 -18 5 8.24 25.87
 -3 18 5 20.48 33.56
 3 -18 -5 4.08 9
 3 -18 -5 10.15 8.25
 -3 18 4 9.39 6.03
 3 -18 -4 -0.99 2.28
 -3 -18 4 13.7 14.08
 -3 18 4 -8.31 19.96
 3 18 -4 11.61 6.45
 3 -18 -4 10.76 10.16
 3 -18 -3 3.52 8.43
 -3 18 3 13.55 11.25
 3 -18 -3 1.02 1.76
 3 18 -3 0.04 1.96
 -3 18 3 4.63 23.18
 3 -18 -3 6.11 3.15
 3 18 -3 3.01 4.68
 3 18 -3 -1.17 2.87
 -3 -18 3 20.36 24.91
 3 -18 -2 -1.34 3.25
 -3 18 2 -0.24 3.91
 -3 18 2 -8.64 6.76
 3 18 -2 2.25 5.55
 3 18 -2 -1.67 1.85
 3 18 -2 0.59 2.21
 -3 18 1 0.54 4.28
 3 -18 -1 -1 4.2
 -3 18 1 12.82 17.2
 3 18 -1 3.19 3.66
 3 18 -1 7.89 7.96
 -3 18 0 -6.08 5.05
 3 18 0 0.39 2.64
 3 -18 0 -4.66 8.73
 -3 18 0 -6.7 16.14
 3 18 0 0.07 3.99
 3 18 0 -7.06 6.71
 3 18 1 30.04 10.87
 3 -18 1 43.48 20.22
 -3 -18 -1 48.49 24.64
 -3 18 -1 93.08 32.24
 3 18 1 26.37 15.61
 -3 18 -1 33.59 11.48
 -3 18 -2 -3.23 4.61
 -3 18 -2 0.89 3.91
 3 18 2 1.3 4.06
 -3 -18 -2 -2.55 3.74
 3 -18 2 5.43 9.3
 -3 18 -2 -5.12 5.2
 3 18 2 4.92 3.94
 3 18 2 -2.49 5.7
 -3 -18 -3 38.61 21.99
 3 -18 3 38.1 18.45
 3 18 3 51.98 17.02
 -3 18 -3 35.27 11.41
 3 18 3 20.53 14.62
 -3 18 -3 65.55 26.19
 -3 -18 -4 4.65 11.5
 3 -18 4 21.65 14.25
 3 18 4 33.15 15
 -3 18 -4 20.34 7.68
 -3 18 -4 40.21 12.6
 3 18 4 4.46 6.37
 -3 18 -4 31.14 12.88
 3 18 5 37.54 17.67
 -3 18 -5 49.63 13.8
 3 -18 5 24.44 15.29
 -3 18 -5 32.57 9.39
 -3 18 -5 77.41 28.29
 -3 -18 -5 32.76 20.7
 -3 18 -6 24.52 8.22
 3 18 6 30.61 15.94
 -3 18 -6 38.18 13.46
 3 -18 6 33.48 21.27
 -3 -18 -6 46.25 9.95
 3 18 6 12.58 14.52
 -3 -18 -6 26.03 5.91
 -3 18 -6 62.21 24.93
 -3 -18 -6 21.32 16.52
 3 18 7 14.78 13.02
 -3 18 -7 1.52 1.82
 -3 -18 -7 1.71 7.75
 3 -18 7 8.47 9.51
 3 18 7 -9.37 7.3
 -3 -18 -7 -2.6 10.58
 -3 18 -7 0.54 2.28
 -3 -18 -7 -1.76 0.83
 -3 18 -8 -0.22 2.49
 -3 -18 -8 8.46 10.85
 3 18 8 12.55 11.36
 -3 18 -8 23.07 14.87
 -3 -18 -8 13.69 15.34
 -3 -18 -8 14.67 9.36
 -3 18 -9 -4.98 6.76
 -3 -18 -9 -2.56 7.55
 3 18 9 2.84 3.83
 3 18 9 4.09 5.61
 -3 -18 -9 12.15 14.62
 -3 -18 -10 -4.19 14.18
 3 18 10 12.73 11.72
 -3 18 -10 24.26 15.22
 -3 -18 -11 7.05 16.16
 -3 18 -11 14.3 16.53
 -3 -18 -11 -3.79 23.32
 -3 18 -12 -2.96 6.42
 -3 -18 -12 -1.21 5.05
 -3 -18 -12 12.24 17.46
 -3 -18 -13 -7.03 13.48
 -3 -18 -13 9.33 17.16
 -3 18 -14 -12.89 18.88
 -3 -18 -15 -1.66 18.06
 3 -19 -14 17.67 23.11
 3 -19 -13 20.72 16.23
 3 -19 -12 7.43 13.07
 -3 -19 11 -4.52 9
 3 -19 -11 2 7.39
 -3 -19 10 14.73 25.41
 3 -19 -10 0.59 4.21
 -3 19 9 1.62 7.61
 3 -19 -9 -1.96 0.8
 -3 19 8 31.75 15.44
 -3 -19 8 8.92 11.77
 3 -19 -8 31.81 13.18
 -3 19 8 39.52 18.63
 3 -19 -8 38.41 18.09
 3 -19 -7 -4.05 4.67
 -3 -19 7 5.59 11.35
 -3 19 7 0.33 4.3
 3 -19 -7 3.16 5.41
 3 19 -7 6.18 5.21
 -3 19 6 -6.52 21.94
 -3 -19 6 36.36 32.85
 3 -19 -6 29.52 11.02
 3 -19 -6 43.94 14.42
 -3 19 5 12.23 7.85
 -3 -19 5 26.16 28.58
 -3 19 5 -1.27 21.46
 3 -19 -5 1 3.45
 3 -19 -5 6.23 3.43
 3 19 -5 8.32 6.98
 -3 19 4 42.53 15.38
 3 -19 -4 32.32 7.58
 -3 19 4 80.8 46.83
 3 -19 -4 42.68 8.61
 3 19 -4 45.55 13.77
 3 -19 -4 13.87 12.72
 -3 -19 4 35.05 29.46
 3 -19 -3 0.56 1.03
 -3 -19 3 -14.04 28.49
 -3 19 3 3.2 1.95
 -3 19 3 4.05 13.1
 3 19 -3 0.44 1.53
 3 19 -3 -0.18 0.97
 3 19 -3 0.81 0.79
 3 -19 -2 2.24 10.24
 -3 19 2 7.77 7.62
 -3 19 2 12.58 27.78
 3 19 -2 2.49 3.02
 -3 -19 2 21.84 24.34
 3 19 -2 -3.06 5.64
 3 19 -2 8.5 5.33
 -3 19 1 2.2 3.6
 -3 -19 1 -1.25 12.95
 3 -19 -1 -1.98 8.05
 3 19 -1 0.07 3.89
 -3 19 1 -16.44 27.41
 3 19 -1 3.83 1.4
 3 19 -1 -5.11 7.18
 3 19 0 22.21 10.26
 3 -19 0 35.41 17.62
 -3 -19 0 21.42 27.92
 3 19 0 35.33 18.17
 -3 19 0 54.42 16.97
 -3 19 -1 4 5.04
 3 19 1 1.02 3.46
 -3 -19 -1 -1.39 5.77
 3 -19 1 4.22 10.41
 -3 19 -1 9.66 15.89
 3 19 1 6.71 9.64
 3 19 1 3.8 7.59
 3 19 2 43.8 15.59
 -3 19 -2 44.85 13.04
 -3 19 -2 103.79 25.11
 3 19 2 46.3 21.53
 -3 -19 -2 45.48 22.87
 3 -19 2 76.56 31.21
 3 19 3 -3.82 5.8
 -3 19 -3 -0.23 0.59
 -3 19 -3 0.12 7.99
 3 19 3 -4.51 6.53
 -3 -19 -3 -1.64 5.67
 3 -19 3 -4.01 5.49
 3 -19 4 31.71 21.59
 -3 -19 -4 32.2 21.79
 3 19 4 46.66 17.07
 -3 19 -4 24.31 10.26
 -3 19 -4 69.46 20.13
 3 19 4 31.75 16.49
 -3 19 -4 75.47 28.85
 3 -19 5 19.96 17.76
 3 19 5 -4.25 2.99
 -3 19 -5 6.47 3.36
 -3 19 -5 3.76 4.47
 -3 -19 -5 -2.24 9.4
 -3 19 -5 13.17 13.93
 -3 19 -6 7.44 6.15
 3 19 6 -0.39 7.94
 -3 19 -6 13.97 6.16
 3 -19 6 30.45 26.02
 3 19 6 9.41 8.47
 -3 -19 -6 1.4 12.79
 -3 19 -6 42.65 22.21
 3 -19 7 -3.36 12.18
 -3 -19 -7 -2.58 5.41
 3 19 7 10.37 7.67
 -3 -19 -7 -0.51 3.01
 -3 19 -7 -5.25 3.88
 -3 -19 -7 12.5 14.71
 -3 -19 -8 13.92 11.77
 3 19 8 12.23 12.66
 -3 19 -8 4.8 9.55
 -3 -19 -8 6.72 4.28
 -3 -19 -9 11.93 10.8
 3 19 9 18.54 14.51
 -3 19 -9 -25.78 21.1
 -3 -19 -9 1.82 8.6
 -3 -19 -10 6.41 10.93
 -3 19 -10 9.21 3.18
 -3 -19 -10 7.04 7.77
 -3 -19 -11 5 13.98
 -3 19 -11 -8.48 12.6
 -3 -19 -11 -5.72 19.71
 -3 -19 -12 5.72 7.95
 -3 -19 -12 -16.26 26.64
 -3 -19 -13 -3.85 13.06
 -3 -19 -14 14.7 20.17
 -3 -19 -14 39.51 37.36
 -3 -19 -15 44.34 30.53
 3 -20 -13 44.32 19.95
 3 -20 -12 -0.28 7.28
 3 -20 -11 -8.9 7.23
 -3 -20 11 0.52 19.52
 3 -20 -10 -6.77 10.08
 -3 -20 10 36.86 49
 3 -20 -9 25.58 14.04
 -3 -20 9 73.95 49.4
 3 -20 -8 3.49 7.99
 3 -20 -8 8.27 9.12
 -3 -20 8 -18.15 24.8
 -3 20 7 4.81 8.21
 3 -20 -7 -1.44 4.68
 3 -20 -7 2.18 3.13
 -3 -20 7 -7.63 8.05
 -3 20 6 12.05 11.06
 -3 -20 6 -3.02 7.06
 3 -20 -6 9.22 8.34
 3 -20 -6 26.97 10.45
 3 -20 -5 -0.59 1.42
 -3 20 5 3.96 6.39
 3 -20 -5 3.02 0.77
 -3 20 4 13.16 28.31
 3 20 -4 11.26 5.8
 3 -20 -4 0.3 8.11
 -3 -20 4 0.39 15.39
 -3 -20 3 38.23 29.26
 -3 20 3 41.55 14.34
 3 20 -3 43.87 14.07
 3 -20 -3 36.42 19.92
 -3 20 2 -3.43 4.87
 3 20 -2 2.21 0.79
 -3 20 2 5.71 19.83
 -3 -20 2 -4.61 22.65
 3 -20 -2 -2.4 12.19
 3 20 -2 0.05 1.69
 3 20 -2 -3.65 6.19
 -3 -20 1 -4.02 7.75
 3 -20 -1 -0.32 11.05
 3 20 -1 -2.83 3.6
 -3 20 1 23.46 11.66
 3 20 -1 -4.44 9.36
 -3 20 1 -7.05 7.81
 -3 20 0 -0.59 2.47
 3 20 0 -5.45 4.7
 3 -20 0 0.5 4.92
 -3 -20 0 15.38 17.35
 -3 20 0 -6.92 12.47
 3 20 0 -0.38 1.49
 3 20 0 4.32 7.33
 -3 20 -1 16.09 11.65
 3 20 1 -3.11 5.02
 -3 -20 -1 -8.99 19.62
 3 -20 1 6.16 8.6
 -3 20 -1 0.2 2.8
 3 20 2 5.74 5.72
 -3 20 -2 1.35 2.06
 3 20 2 -1.12 9.17
 -3 -20 -2 4.13 13.84
 3 -20 2 19.03 15.75
 3 20 3 41.17 14
 -3 20 -3 38.4 14.16
 -3 20 -3 96.53 25.91
 3 20 3 37.3 20.85
 3 -20 3 56.84 26.37
 -3 -20 -3 30.35 26.59
 -3 20 -4 2.98 3.39
 3 -20 4 5.75 10.78
 -3 -20 -4 6.23 13.03
 -3 20 -4 -3.25 7.02
 3 20 4 5.34 6.11
 3 20 4 5.13 7.73
 -3 20 -4 -3.36 7.99
 -3 20 -5 22.22 10.08
 -3 -20 -5 -2.43 15.85
 3 -20 5 2.9 16.38
 -3 20 -5 3.27 5.33
 3 20 6 -6.47 7.3
 -3 -20 -6 -21.28 24.27
 3 -20 6 23.24 14.41
 -3 20 -6 -0.14 3.66
 3 -20 7 6.17 7.99
 3 20 7 -10.14 11.86
 -3 -20 -7 -8.35 11.76
 3 20 8 -9.28 14
 -3 -20 -8 -0.95 12.06
 -3 20 -8 27.89 17.76
 -3 -20 -9 55.87 20.67
 -3 -20 -9 25.7 17.56
 -3 -20 -10 8.64 14.57
 -3 -20 -10 -10.95 14.39
 -3 -20 -11 -8.41 14.77
 -3 -20 -12 1.88 16.98
 -3 -20 -13 -21.28 14.42
 3 -21 -11 11.84 8.86
 3 -21 -10 7.12 9.71
 3 -21 -9 13.83 11.23
 -3 -21 9 5.58 31.27
 3 -21 -8 -2.24 7.25
 -3 -21 8 -16.05 34.14
 3 -21 -7 4.8 12.93
 -3 -21 7 -16 23.87
 3 -21 -6 -2.4 4.05
 -3 -21 6 4.53 13.66
 -3 21 5 12.75 9.62
 3 -21 -5 9.1 8.67
 -3 -21 5 6.53 15.61
 -3 21 4 3.49 8.39
 3 -21 -4 8.91 9.92
 -3 -21 4 32.21 38.95
 3 -21 -3 -4.21 2.76
 -3 -21 3 14.5 9.51
 -3 21 3 7.63 7.88
 3 21 -2 2.07 0.42
 3 21 -2 1.65 2.78
 -3 -21 2 2.62 5.48
 -3 21 1 1.21 1.32
 3 21 -1 0.83 6.74
 3 -21 -1 -6.25 12.44
 -3 -21 1 -15.39 7.41
 3 21 -1 -3.96 2.9
 3 21 -1 7.1 49.11
 -3 21 0 2.88 6.31
 3 21 0 -1.87 5.22
 3 21 0 2.57 2.21
 3 -21 0 -1.28 5.98
 -3 -21 0 11.08 22.79
 -3 -21 -1 1.3 13.49
 3 -21 1 -0.79 15.92
 3 21 1 4.07 2.43
 -3 21 -1 1.48 2.91
 -3 -21 -2 18.83 22.15
 3 -21 2 8.4 6.87
 3 21 2 7.95 7.36
 -3 21 -2 6.42 6.14
 3 -21 3 11.02 12
 -3 -21 -3 5.99 16.63
 3 21 3 14.79 9.79
 -3 21 -3 14.35 10.17
 -3 -21 -4 21.52 20.32
 3 -21 4 13.03 6.73
 -3 21 -4 5.57 9.23
 3 21 5 1.5 6.54
 -3 -21 -5 -11.05 18.43
 3 -21 5 13.67 10.85
 -3 21 -5 8.82 18.37
 -3 21 -5 2.1 3.24
 3 21 6 3.39 12.03
 -3 21 -6 6.98 2.73
 -3 21 -6 0.26 2.08
 -3 21 -6 -1.93 19.22
 3 -21 6 11.95 16.26
 -3 -21 -6 -4.7 8.86
 -3 -21 -7 -14.57 22.99
 -3 21 -7 6.32 19.69
 3 -21 7 -0.28 14.91
 -3 -21 -8 -12.11 16.02
 -3 21 -8 -15.96 23.25
 -3 21 -9 34.4 19.68
 -3 -21 -10 -11.09 15.31
 -3 -21 -11 -8.06 19.45
 -3 -21 -12 -8 25.86
 3 -22 -11 24.62 22.56
 -3 -22 10 -39.43 29.73
 3 -22 -9 7.35 1.9
 -3 -22 9 21.98 19.16
 3 -22 -8 -1.59 6.33
 3 -22 -7 18.12 10.76
 -3 -22 7 -1.95 6.17
 3 -22 -6 -1.35 6.97
 -3 -22 6 -8.44 10.29
 3 -22 -5 -4.26 11.35
 -3 -22 5 5.42 21.17
 3 -22 -4 7.74 7.05
 -3 -22 4 -13.75 27.59
 -3 22 3 30.56 14.65
 -3 -22 3 5.76 14.74
 3 -22 -3 17.39 11.9
 -3 22 2 -1.34 5.15
 3 -22 -2 4.27 2.61
 -3 -22 2 -1.97 15.82
 3 22 -1 2.51 1.08
 -3 22 1 6.35 6.36
 -3 -22 1 22.55 28.66
 3 -22 -1 -5.71 7.97
 3 -22 0 19.55 17.7
 -3 -22 0 30.3 26.01
 3 22 0 1.44 3.23
 -3 -22 -1 6.61 23.76
 3 22 1 0.27 7.56
 -3 22 -1 11.69 10.6
 3 22 2 1.46 2.14
 -3 22 -2 3.87 6.23
 -3 -22 -3 17.82 25.21
 3 22 3 22.96 13.18
 -3 22 -3 21.5 11.83
 -3 -22 -4 -6.11 101.31
 3 22 4 7.94 9.32
 -3 22 -4 -1.27 3.47
 -3 -22 -5 19.41 37.37
 3 22 5 0.13 6.71
 -3 22 -5 4.41 2.43
 -3 -22 -6 -27.64 36.69
 -3 22 -6 17.42 19.13
 -3 22 -7 4.13 9.68
 -3 -22 -8 10.2 12.67
 -3 -22 -9 8.21 10.71
 -3 -22 -10 6 16.3
 3 -23 -11 20.67 16.31
 3 -23 -10 20.8 18.39
 -3 -23 9 20.42 20.44
 -3 -23 8 -2.09 37.04
 3 -23 -8 -0.73 74.6
 -3 -23 7 20.15 24.74
 3 -23 -7 -1.63 9.18
 -3 -23 6 -21.9 34.73
 3 -23 -6 -6.68 12.47
 3 -23 -5 -1.64 5.15
 3 -23 -4 5.22 5.11
 -3 -23 3 15.55 17.03
 3 -23 -3 -0.37 9.91
 3 -23 -2 4.74 11.52
 -3 -23 2 -7.47 16.92
 3 23 -1 -1.11 4.55
 -3 23 1 -0.91 4.76
 3 -23 -1 -7.15 17.25
 -3 -23 1 6.83 15.29
 3 23 0 -4.44 4.13
 -3 23 0 4.61 5.94
 3 -23 0 7.51 15.32
 -3 -23 0 0.39 21.04
 3 23 1 0.09 5.43
 3 -23 1 20.33 20.71
 -3 -23 -1 4.09 12.46
 -3 23 -1 -3.19 4.8
 3 -23 2 -4.14 5.92
 3 23 2 7.32 3.88
 3 -23 3 1.04 15.71
 3 23 3 -0.55 3.84
 -3 23 -3 3.39 3.27
 -3 23 -4 1.57 2.13
 3 -23 4 20.47 24.72
 3 -23 5 15.22 19.61
 -3 -23 -5 8.45 11.09
 -3 -23 -6 40.34 43.33
 3 -23 6 -0.9 17.39
 -3 -23 -7 -11.91 32.63
 3 -23 7 -6.55 21.91
 -3 -23 -8 -26.49 37.71
 3 -24 -9 -9.42 9.55
 3 -24 -8 -8.99 13.57
 -3 -24 7 -13.94 17.72
 -3 -24 6 -3.52 8.23
 3 -24 -6 -6.13 8.41
 -3 -24 5 9.72 15.5
 3 -24 -5 -18.02 22.39
 3 -24 -4 3.11 3.77
 -3 -24 4 -1.41 16.15
 -3 -24 3 19.52 31.35
 3 -24 -3 1.38 10.4
 3 -24 -2 23.07 17.84
 -3 -24 2 20.04 14.26
 3 -24 -1 11.07 11.66
 -3 -24 1 -9.78 13.2
 3 24 0 8.37 7.32
 -3 -24 0 -5 13.97
 -3 -24 -1 -6.07 16.48
 3 -24 1 -25.92 28.63
 -3 24 -1 -0.24 4
 3 -24 2 -0.26 13.79
 -3 -24 -2 -3.5 13.35
 -3 24 -2 6.96 7.12
 3 24 2 0.1 7.3
 -3 -24 -3 29.71 35.5
 3 -24 3 -4.73 11.33
 -3 24 -3 -1.6 3.52
 -3 -24 -4 -36.58 26.29
 3 -24 4 29.16 23.77
 3 -24 5 25.2 23.72
 -3 -24 -5 -6.3 7.06
 -3 -24 -6 -15.71 26.21
 3 -24 6 -17.6 24.13
 3 -24 7 -18.68 21.46
 3 -25 -7 -23.41 21.73
 3 -25 -6 -5.33 14.47
 3 -25 -3 -16.92 10.46
 3 -25 -2 11.24 18.32
 3 -25 -1 8.04 9.94
 3 -25 0 2.47 6.77
 3 -25 1 -8.79 9.65
 3 -25 2 -8.56 2.86
 3 -25 3 -11.95 25.24
 3 -25 4 -5.18 11.81
 3 -25 5 -6.33 19.1
 3 -25 6 22.37 45.69
 3 -26 -5 -22.98 20.76
 3 -26 -4 8.72 11.54
 3 -26 -3 10.09 8.49
 3 -26 -2 3.91 5.32
 3 -26 1 16.88 27.33
 3 -26 2 -44.62 34.72
 3 -26 3 4.56 5.89
 3 -26 4 -33.2 29
 3 -27 -1 -69.86 40.55
 3 -27 0 9.55 11.12
 3 -27 1 -19.56 26.46
 -4 0 20 23.85 14.59
 -4 0 19 6.65 9.09
 -4 0 18 11.58 20.9
 -4 0 17 1.53 5.54
 -4 0 16 60.34 20.47
 -4 0 15 -3.72 5.26
 -4 0 14 8.32 10.29
 4 0 -13 -3.14 7.15
 -4 0 13 -4.34 3.58
 -4 0 12 37.33 15.42
 -4 0 12 17.76 10.64
 -4 0 11 -7.01 7.82
 4 0 -11 4.87 5.86
 4 0 -11 -0.75 2.16
 4 0 -10 13.82 9.33
 -4 0 10 6.06 6.66
 4 0 -9 0.08 3.16
 4 0 -9 1.74 6.04
 -4 0 9 -0.09 4.12
 4 0 -8 -0.67 4.05
 4 0 -8 0.87 2.5
 4 0 -8 -0.75 9.13
 -4 0 8 -3.66 7.5
 4 0 -7 -0.85 3.4
 4 0 -7 0.08 2.37
 -4 0 7 3.15 2.56
 4 0 -6 82.51 20.24
 4 0 -6 95.69 19.29
 4 0 -6 80.63 25.88
 -4 0 6 88.41 21.93
 4 0 -5 1.04 3.95
 -4 0 5 -0.96 1.56
 4 0 -5 0.08 1.71
 4 0 -5 -1.77 4.24
 -4 0 4 18.3 9.41
 -4 0 4 7.3 5.72
 4 0 -4 16.24 8.73
 4 0 -4 5.04 3.73
 4 0 -4 6.83 8.79
 4 0 -3 0.08 0.86
 -4 0 3 2.4 5.16
 -4 0 3 0.24 2.29
 4 0 -3 0.32 3.49
 -4 0 2 325.26 40.53
 4 0 -2 367 42.14
 4 0 -2 369.17 42.16
 -4 0 1 -1.44 3.96
 4 0 -1 -1.54 3.95
 -4 0 1 -1.4 2.81
 4 0 -1 -2.21 3.57
 4 0 0 99.09 21.4
 -4 0 0 92.39 23.24
 4 0 0 97.66 16.01
 -4 0 0 54.3 15.53
 -4 0 0 101.74 21.76
 4 0 0 74.3 21.16
 -4 0 -1 2.55 1.24
 4 0 1 -0.7 4.02
 -4 0 -1 -0.09 0.67
 -4 0 -1 0.88 1.59
 4 0 2 9.54 8.54
 -4 0 -2 22.39 11.23
 -4 0 -2 11.77 9.08
 -4 0 -2 15.93 6.9
 4 0 3 0.65 3.11
 4 0 3 6.17 6.86
 -4 0 -3 -1.14 3.66
 -4 0 -3 -0.08 0.99
 -4 0 -3 -0.87 2.12
 -4 0 -4 615.4 64.02
 4 0 4 582.52 58.34
 -4 0 -4 809.03 64.07
 4 0 4 872.03 64.96
 -4 0 -4 700.68 38.63
 4 0 5 -1.03 3
 4 0 5 0.32 3.56
 -4 0 -5 -1.65 2.69
 4 0 6 104.8 24.16
 -4 0 -6 104.82 23.03
 4 0 6 144.84 25.22
 -4 0 -7 -1.2 2.02
 4 0 7 2.41 4.85
 4 0 7 0.1 1.21
 -4 0 -7 -0.74 1.67
 -4 0 -8 64.31 18.06
 4 0 8 95.4 19.01
 4 0 8 70.14 18.51
 -4 0 -8 101.24 20.84
 -4 0 -9 -0.9 3.84
 4 0 9 -2.79 3.7
 -4 0 -9 -4.26 4.14
 4 0 9 -2.69 1.41
 4 0 10 526.47 44.46
 4 0 10 428.43 48
 -4 0 -10 370.67 44.15
 4 0 11 -0.81 2.22
 -4 0 -11 1.54 2.99
 4 0 11 -5.32 8.18
 -4 0 -11 2.77 3.26
 4 0 12 9.96 11.23
 4 0 12 10.79 11.76
 -4 0 -12 10.73 5.92
 -4 0 -12 15.59 8.94
 4 0 13 -0.33 3.32
 -4 0 -13 -1.48 1.09
 -4 0 -13 -3.57 5.3
 4 0 14 21.06 12.37
 -4 0 -14 13.49 8.09
 -4 0 -14 18.67 8.26
 4 0 15 2.13 8.16
 -4 0 -15 0.58 5.6
 -4 0 -15 1.73 3.79
 4 0 16 70.27 25.36
 -4 0 -16 61.63 20.44
 -4 0 -16 103.93 25.97
 4 0 17 4.86 11.66
 -4 0 -17 -1.98 41.27
 -4 0 -17 -0.22 2.01
 4 0 18 43.08 22.23
 -4 0 -18 36.04 19
 4 0 19 7.25 11.31
 -4 0 -19 10.7 13.14
 4 0 20 6.06 9.7
 4 0 21 10.86 13.5
 4 0 22 9.25 15.8
 -4 1 21 3.62 6.21
 -4 -1 21 -5.05 9.76
 -4 1 20 4.3 5.88
 -4 -1 20 6.36 8.08
 -4 -1 19 2.65 6.38
 -4 1 19 -7.21 9.19
 -4 1 18 145.35 38.09
 -4 -1 18 158.31 37.78
 -4 1 17 5.56 9.87
 -4 -1 17 2.4 1.32
 -4 1 16 4.05 8.61
 -4 -1 16 -0.88 3.27
 -4 1 15 9 7.43
 -4 -1 15 12.59 7.96
 -4 1 14 5.01 7.61
 -4 -1 14 8.8 9.72
 4 1 -14 2.87 5.67
 -4 1 13 42.48 20.27
 -4 -1 13 55.41 14.56
 4 -1 -13 7.28 8.65
 4 1 -13 -1.6 2.31
 -4 -1 12 6.98 10.06
 -4 1 12 48.46 17.81
 -4 -1 12 38.83 14.46
 4 -1 -12 8.99 8.18
 4 1 -12 3.77 4.36
 4 1 -12 33.03 14.95
 -4 1 12 5.99 9
 -4 -1 11 18.35 14.14
 4 -1 -11 17.14 13.84
 -4 1 11 -0.22 3.94
 4 1 -11 19.92 11.52
 4 -1 -11 -3.93 8.85
 4 1 -11 1.19 5.58
 4 1 -10 20.08 8.96
 4 -1 -10 1.64 5.47
 4 -1 -10 4.38 7.45
 4 1 -10 3.16 4.16
 -4 1 10 -5.47 5.71
 -4 -1 10 -3.84 6.13
 4 1 -9 3.68 5.08
 4 -1 -9 17.23 11.41
 4 -1 -9 4.26 3.18
 4 1 -9 3.52 3.25
 -4 1 9 5.33 5.06
 -4 -1 9 6.72 8.43
 4 -1 -8 111.32 23.6
 4 1 -8 103.15 20.66
 4 -1 -8 63.43 19.67
 4 1 -8 107 20.97
 4 1 -8 77.92 26.73
 -4 1 8 128.11 25.59
 -4 -1 8 89.92 22.19
 4 1 -7 5.43 5.29
 4 -1 -7 -0.88 22.25
 -4 -1 7 3.31 4.37
 -4 1 7 2.47 7.68
 4 1 -7 0.14 3.47
 4 -1 -7 -2.37 3.02
 4 -1 -7 4.05 7.4
 4 1 -6 764.32 55.62
 4 -1 -6 789.33 55.81
 4 1 -6 709.24 80.66
 -4 -1 6 877.07 66.83
 -4 1 6 826.94 62.97
 4 1 -6 864.77 60.84
 4 -1 -6 748.26 61
 -4 1 5 795.72 64.86
 4 -1 -5 832.75 58.79
 4 1 -5 786.69 56.57
 -4 -1 5 855.61 62.92
 4 1 -5 655.86 73.31
 4 1 -5 719.32 56.57
 4 -1 -5 823.61 64.1
 -4 1 5 872.14 66.28
 -4 1 4 2324.54 109.28
 4 -1 -4 2296 99.18
 -4 -1 4 2466.17 107.25
 4 1 -4 2614.55 105.44
 4 -1 -4 2009.58 111.59
 4 1 -4 2609.91 135.71
 4 -1 -4 2502.41 111.97
 -4 1 4 2725.28 114.98
 -4 -1 4 2683 106.9
 4 1 -3 679.68 55.22
 -4 -1 3 632.49 54.54
 4 -1 -3 617.46 53.58
 -4 1 3 618.52 54.35
 4 -1 -3 478.09 52.39
 4 1 -3 645.62 64.12
 4 -1 -3 581.43 53.23
 -4 1 3 580.4 53.9
 -4 -1 3 643.41 51.3
 4 1 -2 302.48 39.37
 4 -1 -2 310.66 38.04
 -4 1 2 292.5 37.75
 -4 -1 2 259.1 34.82
 4 1 -2 351.82 40.86
 4 -1 -2 214.74 32.47
 4 1 -2 299.18 36.89
 4 1 -1 14.4 7.72
 -4 1 1 11.05 5.69
 -4 -1 1 4.68 4.44
 -4 -1 1 9.21 10.4
 4 1 -1 7.11 4.72
 4 -1 -1 9.39 5.4
 -4 1 1 12.61 8.34
 4 1 -1 2.37 2.31
 4 -1 -1 11.02 8.42
 4 1 0 40.09 14.51
 -4 1 0 55.54 16.6
 -4 -1 0 86.06 21.16
 4 -1 0 76.89 18.86
 -4 -1 0 77.69 19.14
 4 1 0 75.33 18.98
 -4 1 0 64.03 20.2
 4 -1 0 63.27 13.14
 -4 -1 0 57.69 16.9
 -4 1 -1 49.44 15.98
 4 1 1 38.18 13.85
 4 -1 1 47.33 16.01
 -4 -1 -1 40.45 14.3
 -4 1 -1 46.8 15.47
 -4 -1 -1 35.96 16.08
 -4 -1 -1 46.01 13.2
 4 1 2 2.86 3.63
 4 -1 2 9.09 6.74
 -4 -1 -2 4.34 3.84
 -4 1 -2 11.51 7.56
 -4 -1 -2 10.15 7.98
 -4 1 -2 10.43 7.83
 -4 -1 -2 6.26 3.81
 4 1 3 11.74 10.42
 4 -1 3 6.52 4.35
 -4 -1 -3 14.96 9.44
 4 1 3 8.83 4.85
 -4 1 -3 17.8 10.66
 -4 1 -3 16.15 9.39
 -4 -1 -3 14.67 7.7
 -4 1 -3 17.05 4.9
 -4 1 -4 0.5 2.77
 -4 -1 -4 6.08 7.4
 -4 1 -4 5.48 8.21
 4 1 4 5.1 9.48
 4 -1 4 3.54 11.49
 -4 1 -4 1.56 2.52
 -4 -1 -4 0.19 2.03
 4 1 4 3.34 5.47
 4 -1 4 2.65 7.61
 4 -1 5 220.74 34.49
 4 1 5 201.51 33.05
 -4 1 -5 219.8 34.22
 4 1 5 281.31 35.47
 4 -1 5 268.25 35.47
 -4 -1 -5 227.78 33.63
 -4 1 -5 244.01 39.13
 -4 -1 -5 267.89 36.48
 4 1 6 324.18 40.98
 4 -1 6 288.3 40.72
 4 1 6 474.12 44.95
 4 -1 6 443.56 43.11
 -4 -1 -6 278.05 40.62
 -4 1 -6 296.02 39.64
 -4 -1 -6 426.52 46.14
 -4 1 -6 424.02 49.93
 4 1 7 218.06 33.35
 4 -1 7 197.25 33.48
 -4 -1 -7 305.33 37.88
 4 -1 7 241.24 32.17
 4 1 7 267.41 33.91
 -4 -1 -7 196.3 31.69
 -4 1 -7 186.69 30.99
 -4 -1 -8 15.79 8.52
 -4 1 -8 27.79 11.42
 4 -1 8 27.65 12.78
 4 1 8 10.07 6.74
 4 -1 8 19.83 9.6
 4 1 8 23.45 9.14
 -4 1 -8 20.72 10.44
 -4 -1 -8 16.69 9.95
 -4 -1 -9 38.39 13.09
 -4 1 -9 48.15 14.56
 4 1 9 28.01 12.18
 4 -1 9 37.92 13.93
 4 -1 9 23.04 12.24
 4 1 9 38.55 11.87
 -4 1 -9 24.12 11.16
 -4 -1 -9 39.22 13.85
 4 -1 10 31.65 14.22
 4 1 10 47.03 17.34
 -4 -1 -10 55.92 16.98
 -4 1 -10 56.14 16.47
 4 -1 10 20.52 11.05
 4 1 10 25.3 11.48
 -4 -1 -10 35.76 12.15
 -4 1 -10 36.31 12.58
 -4 1 -11 33.18 12.74
 -4 -1 -11 71.48 17.75
 4 -1 11 18.79 9.2
 4 1 11 54.86 14.64
 -4 -1 -11 45.09 15.71
 4 1 11 25.96 13.82
 4 -1 11 59.01 18.91
 -4 1 -11 59.7 16.86
 -4 -1 -12 69.38 17.91
 -4 1 -12 57.3 17.03
 4 -1 12 36.14 12.82
 -4 1 -12 40.67 14.6
 4 1 12 33.16 14.58
 4 -1 12 32.92 13.85
 -4 1 -13 101.67 22.58
 -4 -1 -13 100.18 22.67
 4 -1 13 17.53 8.54
 4 1 13 50.48 17.37
 -4 1 -13 60.88 18.8
 -4 -1 -13 70.39 19.26
 4 -1 13 71.15 21.38
 4 1 13 61.91 20.99
 -4 -1 -14 2.3 2.02
 -4 1 -14 -6.59 7.31
 4 1 14 1.65 5.96
 4 -1 14 -1.04 3.37
 4 1 14 -0.72 3.74
 -4 -1 -14 4.13 7.69
 -4 1 -14 -0.75 6.14
 4 -1 15 9.53 5.14
 4 1 15 9.25 8.37
 -4 -1 -15 21.25 11.96
 -4 1 -15 10.83 8.97
 -4 1 -15 15.07 9.52
 -4 -1 -15 17.25 10.67
 4 -1 16 3.66 9.89
 4 1 16 -4.14 10.09
 -4 -1 -16 -2.7 4.9
 -4 1 -16 3.83 1.96
 -4 -1 -16 5.71 8.03
 -4 1 -16 1.87 2.9
 4 -1 17 5.76 10.69
 4 1 17 1.34 5.45
 -4 -1 -17 10.26 12.18
 -4 1 -17 1.27 3.96
 -4 1 -17 2.95 7.02
 4 1 18 84.3 29.39
 -4 1 -18 93 28.01
 -4 1 -18 43.05 24.91
 4 1 19 10.8 4.42
 4 -1 19 9.73 16.86
 -4 -1 -19 -1.25 10
 -4 1 -19 0.73 2.62
 4 1 20 2.48 1.39
 4 -1 20 7.36 12.04
 4 1 21 -7.84 6.58
 4 -1 21 30.68 20.67
 4 1 22 33.01 24.21
 -4 2 22 -17.4 13.62
 -4 2 21 -10.8 10
 -4 2 20 14.49 5.68
 -4 -2 20 -0.65 6.5
 -4 -2 19 49.15 19.74
 -4 2 19 61.31 24.39
 -4 2 18 -0.13 4.22
 -4 -2 18 9.73 9.9
 -4 2 17 4.36 6.03
 -4 -2 17 0.3 1.92
 -4 2 16 20.88 13.36
 -4 -2 16 11.85 9.34
 -4 2 15 16.67 7.59
 -4 -2 15 24.53 12.79
 -4 2 14 1.73 1.29
 -4 -2 14 -1.03 4.83
 4 2 -14 5.91 5.83
 -4 2 13 45.93 17.84
 -4 -2 13 55.12 17.88
 4 -2 -13 53.76 17.37
 -4 -2 12 29.3 12.67
 -4 2 12 65.09 19.28
 4 -2 -12 18.35 10.58
 4 2 -12 27.69 12.57
 -4 2 12 22.92 14.57
 -4 -2 11 9.48 9.09
 -4 2 11 -0.57 2.51
 4 -2 -11 2.58 6.29
 -4 2 11 18.21 11.72
 4 2 -11 4.31 5.25
 4 2 -11 -1.16 4.92
 4 2 -10 41.13 17.79
 4 -2 -10 52.02 20.53
 -4 2 10 33.89 16.49
 4 -2 -10 41.79 16.65
 4 2 -10 21.45 12.19
 -4 -2 10 36.58 13.31
 4 -2 -9 6.23 7.8
 4 2 -9 6.62 8.4
 4 -2 -9 0.09 2.67
 4 2 -9 -2.02 6.81
 -4 -2 9 -2.64 5.45
 -4 2 9 -6.56 2.76
 4 -2 -8 4.72 3.77
 4 2 -8 6.7 6.09
 4 -2 -8 4.1 4.73
 4 2 -8 2.36 5.64
 4 2 -8 7.07 5.33
 -4 2 8 9.16 6.09
 -4 -2 8 -0.35 1.59
 4 2 -7 53.65 14.13
 4 -2 -7 64.17 18.31
 -4 -2 7 61.83 18.07
 -4 2 7 54.78 17.99
 4 2 -7 56.93 15.42
 4 -2 -7 54.37 14.78
 4 2 -7 28.28 18.72
 4 -2 -6 399.39 40.27
 4 2 -6 334.08 39.41
 4 -2 -6 381.52 44.52
 4 2 -6 384.07 60.97
 4 2 -6 325.56 36.77
 -4 2 6 333.46 40.38
 -4 -2 6 397.1 43.58
 4 2 -5 504.61 46.36
 -4 2 5 527.89 51.07
 -4 -2 5 557.65 50.12
 -4 2 5 626.82 57.36
 4 -2 -5 530.51 47.17
 4 -2 -5 548.51 52.54
 4 2 -5 546.63 67.16
 4 -2 -4 175.11 27.99
 4 2 -4 191.84 29.09
 -4 -2 4 202.74 31.27
 -4 2 4 176.32 29.07
 4 -2 -4 189.48 31.45
 -4 2 4 179.57 30.15
 4 2 -4 170.33 36.38
 4 -2 -4 105.23 25.64
 -4 2 3 61.1 18.22
 -4 -2 3 59.27 18.26
 4 2 -3 47.49 16.67
 4 2 -3 69.85 16.74
 4 -2 -3 61.15 16.4
 4 -2 -3 59.41 15.52
 -4 -2 3 23.91 15.98
 4 -2 -3 34.1 14.09
 4 2 -3 61.24 21.16
 4 2 -2 113.4 22.17
 4 -2 -2 96.1 21.47
 -4 2 2 85.69 22.43
 4 2 -2 89.11 22.27
 -4 -2 2 62.67 20.41
 4 -2 -2 121.74 23.33
 -4 2 2 106.45 22.79
 -4 -2 2 132.85 25.89
 4 2 -2 121.78 25.05
 4 2 -1 36.66 13.33
 -4 2 1 31 14
 -4 -2 1 38.8 12.7
 4 2 -1 35.09 12.4
 4 -2 -1 33.07 9.95
 -4 -2 1 28.59 14.5
 4 2 -1 39.65 13.71
 -4 2 1 47.21 15.07
 4 -2 -1 25.85 12.96
 -4 -2 0 57.44 16.96
 4 2 0 80.77 19.07
 -4 2 0 52.05 18.06
 4 2 0 54.83 12.94
 -4 -2 0 38.2 14.43
 4 -2 0 53.82 9.82
 4 2 0 55.06 16.54
 -4 2 0 63.7 18.56
 4 -2 0 87.75 20.77
 4 -2 1 11.53 8.36
 -4 2 -1 12.97 6.31
 4 2 1 8.93 2.31
 -4 -2 -1 8.9 4.76
 -4 -2 -1 6.75 5.27
 -4 2 -1 2.79 3.45
 4 2 2 87.08 21.74
 -4 2 -2 102.01 22.93
 -4 2 -2 86.02 22.84
 -4 -2 -2 88.68 20.79
 4 2 2 86.34 23.09
 -4 -2 -2 83.56 17.09
 4 2 3 5.87 7.02
 4 2 3 3.27 4.03
 -4 2 -3 5.22 4.75
 -4 -2 -3 7.36 5.99
 -4 -2 -3 6.81 5.18
 -4 -2 -3 10.85 8.18
 -4 2 -3 12.71 7.68
 4 2 4 12.92 9.44
 4 -2 4 17.14 8.15
 -4 -2 -4 10.55 6.89
 -4 2 -4 7.49 6.16
 -4 -2 -4 11.18 7.58
 -4 2 -4 0.1 1.56
 4 -2 4 8.08 5.97
 4 2 4 14.89 9.33
 -4 -2 -4 8.82 6.86
 -4 2 -4 11.79 2.89
 4 -2 5 120.04 26.16
 -4 -2 -5 103.52 23.8
 -4 2 -5 117.97 24.78
 4 2 5 166.83 28.09
 4 -2 5 142.47 24.94
 4 2 5 112.68 25.3
 -4 2 -5 128.67 28.86
 -4 -2 -5 176.34 29.83
 4 -2 6 5.15 5.86
 -4 -2 -6 14.92 9.82
 -4 2 -6 7.75 10.61
 4 2 6 8.45 7.5
 4 -2 6 9.18 6.85
 4 2 6 5.19 9.67
 -4 2 -6 3.58 3.09
 -4 -2 -6 10.63 7.33
 4 -2 7 2.15 5.8
 -4 -2 -7 0.66 3
 -4 2 -7 3.31 7.67
 4 -2 7 4.11 5.73
 4 2 7 5.47 5.63
 -4 -2 -7 -1.22 5.16
 4 2 7 -0.09 1.2
 -4 2 -7 4.52 2.69
 4 -2 8 5.49 6.54
 -4 -2 -8 8.87 6.75
 4 2 8 6.95 7.76
 4 -2 8 10.05 6.57
 4 2 8 6.45 3.91
 -4 2 -8 8.69 6.45
 -4 -2 -8 1.1 6.04
 4 -2 9 37.29 14.86
 4 2 9 32.2 13.27
 -4 -2 -9 71.16 18
 -4 2 -9 62.94 16.84
 4 -2 9 33.81 11.81
 4 2 9 55.91 14.4
 -4 -2 -9 41.13 14.14
 -4 2 -9 40.35 14.45
 -4 2 -10 104.12 21.68
 -4 -2 -10 90.18 21.35
 -4 -2 -10 142.29 25.4
 4 2 10 75.55 22.77
 -4 2 -10 168.26 28.17
 4 -2 10 78.07 22.08
 4 -2 10 82.57 19.63
 4 2 10 106.07 22.95
 -4 2 -11 0.09 4.28
 -4 -2 -11 1.19 2.52
 4 -2 11 3.68 4.26
 4 2 11 -0.65 5.63
 -4 -2 -11 5.63 5.7
 -4 2 -11 2.02 4.23
 4 -2 11 4.56 3.32
 4 2 11 5.55 5.3
 -4 2 -12 39.65 13.94
 -4 -2 -12 48.11 15.46
 4 -2 12 10.65 10.43
 4 2 12 18.04 10.45
 -4 2 -12 29.53 12.83
 4 -2 12 24.1 11.75
 4 2 12 23.62 12.87
 -4 2 -13 3.47 6.91
 -4 -2 -13 1.47 2.45
 4 -2 13 17.87 12.44
 4 -2 13 -0.54 4.76
 4 2 13 0.35 4.75
 4 2 13 9.11 9.11
 -4 2 -13 2.77 6.11
 -4 -2 -13 -3.64 4.24
 4 2 14 4.2 3.62
 4 -2 14 -2.62 6.41
 -4 2 -14 -0.1 4.32
 -4 -2 -14 3.82 5.59
 -4 2 -14 -2.91 4.78
 4 2 15 10.42 8.25
 4 -2 15 -0.12 4.5
 -4 -2 -15 5.81 7.9
 -4 2 -15 -0.66 5.29
 -4 2 -15 1.02 7.87
 -4 -2 -15 12.18 12.41
 4 2 16 5.24 6.72
 4 -2 16 7.84 5.24
 -4 -2 -16 2.41 3.92
 -4 2 -16 5.69 1.7
 -4 2 -16 21.15 11.6
 4 2 17 2.45 7.52
 4 -2 17 5.93 7.88
 -4 -2 -17 -0.43 5.7
 -4 2 -17 3.59 4.15
 4 2 18 -4.68 6
 4 -2 18 -4.6 11.56
 -4 2 -18 3.18 3.63
 -4 2 -18 -10.98 5.51
 4 2 19 32.82 19.71
 -4 -2 -19 23.86 17.22
 -4 2 -19 13.08 14.69
 4 -2 20 -27.3 24.28
 4 2 20 -12.79 19.79
 -4 2 -20 -6.78 10.28
 4 2 21 11.32 9.76
 4 -2 21 -10.23 16.11
 -4 3 22 -19.76 15.57
 -4 3 21 -3.68 8.61
 -4 3 20 12.1 9.55
 -4 -3 20 9.1 9.05
 -4 -3 19 102.06 22.84
 -4 3 19 122.18 29.95
 -4 3 18 -1.56 6.59
 -4 -3 18 2.5 7.6
 -4 -3 17 38.14 14.91
 -4 3 16 37.91 16.21
 -4 -3 16 35.28 13.18
 -4 -3 15 9.29 8.89
 -4 3 15 4.89 6.56
 -4 3 14 10.61 6.79
 4 3 -14 14.95 12.71
 -4 -3 13 -3.8 1.42
 -4 -3 13 6.62 13.51
 4 3 -13 -2.44 4.46
 -4 -3 12 -4.16 7.77
 -4 -3 12 16.31 11.91
 4 3 -12 -0.27 3.88
 4 -3 -12 -4.29 9.71
 -4 3 12 1.44 4.88
 -4 -3 11 56.89 23.27
 -4 3 11 135.72 31.55
 4 -3 -11 147.71 31.53
 -4 3 11 23.73 14.23
 4 3 -11 48.55 15.79
 4 -3 -11 18.09 9.67
 4 3 -11 8.71 4.85
 -4 3 10 101.8 26.41
 4 3 -10 47.54 14.74
 4 -3 -10 57.5 21.73
 4 -3 -10 100.42 25.28
 4 3 -10 104.12 21.16
 -4 -3 10 108.17 26.85
 4 3 -9 8.89 6.65
 4 -3 -9 11 6.07
 -4 3 9 5.12 8.16
 4 -3 -9 9.41 7.83
 4 3 -9 4.77 1.15
 -4 -3 9 3.11 4.39
 4 3 -8 10.1 6.31
 4 -3 -8 14.92 9.27
 4 -3 -8 12.97 7.37
 4 3 -8 8.86 7.33
 4 3 -8 10.26 12.12
 -4 3 8 1 3.72
 -4 -3 8 10.55 6.7
 4 -3 -7 3.52 5.72
 4 3 -7 -0.37 5.33
 4 -3 -7 4.5 12.7
 4 3 -7 0.41 2.56
 4 3 -7 5.91 3.82
 -4 3 7 1.9 4.51
 -4 -3 7 1.75 2.31
 -4 -3 6 138.22 24.63
 -4 3 6 135.53 26.34
 4 3 -6 121.3 21.75
 4 -3 -6 129.06 22.34
 4 -3 -6 138.71 26.6
 -4 3 5 570.54 54.56
 -4 -3 5 685.66 56.61
 4 3 -5 599.93 50.73
 4 -3 -5 668.08 51.61
 4 -3 -5 665.66 61.18
 -4 3 5 804.22 68.98
 4 3 -5 640.81 76.66
 -4 -3 4 67.18 15.11
 -4 3 4 93.67 22.46
 -4 3 4 63.34 18.96
 4 3 -4 67.26 17.92
 -4 -3 4 67.05 19.38
 4 3 -4 71.58 17.3
 4 -3 -4 65.9 18.87
 4 -3 -4 68.95 17.16
 4 3 -4 91.56 26.63
 -4 -3 4 37.32 21.35
 -4 3 3 5.72 5.49
 -4 -3 3 0.25 1.22
 -4 -3 3 -2.42 4.15
 4 3 -3 4.93 6.16
 4 -3 -3 -0.18 3.02
 4 3 -3 0.54 1.7
 4 -3 -3 5.7 6.98
 -4 -3 3 0.15 2.44
 4 3 -3 7.69 9.29
 -4 -3 2 1.55 1.3
 -4 3 2 1.15 3.2
 4 -3 -2 4.46 3.73
 4 3 -2 1.08 2.11
 -4 -3 2 2.67 6.58
 4 3 -2 -0.09 3.38
 -4 3 2 2.72 2.17
 4 -3 -2 -1.62 2.42
 4 -3 -2 -1.09 4.03
 4 3 -2 0.4 2.93
 -4 -3 2 0.52 3.79
 -4 -3 1 64.21 18.38
 4 3 -1 64.82 17.88
 4 -3 -1 70.47 16.68
 4 3 -1 57.87 16.3
 -4 3 1 65.05 17.27
 -4 3 1 62.27 18.61
 4 3 -1 64.82 17.61
 4 -3 -1 45.84 10.92
 -4 -3 1 47.85 16.73
 -4 -3 0 360.47 43.89
 4 -3 0 347.45 42.56
 -4 3 0 241.03 38.65
 4 3 0 284.16 38.13
 4 3 0 300.59 37.14
 -4 -3 0 300.58 41.12
 4 -3 0 325.08 24.42
 4 3 0 351.01 43.22
 -4 -3 0 344.96 40.38
 -4 3 0 319.41 43.59
 4 3 1 91.44 21.17
 -4 3 -1 80.34 20.44
 -4 -3 -1 81.5 20.16
 -4 3 -1 60.06 19.16
 -4 -3 -1 65.36 16.96
 -4 -3 -1 99.07 23.61
 -4 -3 -2 360.95 44.53
 -4 -3 -2 301.21 35.77
 -4 -3 -2 310.61 43.5
 4 3 2 416.58 45.49
 -4 3 -2 355.77 43.39
 -4 3 -2 366.99 46.43
 4 3 2 305.29 40.38
 -4 -3 -3 168.45 31.55
 4 3 3 119.81 30.39
 -4 3 -3 205.72 35.13
 -4 -3 -3 167.6 25.89
 -4 -3 -3 237.81 33.81
 -4 3 -3 160.37 31.35
 4 3 3 240.03 34.92
 -4 3 -4 32.96 12.77
 -4 -3 -4 27.82 13.41
 -4 -3 -4 31 10.68
 4 3 4 56.14 16.46
 -4 3 -4 44.04 14.66
 4 3 4 39.63 14.13
 -4 -3 -4 59.24 17.34
 -4 3 -5 734.45 68.84
 -4 -3 -5 774.94 60.65
 4 3 5 596.04 57.11
 -4 3 -5 574.21 55.96
 4 3 5 789.82 61.29
 4 -3 5 829.35 58.38
 -4 -3 -5 570.77 56.32
 -4 3 -6 54.11 16.28
 -4 -3 -6 58.99 16.8
 4 3 6 74.62 18.46
 4 -3 6 65.1 15.81
 -4 3 -6 42.15 8.52
 -4 3 -6 80.32 23.08
 -4 -3 -6 67.58 17.96
 4 3 6 66.27 18.49
 -4 -3 -7 193.87 29.66
 -4 3 -7 219.03 36.85
 4 3 7 171.76 29.39
 4 -3 7 180.51 30.04
 -4 -3 -7 130.32 27.97
 4 -3 7 196.68 25.79
 4 3 7 222.54 31.88
 -4 3 -7 165.26 29.03
 4 -3 8 3.16 5.09
 -4 3 -8 -1.2 3.37
 -4 -3 -8 1.31 5.8
 4 -3 8 0.85 1.72
 4 3 8 3.38 5.95
 4 3 8 -2.14 1.89
 -4 -3 -8 4.07 6.66
 -4 3 -8 -0.39 4.88
 4 -3 9 13.47 9.13
 -4 3 -9 3.42 4.37
 -4 -3 -9 4.32 3.97
 4 -3 9 7.97 7.73
 4 3 9 10.31 4.79
 -4 -3 -9 7.87 6.21
 -4 3 -9 3.99 2.2
 4 3 9 9.17 4.89
 4 3 10 3.96 4.76
 -4 3 -10 13.27 7.68
 -4 -3 -10 11.64 8.84
 -4 -3 -10 13.07 7.32
 4 -3 10 12.92 9.93
 4 3 10 15.99 11.19
 4 -3 10 5.66 5.58
 -4 3 -11 345.92 39.63
 4 3 11 226.96 36.22
 -4 -3 -11 316.01 37.36
 4 -3 11 97.86 19.6
 4 3 11 143.23 27.31
 -4 -3 -11 282.5 39.56
 -4 3 -11 203.93 32.14
 4 -3 11 215.45 35.76
 4 -3 12 98.38 25.15
 4 3 12 108.61 26.85
 -4 -3 -12 177.76 28.77
 -4 3 -12 188.4 29.24
 -4 3 -12 135.14 25.61
 4 -3 12 49.22 14.02
 4 3 12 55.36 18.07
 -4 -3 -12 135.79 28.22
 4 -3 13 31.94 15.48
 4 3 13 32.61 14.51
 -4 -3 -13 27.86 13.58
 -4 3 -13 32.23 12.09
 4 3 14 8.72 9.16
 4 -3 14 12.71 9.47
 -4 -3 -14 9.18 9.17
 -4 3 -14 20.79 12.02
 -4 3 -14 19.89 9.73
 -4 -3 -14 20.45 15.13
 4 -3 15 0.6 7.06
 -4 -3 -15 6.05 8.16
 -4 3 -15 2.14 1.35
 -4 3 -15 2.35 5.26
 4 -3 16 27.49 15.6
 4 3 16 25.09 15.42
 -4 3 -16 10.71 9.51
 -4 -3 -16 24.93 14.81
 -4 3 -16 36.24 17.71
 4 -3 17 26.1 14.31
 4 3 17 24.47 13.12
 -4 3 -17 18.46 11.32
 -4 -3 -17 26.61 17.97
 -4 3 -17 24.93 12.42
 4 -3 18 4.66 6.82
 4 3 18 5.21 10.22
 -4 3 -18 -2.86 6.02
 -4 -3 -18 -0.63 2.82
 4 -3 19 7.2 10.93
 4 3 19 9.46 15.18
 -4 3 -19 -0.98 6.87
 -4 -3 -19 3.34 10.23
 4 3 20 -9.13 18.2
 -4 3 -20 0.76 11.61
 4 3 22 -2.91 15.89
 -4 4 21 18.36 13.56
 -4 4 20 49.07 23.35
 -4 4 19 32.37 19.99
 -4 -4 19 19.96 10.44
 -4 -4 18 96.27 26.69
 -4 4 18 129.74 39.02
 -4 4 17 12.66 12.22
 -4 -4 16 0.08 6.36
 -4 -4 15 4.38 3.37
 -4 4 15 17.18 13.31
 4 4 -15 20.64 11.23
 -4 4 14 15.26 10.81
 -4 -4 14 15.59 8.86
 4 4 -14 16.86 12.6
 -4 -4 13 11.86 5.11
 -4 4 13 33.59 16.08
 -4 -4 13 37.32 11.98
 4 4 -13 7.4 6.82
 -4 -4 12 1.47 7.07
 4 -4 -12 -5.19 6.38
 4 4 -12 3.87 7.03
 -4 -4 11 0.6 6.44
 -4 -4 11 -0.59 1.31
 -4 4 11 7.2 9.1
 4 4 -11 3.26 5.69
 -4 4 11 0.12 6.23
 4 -4 -11 4.12 8.55
 4 4 -11 5.52 5.24
 4 -4 -11 7.81 8.91
 4 4 -10 0.3 3.65
 4 -4 -10 1.1 1.75
 4 4 -10 -3.6 5.88
 -4 -4 10 -1.45 2.55
 4 4 -9 33.95 11.4
 -4 4 9 62.62 19.68
 4 -4 -9 14.89 17.11
 4 4 -9 56.7 15.59
 4 -4 -9 64.23 19.66
 -4 -4 9 64.78 19.94
 4 -4 -8 55.89 22.12
 -4 4 8 77.2 18.56
 4 4 -8 64.28 17.57
 4 4 -8 63.97 16.86
 4 -4 -8 82.07 21.34
 -4 -4 8 102.21 23.18
 4 4 -7 133.28 22.77
 4 -4 -7 171.52 31.78
 4 4 -7 151.54 40.06
 4 -4 -7 105.59 24.16
 -4 4 7 142.39 27.02
 4 4 -7 136.59 23.41
 -4 -4 7 140.16 25.98
 4 -4 -6 64.17 19.09
 -4 4 6 71.48 20.25
 -4 -4 6 100.76 21.41
 4 4 -6 71.42 16.62
 4 -4 -6 73.31 16.8
 4 4 -6 123.99 34.19
 -4 4 5 48.14 16.18
 4 -4 -5 34.28 11.89
 4 4 -5 23.35 9.58
 -4 4 5 34.36 14.28
 -4 -4 5 32.47 14.46
 4 4 -5 30.36 11.95
 4 -4 -5 37.31 11.73
 4 4 -5 28.27 17.81
 -4 -4 5 2.15 7.29
 -4 4 4 271.04 38.34
 -4 -4 4 194.07 34.6
 4 4 -4 217.61 30.55
 4 -4 -4 233.78 31.24
 4 4 -4 230.99 32.1
 4 -4 -4 229.09 36.31
 -4 4 4 265.76 39.88
 -4 -4 4 101.19 35.37
 4 4 -4 245.6 47.05
 -4 4 3 2.76 4.56
 -4 -4 3 0.17 1.23
 4 4 -3 2.08 4.83
 4 -4 -3 0.48 2.96
 -4 -4 3 -1.39 2.76
 4 4 -3 0.17 3.26
 4 -4 -3 1 2.86
 -4 -4 3 -0.61 8.12
 4 4 -3 -1.86 4.27
 -4 4 2 75.6 18.98
 -4 -4 2 75.12 15.15
 -4 -4 2 106.43 21.46
 4 -4 -2 84.75 20.33
 4 4 -2 93.35 19.89
 -4 4 2 70.28 20.76
 4 4 -2 78.83 20.18
 4 -4 -2 83.18 19.39
 4 4 -2 87.44 23.01
 -4 -4 2 42.3 18.4
 -4 -4 1 25.71 10.83
 4 4 -1 18.78 10.02
 4 -4 -1 22.11 11.29
 -4 4 1 9.63 7.89
 4 4 -1 19.32 8.8
 4 -4 -1 19.89 9.52
 -4 4 1 21.2 10.61
 -4 -4 1 13.9 7.02
 4 4 -1 20.43 10.72
 -4 -4 1 19.22 11.68
 -4 -4 0 7.77 7.23
 -4 4 0 2.69 6.01
 4 4 0 16.46 8.86
 -4 4 0 12.87 6.97
 4 4 0 4.18 4.41
 4 -4 0 3.01 5.81
 4 4 0 2.85 3.19
 -4 -4 0 13.67 10.83
 4 -4 0 5.98 3.1
 4 4 1 -0.66 2.27
 -4 4 -1 -2.12 6
 -4 -4 -1 -0.26 3.99
 -4 4 -1 -2.44 5.05
 -4 -4 -1 -0.82 2.01
 -4 -4 -1 -0.91 4.01
 -4 -4 -2 402.82 46.17
 4 -4 2 311.6 49.84
 4 4 2 298.09 45.82
 -4 4 -2 401.23 50.64
 -4 4 -2 430.45 50.21
 -4 -4 -2 411.11 47.47
 4 4 2 519.83 50.65
 -4 -4 -2 397.11 43.5
 4 4 3 14.6 9.19
 -4 -4 -3 11.18 6.43
 -4 -4 -3 22.25 11.6
 -4 4 -3 14.64 8.8
 4 -4 3 13.3 10.15
 -4 4 -3 12.1 9.2
 4 4 3 28.78 11.3
 -4 -4 -3 11.39 5.73
 -4 4 -4 135.92 29.57
 4 4 4 117.06 26.35
 -4 -4 -4 129.99 24.17
 -4 4 -4 146.49 27.88
 -4 -4 -4 90.64 25.79
 4 -4 4 143.63 26.81
 4 4 4 172.1 30.05
 -4 -4 -4 105.84 22.67
 -4 4 -5 0.32 1.34
 -4 -4 -5 5.91 6.32
 4 4 5 6.41 3.57
 -4 4 -5 7.5 9.07
 -4 -4 -5 2.57 5.97
 4 -4 5 1.42 2.06
 4 4 5 6.08 3.42
 -4 -4 -5 5.71 6.41
 -4 4 -6 282.04 17.59
 -4 -4 -6 306.45 37.29
 -4 4 -6 326.54 46.78
 4 4 6 238.18 36.43
 4 -4 6 254.56 36.96
 4 4 6 349.56 41.31
 -4 4 -6 291.9 38.25
 4 -4 6 381.81 35.73
 -4 -4 -6 265.2 36.12
 -4 -4 -7 32.68 15.44
 -4 4 -7 55.42 18.11
 -4 4 -7 53.11 10.21
 4 4 7 71.6 18.04
 4 -4 7 66.96 14.32
 4 4 7 53.41 16.97
 -4 4 -7 55.22 19.49
 -4 -4 -7 75.23 18.85
 -4 4 -8 240.15 28.25
 -4 -4 -8 505.54 48.69
 -4 4 -8 544.07 58.23
 4 4 8 357.76 46.57
 4 4 8 545.41 49.1
 4 -4 8 429.07 37.12
 -4 -4 -8 389.73 47.45
 -4 4 -8 417.36 46.58
 -4 -4 -9 155.15 25.5
 -4 4 -9 153.53 28.98
 4 4 9 68.21 22.6
 -4 4 -9 124.94 25.07
 -4 -4 -9 126.81 25.95
 4 -4 9 106.55 26.04
 -4 4 -9 62.02 15.5
 4 -4 9 100.22 17.79
 4 4 9 122.24 24.73
 -4 -4 -10 -0.99 4.05
 -4 4 -10 1.98 4.21
 4 4 10 5.47 5.39
 -4 -4 -10 2.68 5.01
 -4 4 -10 0.71 4.83
 4 -4 10 3.72 4.53
 -4 4 -10 1.1 4.02
 4 -4 10 -3.34 4.47
 -4 -4 -11 8.56 2.84
 4 4 11 3.87 4.31
 -4 4 -11 5.27 5.63
 4 -4 11 7.54 6.49
 4 -4 11 4.51 4.7
 4 4 11 6.42 6.59
 -4 4 -11 3.23 6.64
 -4 4 -12 131.25 27.76
 4 4 12 172.92 33.88
 -4 4 -12 154.14 28.06
 4 -4 12 177.9 31.88
 4 -4 12 79.63 16.46
 4 4 12 103.65 24.45
 -4 -4 -12 186.26 33.68
 4 4 13 18.37 10.83
 4 -4 13 23.08 13.74
 -4 -4 -13 26.08 11.72
 -4 4 -13 18.12 9.27
 -4 -4 -13 26.48 12.24
 -4 4 -14 4.98 12.14
 -4 -4 -14 18.17 13.39
 -4 4 -14 19.4 10.81
 -4 4 -14 14.76 8.76
 -4 -4 -14 9.03 11.29
 4 -4 14 8 4.36
 -4 4 -15 15.49 5.31
 -4 4 -15 11.23 8.62
 -4 -4 -15 10.52 6.85
 4 -4 15 6.86 7.79
 4 4 15 14.39 12.06
 -4 4 -16 -3.59 5.56
 -4 -4 -16 -1.88 6.79
 -4 4 -16 -5.01 1.41
 4 -4 16 -1 3.54
 4 4 16 -1.3 9.04
 -4 4 -17 9.37 7.63
 -4 -4 -17 20.75 11.02
 -4 4 -17 7.36 3.98
 4 -4 17 44.3 16.79
 4 4 17 24.12 16.17
 -4 4 -18 177.69 35.79
 -4 -4 -18 97.37 29.84
 -4 4 -18 113.7 30.51
 4 -4 18 152.69 33.19
 4 4 18 122.81 37.59
 -4 -4 -19 -1.21 7.71
 -4 4 -19 9.18 9.57
 4 -4 19 18.95 12.65
 4 4 19 13.36 15.03
 -4 4 -20 11.86 8.61
 4 4 20 20.97 25.28
 4 -4 20 -4.06 6.62
 4 4 21 15.74 6.02
 4 4 22 -27.21 31.03
 -4 5 22 7.18 4.63
 -4 5 21 7.97 10.03
 -4 5 20 81.22 33.39
 -4 -5 19 9.09 5.64
 -4 5 19 9.54 8.94
 4 -5 -19 3.76 3.93
 -4 5 18 46.36 24.7
 -4 -5 18 110.68 22.35
 -4 5 17 3.58 4.08
 -4 -5 17 13.81 7.62
 -4 5 16 35.27 16.19
 -4 -5 16 64.07 16.59
 -4 -5 15 -7.59 6.46
 4 5 -15 3.09 8.77
 -4 -5 14 20.54 9.31
 -4 5 14 19.45 11.37
 -4 5 13 46.22 16.6
 -4 -5 13 52.72 15.22
 4 5 -13 35.66 17.91
 -4 5 12 30.39 15.39
 -4 -5 12 50.54 16.24
 4 5 -12 41.99 13.53
 -4 -5 12 85.8 23.03
 -4 -5 11 116.55 28.17
 -4 5 11 67.52 26.44
 -4 -5 11 190.07 34.66
 4 -5 -11 133.07 30.62
 4 5 -11 107.42 22.85
 4 5 -11 34.3 13.09
 4 -5 -11 131.39 25.41
 -4 5 11 140 30.7
 -4 -5 10 137.2 29.18
 4 -5 -10 113.59 25.2
 4 5 -10 83.47 19.82
 4 -5 -10 55.84 21.29
 4 5 -10 20.64 10.4
 4 -5 -9 188.34 37.88
 -4 -5 9 175.59 29.63
 -4 5 9 105.78 26.49
 4 5 -9 81.27 18.09
 4 -5 -9 135.2 27.69
 4 5 -9 105.8 21.03
 4 5 -8 462.93 41.33
 4 -5 -8 454.96 44.09
 4 -5 -8 494.28 53.36
 4 5 -8 393.23 38.51
 -4 -5 8 550.22 50.36
 -4 5 8 470.03 51.79
 4 5 -7 128.08 21.7
 -4 -5 7 133.69 25.31
 -4 5 7 121.61 25.89
 4 -5 -7 76.15 20.11
 4 -5 -7 108.71 25.66
 -4 -5 6 682.73 59.29
 -4 5 6 522.4 53.53
 4 5 -6 541.75 47.42
 4 -5 -6 554.21 47.98
 4 5 -6 559.17 46.33
 4 -5 -6 597.63 60.38
 4 5 -6 644.96 82.53
 4 -5 -5 41.23 13.8
 -4 5 5 53.34 18.9
 4 5 -5 32.52 11.99
 -4 5 5 45.09 15.66
 -4 -5 5 51.43 14.98
 4 5 -5 43.24 14.56
 4 -5 -5 46.81 13.72
 4 5 -5 40.65 18.58
 -4 -5 5 34.76 20.32
 4 5 -4 140.37 26.48
 -4 -5 4 183.12 29.01
 4 -5 -4 184.9 32.6
 4 -5 -4 127.08 23.41
 -4 5 4 135.84 28.51
 4 5 -4 136.1 23.86
 -4 5 4 131.05 29.21
 4 5 -4 157.38 35.52
 -4 -5 4 106.76 32.55
 4 -5 -3 143.83 25.12
 -4 -5 3 134.69 26.54
 -4 -5 3 142.89 19.53
 4 5 -3 146.63 26.36
 4 -5 -3 151.43 27.4
 4 5 -3 101.48 24.02
 -4 5 3 127.82 26.39
 -4 5 3 139.41 30.14
 4 5 -3 135.49 32.86
 -4 -5 3 118.69 34.28
 -4 -5 2 55.36 12.44
 -4 5 2 44.04 18.58
 4 5 -2 56.31 17.14
 -4 -5 2 32.42 15.7
 4 5 -2 56.5 16.14
 4 -5 -2 40.61 13.8
 4 5 -2 48.87 15.59
 -4 5 2 62.03 18.43
 4 -5 -2 58.49 17.15
 -4 -5 2 23.35 12.97
 -4 -5 1 20.21 9.28
 -4 5 1 11.25 9.17
 4 5 -1 20.13 12.16
 -4 -5 1 11.24 7.42
 4 -5 -1 8.92 8.94
 4 5 -1 23.59 10.16
 -4 5 1 6.35 2.56
 4 5 -1 14.81 9.26
 4 -5 -1 8.29 9.24
 -4 -5 1 13.62 7.85
 -4 -5 0 51.75 21.23
 4 -5 0 90.32 22.63
 4 5 0 48.78 21.1
 -4 5 0 89.48 23.34
 -4 5 0 108.2 24.86
 4 5 0 148.24 27.83
 -4 -5 0 78.11 23.05
 -4 5 -1 65.31 21.25
 4 5 1 81.75 19.85
 4 -5 1 49.92 21.21
 4 5 1 61.75 19.03
 -4 5 -1 63.63 21.6
 -4 -5 -1 68.75 19.26
 -4 -5 -1 63.69 18.87
 -4 -5 -1 59.42 18.08
 -4 -5 -2 275.54 35.65
 -4 5 -2 213.55 34.72
 -4 -5 -2 235.29 33.67
 4 5 2 272.59 36.67
 -4 -5 -2 144.36 28.16
 4 5 2 219.26 33.1
 4 -5 2 230.39 34.54
 -4 5 -2 239.82 37.99
 -4 -5 -3 374.58 40.71
 4 5 3 265.87 38.8
 -4 5 -3 349.7 46.97
 4 -5 3 394.5 44.41
 -4 -5 -3 240.88 34.8
 -4 -5 -3 304.05 41.15
 4 5 3 376.25 43.7
 4 -5 3 397.53 41.15
 -4 5 -3 307.83 43.53
 4 5 4 80.23 21.48
 -4 -5 -4 111.28 20.89
 -4 5 -4 110.29 25.03
 -4 5 -4 84.58 21.37
 -4 -5 -4 79.33 20.27
 4 -5 4 87.2 21.1
 -4 -5 -4 78.68 20.05
 4 -5 4 130.53 22.59
 4 5 4 103.6 22.35
 -4 5 -5 10.01 7.59
 -4 -5 -5 7.66 4.59
 4 5 5 9.46 6.44
 -4 5 -5 12.18 8.8
 -4 -5 -5 14.55 9.53
 4 -5 5 10.57 6.71
 -4 -5 -5 9.73 7.64
 4 -5 5 15.2 7.31
 4 5 5 14.22 8.4
 4 -5 6 40.57 14.18
 -4 -5 -6 49.54 17.69
 -4 5 -6 57.71 17.12
 4 5 6 25.58 15.14
 -4 -5 -6 45.91 15.34
 -4 5 -6 52.58 18.92
 4 5 6 55.33 15.81
 -4 -5 -7 8.62 6.1
 -4 5 -7 3.65 5.77
 4 5 7 4.18 2.69
 -4 5 -7 4.83 3.6
 -4 -5 -7 2.74 4.9
 4 -5 7 0.45 0.65
 -4 5 -7 7.28 3.09
 4 5 7 6.36 6.51
 -4 -5 -8 28.66 13.12
 4 5 8 13.76 8.89
 -4 5 -8 20.05 11.52
 4 -5 8 12.79 10.22
 -4 -5 -8 24.01 13.76
 -4 5 -8 27.19 12.94
 -4 5 -8 12.35 4.99
 4 5 8 29.31 13.61
 -4 5 -9 228.12 29.65
 4 5 9 237.97 38.65
 -4 -5 -9 329.19 37.51
 -4 5 -9 409.4 47.38
 4 5 9 383.39 42.82
 4 -5 9 154.63 23.59
 -4 -5 -9 272.66 40.4
 -4 5 -9 274.01 38.28
 -4 -5 -10 104.5 20.27
 -4 5 -10 93.7 21.58
 4 5 10 47.86 17.64
 -4 -5 -10 47 18.73
 -4 5 -10 60.05 18.33
 4 -5 10 104.54 17.41
 4 5 10 86.85 22.14
 -4 5 -10 51.99 17.02
 4 5 11 22.71 17.44
 -4 5 -11 5.38 4.96
 4 5 11 18.37 12.33
 -4 5 -11 13.24 9.46
 4 -5 11 8.72 9.12
 -4 5 -11 0.95 2.41
 -4 -5 -12 2.02 5.9
 4 5 12 -0.81 6.41
 4 -5 12 8 9.26
 -4 5 -12 -0.92 4.45
 -4 5 -12 -1.81 6
 -4 -5 -12 1.67 2.9
 -4 5 -13 8.11 5.84
 -4 -5 -13 19.41 14.65
 4 -5 13 5.54 5.57
 -4 5 -13 8.3 7.26
 -4 -5 -13 8.14 9.67
 -4 5 -14 19.5 10.07
 4 5 14 15.36 9.72
 -4 5 -14 12.32 8.44
 4 -5 14 7.67 4.55
 -4 -5 -14 12.19 6.79
 -4 5 -14 4.96 8
 4 -5 15 2.14 2.85
 -4 5 -15 0.24 2.99
 4 5 15 1.67 2.04
 -4 5 -15 2.7 5.15
 -4 -5 -15 6.53 6.57
 4 -5 16 7.55 8.59
 -4 5 -16 7.56 9.55
 4 5 16 7.32 9.47
 -4 5 -16 10.24 7.93
 -4 -5 -16 12.94 10.21
 4 -5 17 3.16 8.13
 -4 5 -17 1.4 2.37
 4 5 17 0.16 6.13
 -4 5 -17 -1.88 3.64
 4 -5 18 53.13 20.64
 -4 5 -18 68.39 22.2
 4 5 18 18.51 15.23
 -4 5 -18 11.45 11.35
 -4 -5 -18 18.42 15.3
 4 5 19 12.58 15.6
 -4 5 -19 4.07 8.37
 4 -5 19 3.71 2.09
 -4 5 -20 17.34 17.45
 4 5 21 8.79 10.02
 -4 6 22 4.02 4.75
 -4 6 21 20.55 12.49
 -4 6 20 7.81 15.16
 -4 6 19 22.51 27.5
 -4 6 18 -2.55 4.15
 -4 -6 18 -0.48 1.94
 4 -6 -18 -1.03 7.06
 -4 6 17 6.57 5
 -4 -6 17 8.61 5.09
 -4 6 16 16.09 12.48
 -4 -6 16 18.18 8.06
 -4 -6 15 45.06 11.94
 -4 6 15 3.79 10.64
 4 6 -15 33.62 13.28
 -4 -6 14 19.71 7.77
 -4 6 14 12.31 14.66
 4 6 -14 2.3 1.94
 -4 6 13 22.53 13.33
 -4 -6 13 45.52 16.05
 4 6 -13 64.13 19.36
 -4 6 12 23.87 14.05
 -4 -6 12 32.18 13.4
 4 6 -12 12.8 5.34
 -4 -6 12 56.75 18.79
 -4 6 11 47.22 18.67
 -4 -6 11 27.03 13.18
 4 6 -11 5.29 6.84
 -4 6 11 17.22 14.01
 4 -6 -11 13.43 9.57
 4 6 -11 10.78 6.09
 -4 -6 11 19.57 9.9
 -4 6 10 52.69 17.76
 -4 -6 10 52.17 16.8
 4 -6 -10 28.54 15.3
 4 6 -10 24.55 10.94
 4 -6 -10 25.57 13.52
 -4 6 10 25.32 13.05
 4 6 -10 8.68 6.13
 4 6 -9 85.72 17.87
 -4 6 9 79.95 21.74
 4 6 -9 48.99 13.9
 4 -6 -9 55.78 19.06
 -4 -6 8 -2.72 5.42
 -4 6 8 0.44 10.02
 4 -6 -8 19.39 19.76
 4 6 -8 4.1 6.56
 4 -6 -8 -0.34 1.43
 4 6 -8 2.86 5.33
 4 6 -7 459.09 41.59
 4 -6 -7 434.54 42.61
 4 -6 -7 500.53 55.51
 -4 -6 7 564.42 51.19
 -4 6 7 458.82 50.82
 -4 -6 6 212.67 34.4
 4 6 -6 159.1 25.7
 4 -6 -6 162.08 28.55
 -4 6 6 161.54 30.6
 4 6 -6 173.85 26.85
 4 -6 -6 236.02 39.06
 -4 -6 6 110.96 38.63
 4 -6 -5 90.7 22.95
 -4 6 5 101.17 26.23
 4 6 -5 76.46 19.33
 -4 -6 5 63.49 21.01
 4 6 -5 110.57 21.13
 -4 6 5 103.02 23.96
 4 -6 -5 88 20
 4 6 -5 104.46 30.68
 4 6 -4 265.95 35.42
 4 -6 -4 308.49 43.16
 -4 -6 4 348.29 40.01
 4 6 -4 277.42 35.45
 -4 6 4 329 43.05
 -4 6 4 332.56 47.23
 4 -6 -4 311.61 37.33
 -4 -6 4 167.89 43.56
 4 6 -4 405.03 59.24
 4 6 -3 161.04 27.38
 -4 -6 3 182.58 28.31
 -4 6 3 173.07 35
 -4 -6 3 160.88 19.1
 4 -6 -3 154.19 30.06
 -4 6 3 142.29 31.35
 4 -6 -3 201.94 29.24
 4 6 -3 187.28 30.34
 -4 -6 3 157.41 38
 -4 6 2 69.68 22.26
 -4 -6 2 94.97 14.97
 4 6 -2 137.18 29.79
 -4 -6 2 104.18 20.65
 4 6 -2 96.97 23.05
 4 -6 -2 68.25 18.87
 -4 6 2 110.72 24.97
 4 6 -2 81.03 20.25
 4 -6 -2 82.33 20.31
 -4 -6 2 61.46 25.12
 -4 6 1 53.18 20.14
 4 6 -1 67.17 22.61
 -4 -6 1 94.5 17.63
 -4 -6 1 79.63 19.42
 4 -6 -1 79.13 19.58
 4 6 -1 127.81 25.06
 4 6 -1 73.89 20.33
 -4 6 1 73.41 21.79
 4 -6 -1 90.33 20.5
 -4 -6 1 56.17 21.1
 -4 -6 0 12.28 7.93
 4 -6 0 3.64 1.1
 -4 -6 0 5.42 5.05
 -4 6 0 4.01 6.16
 4 6 0 6.42 7.28
 4 6 0 14.42 10.84
 -4 6 0 2.9 3.16
 -4 -6 0 4.07 3.61
 -4 -6 -1 27.31 11.68
 -4 -6 -1 20.39 9.2
 4 6 1 31.7 12.31
 -4 6 -1 33.98 14.51
 4 -6 1 32.96 12.31
 -4 6 -1 22 13.69
 4 6 1 24.16 12.25
 4 -6 1 23.9 4.69
 -4 -6 -1 33.11 14.47
 -4 -6 -2 618.78 49.53
 -4 -6 -2 499.96 54.06
 -4 6 -2 630.35 62.25
 -4 -6 -2 642.69 56.82
 4 6 2 716.43 61.51
 4 -6 2 785.17 58.67
 4 6 2 610.44 57.6
 4 -6 2 660.37 58.31
 -4 6 -2 648.91 63.74
 -4 -6 -3 290.48 33.91
 4 6 3 263.26 38.34
 4 -6 3 247.14 37.02
 -4 6 -3 301.46 43.24
 -4 -6 -3 253.09 35.15
 4 6 3 310.79 39.56
 4 -6 3 332.39 36.42
 -4 6 -3 302.84 41.14
 -4 -6 -3 196.71 33.13
 -4 -6 -4 120.45 21.99
 4 6 4 74.76 24.1
 -4 6 -4 115.42 28
 -4 -6 -4 108.04 23.94
 -4 6 -4 146.04 29.04
 4 -6 4 134.45 27.04
 4 -6 4 146.17 24.26
 4 6 4 133.34 25.4
 -4 -6 -4 116.69 24.52
 4 6 5 0.1 3.59
 -4 -6 -5 3.24 5.25
 -4 6 -5 -4.26 6.24
 -4 -6 -5 2.94 3.81
 -4 6 -5 -2.38 4.09
 4 -6 5 1.13 4.93
 4 6 5 4.52 5.7
 4 -6 5 0.61 1.34
 -4 -6 -5 0.93 1.18
 4 -6 6 54.59 17.32
 -4 -6 -6 61.09 18.4
 -4 6 -6 46.98 17.32
 4 6 6 67.54 18.64
 4 -6 6 83.21 15.62
 -4 -6 -6 73.14 17.45
 -4 6 -6 93.56 24.99
 4 6 6 62.5 18.28
 -4 -6 -7 66.28 15.99
 -4 6 -7 79.11 23
 4 6 7 36.75 16.47
 -4 -6 -7 40.86 18.82
 -4 6 -7 28.02 12.38
 4 -6 7 57.24 18.4
 4 -6 7 49.57 13.84
 4 6 7 66.48 18.39
 -4 6 -7 55.84 8.71
 -4 6 -8 133.29 17.45
 -4 -6 -8 146.32 23.81
 4 6 8 109.29 27.81
 -4 6 -8 177.68 34.03
 -4 -6 -8 94.71 25.89
 -4 6 -8 129.86 26.65
 4 -6 8 121.61 24.65
 4 -6 8 112.64 18.31
 4 6 8 136.93 27.4
 -4 -6 -9 5.79 8.26
 4 6 9 0.53 2.8
 -4 6 -9 3.15 6.6
 -4 6 -9 -0.38 2.81
 -4 -6 -9 2.91 5.84
 4 -6 9 0.9 3.08
 -4 6 -9 -0.4 3.74
 4 -6 9 16.11 9.05
 4 6 10 11.65 10.08
 -4 6 -10 26.32 12.3
 -4 -6 -10 9.1 7.27
 -4 6 -10 12.04 6.78
 4 -6 10 9 7.38
 -4 6 -10 17.9 7.78
 4 -6 10 28.45 9.16
 4 6 10 7.72 8.01
 -4 6 -11 49.17 16.38
 -4 -6 -11 53.23 19.26
 -4 6 -11 89.9 19.86
 4 6 11 60.41 19.72
 -4 6 -11 38.95 15.46
 -4 -6 -11 96.13 21.6
 -4 -6 -12 34.28 15.99
 -4 6 -12 56.77 16.64
 -4 6 -12 17.19 6.49
 -4 6 -12 15.85 10.22
 -4 -6 -12 34 14.2
 -4 6 -13 11.16 7.15
 4 6 13 11.5 9.45
 4 -6 13 11.77 10.79
 -4 6 -13 2.02 6.01
 -4 -6 -13 15.31 7.54
 4 6 14 11.41 6.21
 -4 6 -14 17.48 11.04
 4 -6 14 19.54 11.83
 -4 6 -14 -11.77 16.49
 -4 -6 -14 7.68 5.6
 4 6 15 -1.74 4.11
 -4 6 -15 1.86 2.4
 4 -6 15 -4.02 6.29
 -4 6 -15 -3 6.88
 -4 -6 -15 -3.24 9.09
 4 6 16 11.66 11.27
 -4 6 -16 16.74 11.12
 4 -6 16 21.92 10.04
 -4 6 -16 35.77 12.11
 -4 -6 -16 13.9 9.56
 4 -6 17 6.24 8.33
 -4 6 -17 1.63 5.66
 -4 6 -17 4.72 6.22
 4 6 17 -5.02 2.12
 4 -6 18 6.94 5.98
 -4 6 -18 2 6.21
 -4 -6 -18 0.53 1.81
 4 6 18 -1.63 7.83
 -4 6 -19 22 16.97
 4 -6 19 31.96 16.99
 -4 6 -20 -1.02 8.22
 4 6 20 0.64 12.16
 -4 7 21 -10.05 14.02
 -4 7 19 5.12 13.14
 -4 7 18 11.23 13.8
 -4 -7 18 7.09 5.77
 4 -7 -18 6.54 10.7
 -4 7 17 0.96 3.74
 -4 -7 17 3.89 3.73
 -4 7 16 3.46 2.97
 -4 -7 16 -0.11 3.73
 -4 -7 15 11.9 8.31
 4 7 -15 -6.13 4.38
 -4 -7 14 4.2 4.42
 -4 7 14 18.28 12.51
 4 7 -14 7.1 6.49
 -4 -7 13 44.2 11.27
 -4 7 13 22.29 14.17
 4 7 -13 30.06 13.27
 -4 -7 12 11.51 7.16
 4 7 -12 2.27 5.15
 -4 -7 11 75.49 19.51
 -4 -7 11 92.88 21.95
 -4 7 11 139.12 31.86
 -4 7 11 29.67 14.87
 4 7 -11 31.78 12.15
 -4 -7 10 9.28 8.15
 -4 7 10 11.37 7.28
 -4 7 10 7.47 7.72
 4 7 -10 2.35 1.91
 4 -7 -10 17.3 13.08
 4 -7 -10 4.37 4.96
 4 7 -10 11.26 7.42
 -4 7 9 28.99 12.96
 4 7 -9 12.78 10.77
 4 7 -9 24.82 9.2
 4 -7 -9 32.69 15.04
 -4 -7 9 48.28 15.25
 -4 7 8 1.25 2.77
 4 -7 -8 5.9 5.73
 4 7 -8 3.09 4.12
 -4 -7 8 7.31 2.76
 4 7 -7 -0.07 3.99
 4 -7 -7 2.32 4.81
 -4 -7 7 -1.57 2.67
 -4 7 7 -0.23 3.63
 4 -7 -7 1.91 4.85
 4 7 -7 0.95 3.47
 -4 -7 7 -14.24 18.04
 4 -7 -6 8.26 8.57
 -4 -7 6 7 5.44
 4 7 -6 3.3 4.64
 -4 7 6 6.17 10.99
 4 7 -6 6.44 4.61
 4 -7 -6 4.13 5.47
 -4 -7 6 -8.39 13.32
 -4 -7 5 247.46 32.64
 -4 7 5 309.44 46.77
 4 7 -5 216.16 29.91
 4 -7 -5 261.75 40.43
 -4 -7 5 172.33 50.22
 4 7 -5 223.03 31.79
 -4 -7 4 214.65 28.72
 4 7 -4 136.86 26.37
 -4 7 4 173.34 31.58
 4 -7 -4 197.58 28.03
 -4 7 4 169.59 34.38
 4 7 -4 264.06 49.03
 4 -7 -4 206.05 35.93
 4 7 -4 165.47 28.36
 -4 -7 3 75.19 28.24
 -4 -7 3 154.71 24.22
 4 7 -3 121.31 24.73
 4 -7 -3 122.23 26.9
 -4 7 3 115.77 27.56
 4 7 -3 66.34 20.45
 4 -7 -3 122.65 22.97
 4 7 -3 175.42 33.72
 -4 7 3 110.4 28.71
 -4 7 2 2.76 2.06
 -4 -7 2 6.92 3.11
 4 7 -2 2.51 7.81
 -4 -7 2 2.97 1.06
 4 -7 -2 12.56 9.55
 4 7 -2 6.79 6.5
 4 7 -2 5.06 3.44
 -4 7 2 2.53 6.62
 4 -7 -2 4.43 4.99
 -4 -7 2 0.33 7.95
 4 -7 -1 244.04 34.82
 4 7 -1 191.38 33.23
 -4 7 1 229.29 39.61
 -4 -7 1 239.37 31.01
 -4 -7 1 215.22 23.82
 -4 7 1 237.08 38.97
 4 -7 -1 265.09 36.06
 -4 -7 1 198.36 41.98
 -4 -7 0 438.24 41.3
 4 7 0 319.4 43.57
 -4 7 0 349.13 49.11
 4 -7 0 476.92 47.22
 -4 7 0 403.83 50.1
 4 7 0 504.18 51.28
 -4 -7 0 403.94 38.21
 -4 -7 0 307.84 47.21
 -4 -7 -1 8.54 7.69
 -4 7 -1 15.79 14.82
 4 7 1 4.72 5.91
 -4 7 -1 10.18 11.1
 4 7 1 6.86 3.08
 4 -7 1 9.66 8.51
 -4 -7 -1 2.38 1.29
 4 7 2 47.84 15.4
 -4 -7 -2 41.34 11.07
 4 -7 2 54.16 14.5
 -4 -7 -2 41.85 13.78
 -4 7 -2 34.71 16.19
 -4 7 -2 44.69 16.5
 4 -7 2 37.51 15.13
 4 7 2 42.76 15.02
 -4 -7 -2 15.49 11.38
 -4 -7 -3 465.38 41.2
 4 7 3 361.33 46.33
 -4 7 -3 526.91 57.82
 4 -7 3 498.02 52.99
 -4 -7 -3 384.67 49.01
 -4 7 -3 435.23 53.51
 4 7 3 483.97 49.1
 -4 -7 -3 492.79 48.85
 4 -7 3 553.06 46.33
 -4 -7 -4 70.75 16.05
 4 7 4 48.44 16.42
 -4 7 -4 78.15 21.57
 -4 -7 -4 59.3 16.72
 -4 7 -4 48.64 19.58
 4 -7 4 65.69 18.7
 -4 -7 -4 55.11 18.75
 4 -7 4 79.77 17.04
 4 7 4 82.27 19.37
 -4 -7 -5 637.12 47.56
 4 7 5 471.22 50.99
 4 -7 5 638.43 57.08
 -4 7 -5 674.45 63.81
 -4 -7 -5 451.74 51.01
 -4 -7 -5 476.55 49.6
 4 7 5 637.79 54.86
 4 -7 5 707.59 46.3
 -4 7 -5 584.98 58.42
 4 7 6 34 14.14
 -4 7 -6 62.59 19.11
 -4 7 -6 38.41 14.84
 -4 -7 -6 16.73 8.38
 4 -7 6 43.63 13.83
 -4 -7 -6 48.75 13.58
 4 -7 6 43.45 11.59
 4 7 6 31.23 12.43
 -4 -7 -7 13.2 7.14
 -4 7 -7 5.14 6.32
 4 7 7 11.52 9.22
 -4 -7 -7 5.58 4.67
 -4 7 -7 5.26 0.74
 4 -7 7 4.78 3.79
 -4 7 -7 3.54 1.81
 4 -7 7 4.25 4.83
 4 7 7 6.89 4.86
 -4 -7 -8 33.01 11.81
 -4 7 -8 23.47 11.17
 4 7 8 20.01 11.37
 -4 -7 -8 10.95 8.64
 -4 7 -8 19.57 9.77
 4 -7 8 9.32 6.09
 4 -7 8 15.82 5.96
 -4 7 -8 18.51 6.73
 -4 7 -9 235.5 26.83
 -4 7 -9 308.56 44.92
 -4 -7 -9 276.52 33.16
 4 7 9 168.35 33.59
 4 -7 9 164.89 30.74
 -4 -7 -9 171.9 32.46
 4 7 9 240.99 37.91
 4 -7 9 61.18 12.07
 -4 7 -9 222.48 36.06
 -4 7 -10 12.93 7.51
 -4 -7 -10 16.64 10.78
 4 7 10 9.64 8.02
 -4 7 -10 21.56 8.38
 4 -7 10 14.64 8.6
 4 7 10 12.3 9.24
 4 -7 10 8.45 5.49
 -4 7 -10 20.6 10.82
 -4 -7 -10 15.89 10.22
 -4 7 -11 198.11 32.33
 -4 -7 -11 168.53 32.29
 4 -7 11 146.5 28.75
 -4 7 -11 160.29 29.48
 -4 -7 -11 249.51 34.57
 -4 7 -12 4.78 5.47
 4 7 12 3.18 4.75
 -4 7 -12 12.87 9.39
 4 -7 12 3.17 0.94
 -4 7 -12 8.72 7.6
 -4 -7 -12 2.41 5.8
 -4 7 -13 38.37 12.19
 4 7 13 33.09 17.11
 4 -7 13 28.22 13.58
 -4 7 -13 24.82 12.99
 -4 -7 -13 31.37 15.87
 -4 7 -14 29.31 12.01
 4 7 14 18.29 13.1
 -4 7 -14 28.53 13.24
 -4 7 -14 15.26 7.5
 -4 -7 -14 8.76 6.04
 4 -7 15 57.35 18.61
 -4 7 -15 46.22 16.82
 -4 -7 -15 27.46 16.19
 4 7 15 29.88 18.13
 4 7 16 -2.12 5.48
 -4 7 -16 6.58 9.7
 4 -7 16 5.73 6.83
 -4 7 -16 12.55 7.07
 -4 -7 -16 10.57 8.33
 4 7 17 -0.17 4.24
 -4 7 -17 -1.87 4.09
 4 -7 17 -5.03 7.24
 -4 7 -17 4.57 7.38
 -4 -7 -17 -11.88 12.35
 4 -7 18 18.94 14.1
 4 7 18 10.55 13.99
 -4 -7 -18 1.28 9.24
 -4 7 -18 6.88 7.09
 4 7 19 12.61 14.36
 -4 7 -19 4.58 3.12
 4 7 20 20.78 20.08
 -4 7 -20 30.58 17.4
 -4 8 20 0.86 7.43
 4 -8 -18 15.53 13.6
 -4 8 18 11.56 11.3
 -4 8 17 11.95 12.13
 4 -8 -17 18.9 13.04
 -4 8 16 -4.75 8.02
 4 8 -16 6.01 6.72
 -4 8 15 1.8 8.47
 -4 8 14 8.28 16.32
 4 8 -14 9.69 2.98
 -4 -8 14 20.85 10.63
 -4 8 13 27.48 15.27
 4 8 -13 44.19 14.58
 -4 8 12 2.82 6.19
 4 8 -12 -3 6.69
 4 8 -11 86.54 18.67
 -4 -8 11 120.29 23.96
 -4 8 10 12.26 9.84
 -4 -8 10 45.54 15.13
 4 -8 -10 38.95 16.22
 4 8 -10 31.9 10.53
 4 -8 -10 12.71 9.56
 4 8 -10 1.86 3.13
 -4 8 10 20.31 11.33
 -4 -8 9 117.7 23.15
 4 8 -9 97.87 18.67
 4 -8 -9 110.55 27.44
 4 -8 -9 72.57 21.15
 -4 8 8 6.42 8.87
 4 -8 -8 8.77 7.86
 4 8 -8 7.4 5.42
 -4 -8 8 8.29 6.42
 4 -8 -7 204.34 37.06
 -4 -8 7 205.01 25.48
 4 8 -7 142.99 24.2
 4 8 -7 166.59 22.61
 4 -8 -7 171.35 29.04
 -4 8 7 147.13 29.3
 -4 -8 7 101.17 45.56
 4 -8 -6 96.1 26.5
 -4 -8 6 91.73 19.7
 4 8 -6 83.58 19.16
 -4 8 6 93.73 28.66
 4 8 -6 92.7 17.95
 -4 -8 6 90.3 38.9
 -4 -8 5 7.12 3.53
 4 -8 -5 5.1 6.65
 4 8 -5 7.52 5.42
 -4 8 5 5.61 6.58
 4 8 -5 2.2 2.4
 4 -8 -5 1.48 5.42
 -4 -8 5 13.1 16.5
 -4 8 4 21.35 13.27
 -4 -8 4 25.78 9.66
 4 -8 -4 39.03 16.51
 4 8 -4 34.07 13.07
 -4 8 4 24.46 15.67
 4 8 -4 24.03 11.37
 4 -8 -4 75.32 19.69
 -4 -8 4 31.44 21.09
 -4 8 3 1.8 3.52
 4 8 -3 6.03 2.6
 -4 -8 3 0.68 2.92
 4 8 -3 2.9 2.65
 4 -8 -3 -0.2 6.14
 4 8 -3 -4.17 4.41
 -4 8 3 5.49 6.65
 4 -8 -3 2.33 5.36
 -4 -8 3 -2.1 8.27
 -4 -8 2 10.38 5.77
 4 8 -2 10.9 7.87
 4 -8 -2 6.79 5.73
 4 8 -2 11.94 9.02
 4 -8 -2 2.39 6.97
 4 8 -2 6.41 5
 -4 8 2 9.59 9.98
 -4 -8 2 9.54 3.66
 -4 -8 1 129.58 20.56
 -4 -8 1 116.23 15.69
 4 -8 -1 142.36 26.88
 -4 8 1 144.09 30.83
 4 8 -1 119.1 25.1
 4 -8 -1 94.92 24.3
 -4 8 1 130.1 28.5
 4 8 -1 156.99 34.92
 -4 -8 0 12.01 7.14
 4 8 0 15.9 10.11
 -4 -8 0 11.25 6.31
 4 -8 0 12.42 8.52
 4 8 0 7.35 7.06
 -4 8 0 11.5 6.01
 -4 8 0 23.24 12.43
 -4 -8 0 -0.15 4.29
 -4 -8 -1 125.31 31.17
 -4 -8 -1 191.43 24.29
 4 8 1 145.79 31.4
 4 -8 1 95.94 28.2
 -4 8 -1 146.97 33.66
 -4 -8 -1 158.45 25.27
 4 8 1 189.31 31.47
 -4 8 -1 158.94 35.82
 4 -8 1 144.87 16.68
 4 8 2 0.92 4.59
 -4 -8 -2 0.4 3.08
 4 8 2 5.43 4.74
 -4 -8 -2 0.83 2.27
 4 -8 2 -1.6 5.44
 -4 8 -2 3.17 7.68
 -4 8 -2 2.68 3.9
 4 -8 2 2.81 4.09
 -4 -8 -2 -0.13 4.64
 -4 8 -3 118.53 26.85
 4 -8 3 90.43 22.91
 4 8 3 135.58 25.56
 4 -8 3 153.38 23.04
 -4 -8 -3 108.04 19.03
 4 8 3 103.75 24.09
 -4 8 -3 77.74 22.59
 -4 -8 -3 98.61 21.43
 4 8 4 347.84 45.68
 -4 8 -4 568.53 61.22
 4 -8 4 456.98 48.2
 -4 -8 -4 426.9 38.61
 4 8 4 535.63 50.92
 -4 -8 -4 431.75 46.89
 4 -8 4 490.36 40.18
 -4 8 -4 502.83 55.23
 -4 -8 -5 113.82 18.75
 -4 8 -5 112.24 27.11
 4 8 5 70.89 20.31
 -4 8 -5 97.93 25.2
 -4 -8 -5 113.94 24.74
 4 -8 5 120.17 24.43
 4 8 5 132.26 25.73
 4 -8 5 112.35 17.14
 -4 -8 -5 55.93 17.94
 -4 -8 -6 281.41 42.73
 4 8 6 314.39 43.04
 -4 -8 -6 355.1 34.33
 -4 8 -6 400.56 52.53
 4 -8 6 354.37 43.93
 4 -8 6 342.58 28.48
 4 8 6 372 44.65
 -4 8 -6 351.1 45.84
 -4 -8 -6 294.41 39.93
 -4 8 -7 80.57 21.9
 4 8 7 52.11 19.62
 -4 -8 -7 27.93 12.42
 -4 8 -7 77.31 22.77
 4 -8 7 74.1 19.73
 4 -8 7 42.26 13.11
 4 8 7 90.5 19.85
 -4 -8 -8 64.76 15.24
 -4 8 -8 84.49 23.7
 4 8 8 27.63 15.48
 -4 -8 -8 39.35 14.42
 -4 8 -8 45.16 16.49
 4 -8 8 30.84 11.27
 4 -8 8 17.05 5.01
 4 8 8 69.49 18.54
 -4 8 -8 49.42 9.53
 -4 8 -9 40.79 10.79
 -4 -8 -9 41.94 15.41
 4 8 9 39.12 18.22
 -4 8 -9 48.98 18.17
 -4 -8 -9 23.31 15.26
 -4 8 -9 38.21 17.15
 4 -8 9 38.03 13.6
 4 -8 9 69.11 10.98
 4 8 9 36.06 14.62
 -4 8 -10 -6.19 9.39
 -4 8 -10 5.02 6.09
 4 -8 10 -1.08 1.73
 -4 8 -10 -1.96 2.32
 -4 -8 -10 2.3 6.12
 4 -8 11 25.9 12.56
 -4 -8 -11 38.94 14.7
 -4 8 -11 46.37 17.13
 -4 8 -11 48.33 13.6
 4 8 11 64.26 21.44
 -4 8 -11 48.6 13.74
 4 -8 12 10.44 6.15
 -4 -8 -12 5.6 3.57
 -4 8 -12 -2.16 2.38
 -4 8 -12 -1.34 6.16
 4 8 12 3.76 3.54
 -4 8 -12 13.96 9.05
 -4 8 -13 11.9 8.26
 4 8 13 -4.82 10.01
 4 -8 13 5.2 5.78
 -4 8 -13 1.67 10.13
 -4 -8 -13 -0.56 5.29
 -4 8 -14 43.29 12.97
 4 8 14 27.12 15.6
 -4 8 -14 34.49 15.67
 4 -8 14 21.94 10.53
 -4 8 -14 32.5 14.08
 -4 -8 -14 14.38 6.33
 4 8 15 1.12 5.12
 -4 8 -15 -0.65 4.46
 4 -8 15 -3.14 4.28
 -4 8 -15 -1.96 5.07
 -4 -8 -15 -3.78 10.57
 4 8 16 -4.45 9.37
 -4 8 -16 9.62 7.99
 4 -8 16 11.17 9.27
 -4 8 -16 7.02 8.59
 -4 -8 -16 5.35 6.92
 -4 8 -17 3.96 6.52
 -4 -8 -17 -3.2 2.25
 4 8 17 -8.63 11.63
 4 -8 18 15.56 10.34
 -4 -8 -18 8.27 11.84
 -4 8 -18 4.84 8.12
 4 8 18 22 16.83
 -4 8 -19 12.35 15.88
 4 8 19 7.42 11.19
 -4 8 -20 1.2 5.5
 -4 9 19 27.8 16.54
 4 -9 -17 21.78 16.4
 -4 9 17 33.83 22.19
 4 9 -16 18.17 0.8
 -4 9 16 48.88 26.31
 -4 -9 16 45.4 10.74
 -4 9 15 22.81 17.82
 -4 -9 15 2.65 4.35
 -4 -9 14 26.53 10.12
 4 9 -14 11.52 6.83
 -4 -9 14 17.57 6.65
 -4 9 14 11 7.17
 -4 -9 13 50.23 14.98
 4 9 -13 21.92 9.75
 -4 -9 13 43.61 12.31
 -4 9 13 47.51 21.09
 -4 -9 12 0.46 3.96
 4 9 -12 -3.66 7.01
 -4 -9 12 1.78 1.67
 -4 9 12 -0.46 2.54
 -4 -9 11 26.49 10.73
 -4 9 11 10.57 11.65
 -4 -9 11 35.11 8.02
 4 9 -11 17.82 6.18
 -4 9 10 115.25 27.57
 4 9 -10 2.35 4.71
 -4 9 10 87.2 25.67
 4 9 -10 146.68 23.3
 -4 -9 10 222.97 26.99
 -4 9 9 51.91 18.18
 4 9 -9 1.32 1.97
 4 -9 -9 52.99 16.72
 4 -9 -9 66.65 21.62
 -4 -9 9 65.58 13.45
 4 9 -8 99.2 20.3
 4 -9 -8 197.82 36.49
 -4 -9 8 146.96 19.73
 4 -9 -8 74.54 20.97
 -4 9 8 102.66 26.65
 4 9 -8 13.85 6.57
 -4 -9 8 92.52 38.34
 4 -9 -7 59.84 21.56
 -4 -9 7 51.81 10.77
 4 9 -7 39.86 12.69
 -4 9 7 19.81 9.32
 4 9 -7 41.26 11.25
 4 -9 -7 7.83 10.06
 -4 -9 7 30.28 26.71
 -4 -9 6 116.68 45.05
 -4 -9 6 183.23 22.48
 4 9 -6 160.78 24.21
 -4 9 6 161.05 33.99
 4 9 -6 195.12 29.71
 4 -9 -6 206.17 39.71
 -4 -9 5 94.13 16.26
 4 -9 -5 123.65 30.98
 4 9 -5 117.3 24.1
 4 9 -5 110.65 20.94
 -4 9 5 92.5 23.55
 4 -9 -5 102.53 21.75
 -4 -9 5 51.42 27.23
 -4 9 4 25.02 16.74
 -4 -9 4 18.22 7.4
 4 -9 -4 23.58 11.79
 4 9 -4 18.03 9.35
 -4 9 4 18.94 13.02
 4 9 -4 19.82 9.02
 4 -9 -4 25.22 12.06
 -4 -9 4 17.02 23.67
 -4 9 3 0.82 4.77
 -4 -9 3 2.1 2.5
 4 -9 -3 -1.01 5.24
 4 9 -3 -1.69 2.75
 4 9 -3 0.09 3.8
 -4 9 3 2.55 6.67
 4 -9 -3 2.65 5.88
 -4 -9 3 5.32 10.27
 -4 9 2 32.73 16.01
 -4 -9 2 22.73 8.4
 4 -9 -2 34.84 11.84
 4 9 -2 21.05 9.94
 4 -9 -2 12.47 9.93
 -4 -9 2 22.1 28.16
 -4 9 1 39.9 16.5
 -4 -9 1 29.35 6.56
 -4 -9 1 25.59 8.51
 4 -9 -1 32.99 11.79
 4 9 -1 40.44 14.73
 4 9 -1 24.28 13.58
 -4 9 1 14.26 14.17
 4 -9 -1 25.08 11.2
 -4 -9 1 21.26 14.43
 -4 -9 0 61.1 13.34
 4 -9 0 77.55 17.74
 4 9 0 93.71 22.98
 4 9 0 43.86 16.4
 -4 9 0 70.24 22.35
 -4 -9 0 73.88 14.23
 -4 9 0 59.3 20.91
 4 -9 0 64.13 12.93
 -4 -9 0 53.55 20.7
 -4 -9 -1 11.93 11.35
 4 9 1 13.9 7.15
 -4 -9 -1 12.6 6.53
 4 9 1 7.43 5.52
 -4 -9 -1 8.3 4.9
 -4 9 -1 8.5 10.84
 4 -9 1 1.92 5.6
 -4 9 -1 11.41 9.51
 4 -9 1 12.7 5.45
 -4 -9 -2 153.61 33.87
 -4 -9 -2 177.44 22.73
 4 9 2 131.17 27.3
 4 -9 2 194.94 30.51
 -4 9 -2 155.61 31.78
 -4 -9 -2 165.37 25.79
 -4 9 -2 173.74 37.48
 4 -9 2 148.92 19.12
 4 9 2 228.78 33.83
 4 -9 2 223.21 29.84
 4 -9 3 88.7 14.63
 -4 -9 -3 189.6 23.47
 4 9 3 154.72 30.53
 4 -9 3 187.34 30.07
 -4 -9 -3 155.28 26.84
 -4 9 -3 135.87 33.26
 -4 9 -3 123.25 34.22
 -4 -9 -3 118.42 29.12
 4 -9 3 198.98 26.43
 4 9 3 183.98 29.62
 -4 -9 -4 139.53 20.66
 4 9 4 113.34 28.08
 -4 9 -4 147.54 29.53
 -4 -9 -4 135.77 26.35
 -4 9 -4 147.38 31.78
 4 -9 4 133.55 26.23
 -4 -9 -4 120.19 28.84
 4 -9 4 157.15 20.73
 4 9 4 152.75 27.7
 -4 -9 -5 35.4 9.93
 -4 9 -5 28.11 12.17
 4 9 5 13.47 8.41
 -4 9 -5 17.06 9.86
 -4 -9 -5 19.88 10.96
 4 -9 5 21.31 12.12
 4 -9 5 27.13 8
 4 9 5 15.48 8.06
 -4 -9 -5 38.21 19.45
 -4 -9 -6 258.1 41.83
 4 9 6 261.87 39.17
 -4 9 -6 376.43 51.13
 4 -9 6 294.91 39.06
 4 -9 6 289.49 22.95
 4 9 6 352.24 41.77
 -4 9 -6 284.62 41.94
 -4 -9 -6 185.24 31.66
 4 9 7 6.55 7.58
 -4 9 -7 1.44 6.89
 -4 -9 -7 -5.15 7.54
 -4 9 -7 -1.25 5.2
 4 -9 7 -3.19 2
 -4 -9 -7 4.3 3.37
 4 -9 7 3.43 3.94
 -4 -9 -8 -0.84 2.24
 -4 9 -8 -2.45 2.46
 4 9 8 0.92 1.46
 -4 -9 -8 -0.44 1.95
 -4 9 -8 -2.18 4.29
 4 -9 8 1.63 7.48
 4 9 8 5.1 8.64
 4 -9 9 10.09 3.89
 -4 9 -9 18.7 12.19
 -4 -9 -9 14.36 7.89
 -4 9 -9 25.18 8.16
 4 9 9 7.71 7.16
 -4 9 -9 18.85 13.06
 4 -9 10 7.95 7.15
 -4 9 -10 6.33 10.83
 -4 9 -10 10.64 5.96
 4 9 10 9.26 6.43
 -4 9 -10 -0.36 3.58
 4 -9 11 23.12 10.68
 -4 -9 -11 16.23 10.01
 -4 9 -11 28.93 13.9
 -4 9 -11 21.61 11.07
 4 9 11 15.13 12.08
 -4 9 -11 25.22 11.2
 4 -9 12 3.94 2.08
 -4 -9 -12 2.14 7.05
 -4 9 -12 1.82 1.56
 -4 9 -12 1.27 6.41
 -4 9 -12 3.65 3.85
 4 9 12 -5.65 8.89
 4 -9 13 24.7 10.66
 -4 -9 -13 22.7 12.92
 4 9 13 18.68 13.61
 -4 9 -13 44.93 11.43
 -4 9 -14 9.55 7.82
 4 9 14 0.16 6.25
 -4 9 -14 2.36 2.47
 4 -9 14 2.94 6.41
 -4 9 -14 -6.67 5.19
 -4 -9 -14 -1.53 9.2
 4 9 15 15.71 11.06
 -4 9 -15 22.48 10.4
 4 -9 15 17.33 11.73
 -4 9 -15 58.3 14.08
 -4 -9 -15 32.75 17.76
 4 -9 16 42.47 17.13
 -4 9 -16 39.95 21.25
 4 9 16 19.48 9.52
 4 -9 17 19.05 12.37
 -4 -9 -17 17.31 3.53
 -4 9 -17 14.49 10.55
 -4 9 -18 -16.07 14.2
 4 9 18 -9.29 10.58
 -4 9 -19 4.82 4.28
 -4 10 18 0.81 23.1
 4 -10 -17 6.81 10.85
 -4 -10 16 61.02 8.51
 -4 10 16 9.95 15.85
 4 -10 -16 32.12 19.58
 4 10 -16 43.85 16.8
 -4 -10 15 41.04 11.97
 4 -10 -15 22.89 13.57
 -4 10 15 8.14 12.62
 -4 -10 14 10.49 7.98
 4 -10 -14 11.1 13.81
 4 10 -14 2.13 6.19
 -4 -10 14 5.57 3.6
 -4 10 14 12.74 17.57
 -4 -10 13 59.01 11.99
 4 10 -13 45.81 14.16
 -4 -10 13 47.65 8.44
 -4 10 13 20.61 11.99
 -4 -10 12 49.35 10.56
 4 10 -12 28.96 10.26
 -4 -10 12 45.02 9.22
 -4 -10 11 31.45 8.74
 4 10 -11 20.38 9.6
 -4 -10 11 11.68 4.93
 -4 10 11 22.14 13.54
 -4 -10 10 2.29 4.44
 -4 10 10 -2.62 2.35
 4 10 -10 -0.21 2.5
 -4 -10 9 77.8 11.93
 -4 -10 9 75.35 13.35
 -4 10 9 28.1 18.38
 -4 10 9 25.25 13.41
 4 10 -9 0.48 1.27
 4 -10 -9 69.3 23.19
 4 -10 -8 -5.86 8.05
 -4 -10 8 0.14 0.62
 4 10 -8 1.98 2
 -4 10 8 7.61 11.37
 4 -10 -8 3.71 5.21
 -4 -10 8 -2.45 6.74
 4 10 -8 2.19 4.41
 -4 -10 7 11.78 5.52
 4 10 -7 4.89 3.67
 -4 10 7 4.54 6.98
 4 10 -7 3.7 1.91
 4 -10 -7 14.1 10.88
 -4 -10 7 8.49 22.01
 -4 -10 6 79.7 12.22
 4 -10 -6 78.35 26.59
 4 10 -6 58.07 16.48
 -4 10 6 38.71 18.45
 4 10 -6 55.93 13.86
 4 -10 -6 35.46 15.77
 -4 -10 6 49.96 33.8
 -4 -10 5 1.8 2.21
 4 10 -5 1.94 4.22
 4 -10 -5 9.65 7.47
 -4 10 5 15.31 19.09
 4 10 -5 1.26 4.29
 4 -10 -5 1.77 4.41
 -4 -10 5 5.77 19.34
 -4 10 4 91.36 29.52
 -4 -10 4 73.79 12.97
 4 10 -4 89.05 22.97
 4 -10 -4 86.23 22.79
 -4 10 4 71.72 24.44
 4 10 -4 42.5 14.78
 4 -10 -4 19 15.47
 -4 -10 4 31.27 24.71
 -4 10 3 6.56 10.07
 -4 -10 3 16.14 5.83
 4 -10 -3 23.45 11.6
 4 10 -3 7.57 7.52
 -4 10 3 13.23 11.05
 4 10 -3 15.76 7.87
 4 -10 -3 6.5 10.35
 -4 -10 3 -0.22 7.01
 -4 10 2 71.37 23.57
 -4 -10 2 72.31 13.13
 4 -10 -2 71 17.96
 4 10 -2 62.48 18.39
 4 -10 -2 104.82 22.8
 -4 -10 2 64.32 38.9
 -4 10 1 3.21 4.59
 -4 -10 1 0.8 2.77
 4 10 -1 -3.94 7.32
 4 -10 -1 -3.86 5.39
 4 10 -1 0.18 3.02
 -4 10 1 -5.65 8.33
 4 -10 -1 -1.64 5.01
 -4 -10 1 0.57 5.54
 4 10 0 1.02 4.14
 -4 -10 0 2.51 2.48
 4 -10 0 2.95 1.27
 -4 10 0 -0.41 2.01
 4 10 0 3.86 4.36
 -4 -10 0 1.37 2.77
 4 -10 0 2.97 2.79
 -4 10 0 2.75 7.11
 -4 -10 0 2.9 5
 4 -10 1 6.32 4.75
 -4 -10 -1 12.74 14.31
 4 10 1 7.1 5.47
 -4 -10 -1 5.75 2.61
 4 10 1 2.97 5.12
 4 -10 1 4.89 3.33
 -4 -10 -1 2.26 1.85
 -4 10 -1 -0.64 0.94
 4 -10 1 1.67 20.58
 -4 10 -1 7.76 10.23
 -4 -10 -2 270.31 26.54
 4 10 2 230.53 36.01
 4 -10 2 346.46 38.86
 -4 10 -2 240.89 46.21
 4 10 2 362.81 42.44
 -4 10 -2 304.63 45.99
 4 -10 2 320.68 32.47
 -4 -10 -2 250.22 46.29
 4 -10 2 213.58 25.72
 -4 -10 -3 37.18 15.68
 4 -10 3 33.19 9.85
 -4 -10 -3 41.14 10.64
 4 10 3 28.82 11.98
 -4 -10 -3 38.27 12.74
 -4 10 -3 33.3 16.83
 -4 10 -3 29.91 14.43
 4 -10 3 42.95 14.89
 4 10 3 41.03 14.77
 4 -10 3 45.4 11.84
 -4 -10 -4 41.09 16.75
 4 -10 4 20.73 6.83
 -4 -10 -4 30.83 10.25
 4 10 4 33.85 14.2
 -4 -10 -4 28.41 14.02
 -4 10 -4 22.93 12.24
 -4 10 -4 39.14 17.42
 4 -10 4 25 11.8
 4 10 4 45.16 13.75
 4 -10 4 35.02 8.53
 4 10 5 170.67 29.78
 -4 10 -5 158.63 34.05
 4 10 5 125.42 29.58
 -4 10 -5 145.55 31.21
 -4 -10 -5 134 26.05
 4 -10 5 104.51 28.44
 4 -10 5 150.08 16.2
 -4 -10 -5 103.67 27.15
 -4 -10 -6 100.34 17.93
 -4 10 -6 140.2 29.83
 4 10 6 66.02 23.47
 -4 10 -6 119.25 28.07
 -4 -10 -6 54.98 19.02
 4 -10 6 78.93 23.66
 -4 -10 -6 99.26 26.49
 4 -10 6 20.28 5.57
 -4 -10 -7 60.27 14.9
 -4 10 -7 41.34 15.46
 -4 10 -7 43.71 16.63
 -4 -10 -7 36.34 15.22
 4 -10 7 28.11 11.91
 -4 -10 -7 30.96 15.44
 4 10 7 42.4 14.68
 4 -10 8 -0.09 5.49
 -4 10 -8 0.59 4.2
 -4 -10 -8 -0.44 4.44
 -4 10 -8 1.06 3.11
 4 10 8 3.26 28.92
 4 10 8 0.29 5.1
 4 -10 9 76.83 18.51
 -4 10 -9 76.32 21.39
 -4 -10 -9 23.05 12.39
 -4 10 -9 58.98 14.15
 4 10 9 43.56 20.3
 -4 10 -9 82.61 23.89
 4 -10 10 87.02 19.77
 -4 -10 -10 57.36 19.89
 -4 10 -10 84.34 22.97
 -4 10 -10 80.34 16.35
 4 10 10 66.43 22.76
 -4 10 -10 104.08 23.68
 4 -10 11 3.72 5.63
 -4 10 -11 -2.57 5.67
 -4 -10 -11 0.26 3.66
 -4 10 -11 -2.32 5.74
 4 10 11 0.28 1.46
 -4 10 -11 -8.6 6.8
 4 -10 12 41.42 12.37
 -4 -10 -12 25.34 14.31
 -4 10 -12 37.01 18.43
 -4 10 -12 57.75 17.84
 -4 10 -12 48.56 13.56
 4 10 12 50.62 22.15
 4 -10 13 3.35 2.47
 -4 -10 -13 0.15 5.67
 4 10 13 -5.37 7.31
 -4 10 -13 2.65 3.72
 4 10 14 14.74 10.4
 -4 10 -14 20.37 10.4
 -4 -10 -14 24.33 11.47
 4 -10 14 27.39 10.66
 -4 10 -14 29.76 14.56
 -4 10 -14 45.47 13.22
 4 10 15 2.13 8.03
 -4 10 -15 14.82 11.02
 -4 10 -15 7.49 3.96
 -4 -10 -15 6.98 1.72
 4 -10 15 5.98 5.45
 -4 10 -16 30.06 14.7
 4 -10 16 25.95 10.7
 -4 10 -16 62.99 17
 -4 -10 -16 22.28 12.75
 4 10 17 -7.1 9.39
 -4 10 -17 9.26 3.54
 -4 -10 -17 1.31 9.69
 -4 10 -18 45.76 22.84
 -4 10 -19 5.68 10.43
 -4 11 18 6.82 12.74
 -4 11 17 -3.57 5.08
 4 11 -16 1.31 6.75
 4 -11 -16 2.16 1.86
 4 11 -15 14.94 7.98
 -4 11 15 27.77 20.72
 -4 11 14 14.11 15.18
 4 -11 -14 24.16 14.57
 4 11 -14 10.96 8.55
 -4 11 13 7.53 13.67
 4 -11 -13 4.9 5.91
 4 11 -13 -0.79 9.07
 -4 -11 13 4.73 1.53
 -4 -11 12 3.37 1.23
 -4 11 12 4.53 5.74
 4 11 -12 1.56 4.91
 -4 -11 12 3.78 1.49
 -4 -11 11 1.76 1.75
 4 11 -11 -2.03 4.92
 -4 -11 11 0.4 1.88
 -4 -11 10 4.58 1.86
 -4 11 10 5.95 8.71
 -4 11 10 13.47 7.52
 4 11 -10 7.66 5.31
 -4 -11 10 16.46 3.55
 -4 -11 9 5.78 3.16
 -4 11 9 7.8 10.72
 -4 -11 9 26.12 7.13
 -4 11 9 3.93 3.13
 4 11 -9 1.08 3.11
 -4 -11 9 2.03 23.41
 -4 -11 8 42.65 29.1
 -4 11 8 28.28 14.79
 -4 -11 8 94.27 10.42
 4 11 -8 89.27 20.45
 4 11 -8 1.13 2.62
 4 -11 -8 36.33 15.2
 -4 11 8 50.4 19.02
 4 -11 -8 106.21 29.57
 4 -11 -7 -1.84 4.15
 -4 -11 7 0.07 1.27
 4 11 -7 2.79 3.79
 -4 11 7 2.2 1.74
 4 11 -7 0.05 0.48
 4 -11 -7 0.62 3.97
 -4 -11 7 2.7 11.6
 -4 -11 6 8.82 4.13
 4 11 -6 -0.65 6.31
 4 -11 -6 18.73 11.38
 -4 11 6 -3.41 2.55
 4 11 -6 2.39 3.41
 4 -11 -6 1.39 2.84
 -4 -11 6 11.05 14.81
 -4 -11 5 0.6 1.61
 4 11 -5 -0.89 2.79
 4 -11 -5 3.44 7.19
 -4 11 5 14.3 21.02
 4 11 -5 2.5 4.66
 -4 -11 5 19.28 23.11
 -4 -11 4 12.27 4.23
 4 -11 -4 9.72 5.65
 4 11 -4 20.12 14.06
 4 11 -4 1.28 3.45
 -4 11 4 14.69 11.37
 4 -11 -4 3.68 7.43
 -4 -11 4 1.77 7.42
 -4 11 3 49.85 21.18
 -4 -11 3 27.28 7.24
 4 -11 -3 33.62 13.39
 4 11 -3 34.57 13.42
 -4 11 3 12.27 9.03
 4 -11 -3 23.45 13.91
 -4 -11 3 11.32 13.48
 -4 11 2 -2.55 5.6
 -4 -11 2 1.87 2.72
 4 11 -2 2.54 5.67
 -4 -11 2 5.55 12.59
 4 -11 -2 11.8 10.52
 4 11 -2 -3.64 3.31
 4 -11 -2 -1.9 5.43
 -4 -11 1 4.47 2.48
 4 -11 -1 1.98 3.3
 4 11 -1 6.28 1.94
 -4 -11 1 0.4 3.58
 4 11 -1 4.9 6.13
 -4 11 1 10.31 13.98
 4 -11 -1 6.24 7.73
 -4 11 1 13.88 11.25
 -4 -11 0 41.42 21.73
 -4 -11 0 53.95 10.88
 4 -11 0 42.78 13.1
 4 11 0 24.33 13.7
 -4 11 0 61.14 24.17
 4 11 0 59.27 17.48
 -4 -11 0 41.92 5.36
 -4 11 0 55.47 23.59
 4 -11 0 34.26 10.5
 -4 11 -1 90.95 31.18
 -4 -11 -1 112.47 32.49
 4 -11 1 99.6 18.58
 -4 -11 -1 111.2 15.18
 4 11 1 79.77 21.98
 -4 -11 -1 118.31 16.4
 4 -11 1 118.33 20.36
 -4 11 -1 104.28 31.09
 4 -11 1 126.96 22.71
 4 11 1 173.75 29.64
 -4 -11 -2 504.14 34.81
 4 11 2 378.55 44.3
 -4 11 -2 493.25 68.49
 4 -11 2 589.68 49.28
 -4 -11 -2 436.98 39.91
 -4 11 -2 638.66 69.36
 4 11 2 659.31 57.65
 4 -11 2 599.86 42.19
 4 -11 2 466.23 42.05
 -4 -11 -2 416.13 61.24
 4 -11 3 225.37 24.3
 4 11 3 224.64 33.12
 4 11 3 161.98 30.48
 4 -11 3 191.5 29.8
 -4 -11 -3 160.27 27.11
 -4 11 -3 168.99 37.71
 -4 11 -3 185.26 39.31
 -4 -11 -3 210.93 41.24
 4 -11 3 134.53 22.86
 -4 -11 -4 -1.19 30.63
 4 -11 4 2.02 1.75
 -4 -11 -4 -2.64 3.08
 4 11 4 1.42 3.65
 -4 11 -4 3.22 8.77
 -4 -11 -4 2.07 3.55
 -4 11 -4 8.9 9.45
 4 -11 4 9.66 10
 4 -11 4 5.08 2.67
 4 11 4 6.29 6.84
 -4 -11 -5 121.66 30.74
 -4 11 -5 179.14 36.49
 4 11 5 106.66 25.99
 -4 -11 -5 124.81 19.94
 -4 11 -5 119.23 29.82
 -4 -11 -5 135.75 26.26
 4 -11 5 129.76 25.11
 4 11 5 124.14 25.6
 -4 -11 -6 -3.62 8.22
 -4 -11 -6 0.26 2.47
 -4 11 -6 -0.6 4.54
 -4 -11 -6 2.99 4.37
 -4 11 -6 0.64 7.27
 4 -11 6 -1.97 5.05
 4 11 6 7.48 6.79
 4 11 7 10.8 9.82
 -4 11 -7 26.43 15.27
 -4 11 -7 29.68 16.48
 -4 -11 -7 13.18 9.11
 4 -11 7 13.72 10.75
 -4 -11 -7 15.9 13.01
 4 11 7 29.22 12.43
 4 -11 8 0.08 5.23
 -4 11 -8 -1.11 2.72
 -4 -11 -8 -3.06 4.54
 -4 11 -8 -0.74 5.58
 4 11 8 0.76 3.45
 4 -11 9 89.77 20.67
 -4 11 -9 94.39 24.88
 -4 -11 -9 66.52 22.63
 4 11 9 71.65 23.76
 -4 11 -9 72.73 22
 4 -11 10 8.36 5.69
 -4 11 -10 0.24 4.34
 -4 -11 -10 -0.51 4.6
 -4 11 -10 0.93 4.15
 4 11 10 2.82 4.61
 -4 11 -10 0.95 5.96
 4 -11 11 46.94 14
 -4 11 -11 42.68 17.31
 -4 -11 -11 28.57 17.96
 -4 11 -11 38.31 12.44
 4 11 11 30.76 15.76
 -4 11 -11 51.93 14.48
 4 -11 12 8.19 8.62
 -4 11 -12 -2.37 5.07
 -4 -11 -12 2.69 7.54
 -4 11 -12 4.52 6.06
 -4 11 -12 -5.43 6.43
 4 11 12 -0.94 3.05
 4 11 13 9.99 8.88
 -4 -11 -13 7.04 9.56
 -4 11 -13 7.14 11.92
 4 -11 13 26.62 11.01
 -4 11 -13 14.16 10.9
 -4 11 -13 21.2 7.8
 4 -11 14 7.46 6.97
 -4 -11 -14 12.74 8.25
 -4 11 -14 23.22 14.96
 -4 11 -14 20.76 6.15
 4 11 14 0.88 9.05
 4 -11 15 25.27 10.82
 -4 11 -15 34.4 10.96
 -4 -11 -15 24.87 18.37
 -4 11 -15 10.25 11.16
 4 11 16 13.38 6.37
 -4 11 -16 10.14 13.39
 -4 -11 -16 7.41 10.33
 4 11 17 -7.03 15.98
 -4 11 -17 -6.66 11.84
 -4 11 -18 12.67 11.56
 -4 11 -19 12.46 10
 -4 12 17 23.04 22.57
 4 -12 -16 1.29 5.76
 -4 12 16 4.69 8.13
 4 12 -15 5.28 5.44
 4 -12 -15 10.87 7.94
 4 12 -14 9.57 4.39
 4 -12 -14 16.73 12.53
 -4 12 14 5.08 6.67
 -4 12 13 3.22 10.79
 4 12 -13 19.96 10.21
 4 -12 -13 19.31 12.79
 -4 12 12 5.43 5.14
 4 12 -12 7.45 7.26
 4 -12 -12 8.16 9.41
 -4 12 11 1.22 2.18
 4 12 -11 1.37 2.95
 4 -12 -11 2.42 5.62
 -4 12 10 24.21 15.29
 -4 -12 9 27.1 17.51
 -4 12 9 24.12 12.39
 -4 12 9 25.79 13.32
 -4 -12 8 34.13 4.28
 -4 12 8 34.62 16.99
 -4 -12 8 28.58 3.66
 -4 -12 8 35.09 35.36
 4 12 -8 65.49 19.94
 4 12 -8 0.94 3.02
 4 -12 -8 66.03 21.81
 4 -12 -7 0.29 7
 4 12 -7 -1.03 11.5
 -4 -12 7 -2.85 6.56
 4 -12 -7 1.56 3.49
 4 12 -7 -1.54 0.5
 -4 12 7 -6.87 1.55
 -4 -12 7 2.25 1.56
 -4 12 7 -0.8 0.84
 4 12 -6 4.01 8.01
 -4 -12 6 5.72 12.66
 -4 12 6 11.27 17.15
 4 12 -6 3.16 2.36
 -4 -12 6 5.74 2.62
 4 -12 -5 29.7 16.59
 4 12 -5 22.57 7.47
 -4 -12 5 3.45 14.41
 -4 12 5 10.97 12.49
 4 12 -5 13.49 7.36
 4 -12 -5 22.6 10.9
 -4 -12 5 16.02 4.56
 4 -12 -4 13.41 5.13
 -4 -12 4 4.85 4.83
 4 12 -4 9.32 4.51
 4 -12 -4 13.83 9.25
 -4 -12 4 23.91 5.57
 -4 -12 3 1.55 1.25
 4 12 -3 1.85 5.43
 4 -12 -3 3.99 1.75
 -4 -12 3 2.77 10.08
 -4 12 3 -1.47 6.1
 4 12 -3 1.9 5.3
 4 -12 -3 2.35 4.59
 -4 12 3 2.98 10.99
 -4 -12 2 1.48 1.74
 4 12 -2 1.93 7.26
 4 -12 -2 -0.52 3.64
 4 12 -2 -0.09 4.17
 4 -12 -2 0.24 2.19
 -4 12 2 4.03 11.55
 -4 12 1 0.47 3.05
 4 -12 -1 -0.43 2.8
 -4 -12 1 1.93 3.09
 4 -12 -1 2.61 2.86
 -4 12 1 0.34 5.07
 4 12 -1 0.19 0.68
 4 12 -1 6.86 8.1
 4 -12 -1 16.13 12.66
 -4 -12 1 17.18 21.95
 -4 -12 0 136.27 38.49
 -4 -12 0 115.67 15.78
 4 12 0 126.3 24.32
 -4 12 0 162.53 41.32
 4 -12 0 133.5 22.57
 -4 12 0 166.22 35.54
 4 12 0 202.6 31.51
 -4 -12 -1 149.68 43.87
 4 -12 1 156.75 26.43
 -4 -12 -1 180.2 19.49
 4 12 1 153.94 28.31
 4 -12 1 206.35 28.39
 -4 12 -1 195.37 45.14
 -4 -12 -1 168.82 14.64
 4 12 1 250.27 34.54
 4 -12 1 211.92 25.89
 -4 12 -1 167.39 35.62
 -4 -12 -2 71.8 26.99
 4 -12 2 86.51 19.47
 4 -12 2 115.8 17.32
 4 12 2 126.64 25.17
 4 12 2 75.27 20.05
 -4 -12 -2 74.05 15.56
 -4 12 -2 120.35 32.15
 4 -12 2 111.86 21.09
 -4 12 -2 110.02 29.3
 -4 12 -3 12.46 9.53
 4 -12 3 5.24 5.97
 -4 -12 -3 11.24 11.94
 -4 -12 -3 10.44 5.36
 4 12 3 5.1 3.81
 -4 -12 -3 4.07 5.63
 -4 12 -3 8 8.02
 4 -12 3 16.84 7.76
 4 12 3 7.45 6.77
 4 -12 3 12.81 4.33
 -4 -12 -4 -0.16 8.84
 4 -12 4 4.25 4.31
 -4 -12 -4 0.06 1.58
 -4 -12 -4 2.9 3.34
 -4 12 -4 -7.39 11.42
 -4 12 -4 6.18 9.63
 4 -12 4 2.12 3.05
 4 12 4 -4.11 4.07
 4 -12 4 -0.15 0.79
 -4 -12 -5 35.68 18.27
 -4 -12 -5 28.71 10.72
 -4 12 -5 43.93 18.02
 4 12 5 34 14.95
 4 12 5 48.26 16.24
 -4 -12 -5 28.04 12.86
 -4 12 -5 34.99 18.38
 4 -12 5 32.24 12.96
 4 -12 5 23.24 9.85
 4 12 6 78.83 20.17
 -4 12 -6 72.84 23.59
 4 12 6 58.2 21.79
 4 -12 6 76.54 20.74
 -4 -12 -6 58.76 22.76
 -4 12 -6 76.1 23.48
 -4 -12 -6 41.17 15.72
 4 12 7 0.12 4.38
 -4 12 -7 -2.8 2.09
 4 -12 7 3.42 4.7
 -4 -12 -7 0.97 4.71
 -4 -12 -7 2.81 3.17
 -4 12 -7 0.81 5.32
 -4 12 -8 76.6 24.19
 4 12 8 69.61 23.85
 -4 12 -8 82.82 24.25
 -4 -12 -8 50.74 19.27
 4 -12 8 72.52 21.04
 -4 -12 -8 83.38 28.15
 4 -12 9 6.29 6.01
 -4 12 -9 10.78 6.92
 4 12 9 2.37 1.02
 -4 12 -9 12.44 8.45
 4 -12 10 13.6 9.53
 -4 12 -10 19.55 6.17
 -4 -12 -10 28.71 14.23
 4 12 10 19.98 13.22
 -4 12 -10 29.69 12.48
 4 -12 11 10.15 7.25
 -4 -12 -11 4.65 3.42
 -4 12 -11 17.04 13.51
 -4 12 -11 1.77 6.38
 4 12 11 15.49 12.65
 -4 12 -11 11.55 6.62
 4 -12 12 -1.68 4.85
 -4 -12 -12 1.16 4.38
 -4 12 -12 -2.37 9.49
 -4 12 -12 -4.8 6.34
 4 12 12 -11.44 14.36
 4 12 13 0.35 1.29
 -4 -12 -13 9.16 10.54
 -4 12 -13 11.2 9.75
 -4 12 -13 20.57 11.22
 4 -12 13 4.84 37.73
 -4 12 -13 23.17 8.26
 -4 12 -14 9.62 5.75
 -4 -12 -14 2.46 13.1
 -4 12 -14 4.92 9.94
 4 12 15 -13.46 18.38
 -4 12 -15 20.01 13.8
 4 12 16 -8.83 16.64
 -4 -12 -16 0.74 5.05
 -4 12 -16 -19.52 13.5
 -4 12 -17 12.26 17.12
 -4 12 -19 8.7 17.15
 -4 13 16 -1.73 8.61
 4 -13 -15 9.22 13.44
 -4 13 15 22.55 22.52
 4 13 -14 5.58 5.68
 -4 13 13 7.96 16.38
 4 -13 -13 12.69 6.8
 4 13 -13 4.51 6.81
 -4 13 12 1.19 7.77
 4 -13 -12 1.42 1.96
 4 13 -12 3.43 7.02
 4 13 -11 7.62 8.67
 4 -13 -11 12.16 9.9
 -4 13 11 4.28 7.37
 4 -13 -10 44.07 16.64
 -4 13 10 10.83 35.3
 -4 13 9 2.58 10.65
 4 -13 -9 2.15 3.49
 -4 13 9 0.36 5.52
 -4 -13 9 -15.09 20.29
 4 13 -8 -2.21 5.89
 -4 13 8 -2.46 7.48
 4 -13 -8 2.31 5.08
 -4 13 8 9.25 7.17
 -4 -13 8 24.31 39.61
 4 -13 -7 17.74 13.36
 4 13 -7 16.52 10.61
 -4 -13 7 4.04 5.5
 -4 13 7 12.47 12.55
 4 13 -7 0.03 0.82
 -4 13 7 4.34 3.33
 4 13 -6 -0.21 5.6
 -4 -13 6 5.45 16.77
 -4 13 6 4.27 5.24
 4 -13 -6 -1.91 3.34
 4 13 -6 -2.49 3.38
 -4 -13 6 1.82 1.45
 -4 13 6 -8.82 7.31
 4 -13 -5 73.06 21.49
 -4 -13 5 65.09 36.2
 4 13 -5 50.6 14.86
 -4 13 5 22 12.53
 4 -13 -5 23.37 15.49
 -4 -13 5 54.57 8.25
 4 13 -4 4.2 7.24
 4 -13 -4 -2.17 1.07
 -4 -13 4 8.09 16.1
 -4 13 4 3.1 11.2
 4 13 -4 1.63 3.51
 4 -13 -4 -1.29 2.43
 -4 -13 4 -1.39 1.51
 -4 -13 3 22.43 5.57
 4 13 -3 19.52 12.23
 4 -13 -3 25.35 10.68
 -4 -13 3 33.71 35.64
 -4 13 3 35.55 20.27
 4 13 -3 23.57 10.22
 4 -13 -3 28.61 14.57
 -4 13 3 40.15 23.38
 -4 13 2 2.44 3.6
 -4 -13 2 2.24 0.68
 4 -13 -2 -0.99 1.71
 -4 -13 2 18.58 23.26
 4 13 -2 2.09 1.28
 -4 13 2 5.33 11.8
 4 -13 -2 20.39 14.5
 4 13 -2 3.45 4.96
 4 -13 -1 47.43 13.79
 -4 13 1 59.06 25.13
 -4 -13 1 38.16 7.93
 4 -13 -1 45.44 13.13
 -4 -13 1 45.73 27.12
 4 13 -1 34.25 11.91
 -4 13 1 34.18 26.97
 4 -13 -1 11.61 7.55
 4 13 -1 53.24 16.17
 -4 -13 0 4.28 3.84
 -4 -13 0 11.72 5.41
 4 -13 0 10.76 4.5
 -4 13 0 19.36 13.99
 4 13 0 4.47 5.3
 4 13 0 7.27 4.63
 4 -13 0 7.33 5.65
 -4 13 0 4.92 11.32
 4 -13 1 26.88 11.01
 -4 -13 -1 32.49 21.43
 4 13 1 21.93 8.53
 4 13 1 29.11 11.82
 4 -13 1 34.23 9.69
 -4 13 -1 35.97 19.7
 4 -13 1 19.36 10.83
 -4 13 -1 49.5 22.23
 -4 13 -2 63.06 22.18
 4 -13 2 74.71 19.5
 -4 -13 -2 13.68 18.66
 -4 -13 -2 56.49 12.26
 4 13 2 38.85 14.72
 -4 -13 -2 50.11 10.2
 -4 13 -2 51.43 21.28
 4 -13 2 0.54 3.01
 4 -13 2 48.48 13.03
 4 -13 2 56.02 9.87
 4 13 2 59.61 17.07
 -4 13 -3 181.99 41.98
 4 -13 3 157.46 29.82
 -4 -13 -3 159.14 38.33
 -4 -13 -3 235.8 27.31
 -4 -13 -3 147.41 22.81
 -4 13 -3 235.23 43.47
 4 -13 3 158.46 25.02
 4 13 3 188.84 30.04
 -4 -13 -4 1.06 5.19
 4 13 4 -1.81 3.1
 -4 -13 -4 -3.72 6.45
 -4 13 -4 -1.1 2.29
 -4 13 -4 5.83 9.62
 4 -13 4 3.72 6.03
 4 -13 4 0.51 5.15
 4 13 5 44.02 15.19
 -4 13 -5 42.91 15.17
 4 13 5 27.05 13.62
 4 -13 5 18.57 10.32
 -4 -13 -5 43.48 14.07
 -4 13 -5 33.07 15.38
 4 -13 5 36.42 11.01
 -4 -13 -5 18.56 16.2
 -4 13 -6 3.23 7.82
 -4 -13 -6 4.5 7.1
 -4 -13 -6 8.82 10.83
 4 -13 6 0.16 2.49
 -4 13 -6 3.77 4.27
 4 13 6 2.94 5.74
 -4 -13 -7 3.61 6.09
 -4 13 -7 2.83 5.07
 -4 -13 -7 -3.3 8.04
 4 -13 7 -2.35 5.89
 4 13 7 1.29 6.06
 -4 13 -7 -3.01 6.93
 -4 -13 -8 27.53 11.68
 -4 13 -8 47.79 17.55
 -4 -13 -8 65.56 24.84
 4 -13 8 51.85 15.22
 -4 13 -8 60.88 21.06
 4 13 8 55.12 21.31
 -4 13 -9 3.11 7.69
 -4 -13 -9 8.12 10.26
 4 13 9 1.9 3.54
 -4 13 -9 14.55 9.26
 4 -13 9 2.58 4.19
 -4 -13 -10 -1.36 6.95
 -4 13 -10 -0.68 7.01
 4 13 10 -2.17 12.4
 -4 13 -10 -3.18 5.7
 4 -13 10 2.81 3.71
 4 13 11 13.65 12.16
 -4 13 -11 8.43 5.65
 -4 13 -11 7.54 6.5
 -4 -13 -11 9.17 8.85
 4 13 12 -0.35 11.64
 -4 -13 -12 1.55 1.96
 -4 -13 -13 -0.81 5.96
 -4 13 -13 -2 7.76
 4 13 14 -14.13 19.49
 -4 13 -14 5.01 9.72
 -4 -13 -14 3.91 5.84
 4 13 15 33.48 14.92
 -4 -13 -15 40.67 21.09
 -4 13 -15 64.24 23.39
 -4 -13 -16 12.71 16.19
 -4 13 -16 17.01 16.32
 -4 13 -17 -4.13 1.94
 -4 13 -19 -28.12 20.04
 4 -14 -15 2.92 6.37
 -4 14 15 9.08 9.43
 4 -14 -14 13.36 17.6
 -4 14 14 46.55 27.72
 4 14 -13 -7.62 10.1
 4 -14 -13 -1.73 3.78
 -4 14 13 4.58 2.49
 4 14 -12 19.81 14.41
 4 -14 -12 7.65 5.85
 -4 14 12 4.22 8.16
 4 -14 -11 -0.42 2.44
 -4 14 11 0.91 5.11
 -4 -14 10 0.41 12.84
 -4 14 10 0.25 7.25
 4 -14 -10 1.61 4.24
 -4 14 9 1.21 1.78
 4 -14 -9 17.03 11.49
 -4 14 8 3.81 6.69
 -4 -14 8 1.88 6.73
 4 14 -8 12.36 12.25
 -4 14 8 -3.47 8.19
 4 -14 -8 7.35 7.06
 4 -14 -7 38.77 16.96
 -4 -14 7 36.44 34.49
 -4 14 7 5.17 13.42
 -4 14 7 9.55 10.35
 4 -14 -6 10.44 8.58
 -4 -14 6 27.09 31.65
 -4 14 6 30.04 32.9
 4 14 -6 9.39 4.13
 4 -14 -6 11.18 7.17
 -4 14 6 10.55 12.59
 4 14 -5 15.68 12.5
 4 -14 -5 20.72 12.28
 -4 -14 5 11.76 18.98
 4 14 -5 21 9.6
 -4 14 5 17.6 14.26
 4 -14 -5 9.36 9.72
 4 -14 -5 13.4 8.46
 -4 14 5 -0.92 5.03
 -4 -14 5 15.29 4.03
 4 -14 -4 55.28 15.64
 4 14 -4 46.01 19.39
 -4 -14 4 35.31 27.11
 4 14 -4 18.22 9.24
 4 -14 -4 18 9.44
 4 -14 -4 25.93 14.94
 -4 -14 4 19.4 5.46
 -4 -14 3 14.66 4.56
 4 -14 -3 25.58 11.56
 -4 -14 3 13.82 17.25
 -4 14 3 25.56 12.05
 4 14 -3 24.54 11.25
 4 -14 -3 9.89 9.74
 4 -14 -3 11.38 8.86
 4 14 -3 36.26 14.36
 -4 14 2 78.16 34
 -4 -14 2 81.08 11.17
 4 -14 -2 92.14 19.21
 4 14 -2 68.87 17.67
 -4 14 2 112.59 37.68
 -4 -14 2 70.59 31.17
 4 -14 -2 24.93 14.85
 4 -14 -2 32.6 14.22
 4 14 -2 134.2 25.83
 4 14 -1 51.04 13.77
 -4 -14 1 10.76 18.49
 4 14 -1 33.52 12.2
 -4 14 1 44.55 23.5
 4 -14 -1 4.73 4.82
 4 -14 -1 8.89 8.25
 4 -14 -1 33.38 11.23
 -4 14 1 46.92 23.6
 -4 -14 0 6.1 3.58
 4 -14 0 12.18 5.5
 4 14 0 7.21 7.08
 -4 14 0 21.76 18.22
 4 14 0 16.23 9.28
 -4 14 0 12.42 9.22
 4 -14 0 16.43 10.06
 -4 -14 0 23.74 18.45
 -4 14 -1 -2.25 7.69
 -4 -14 -1 2.33 2.92
 4 -14 1 -0.49 2.7
 -4 -14 -1 3.02 5.69
 4 -14 1 -5.71 6.26
 4 -14 1 1.21 0.62
 4 -14 1 -1.23 0.5
 4 14 1 2.2 5.84
 -4 14 -2 31.59 22.37
 -4 -14 -2 26.78 22.01
 4 -14 2 27.85 12.54
 -4 -14 -2 21.04 7.92
 4 14 2 23.43 9.89
 -4 14 -2 29.7 16.75
 4 -14 2 17.54 14.4
 4 14 2 26.01 11.26
 4 -14 2 0.94 1.39
 -4 14 -3 65.14 25.01
 4 14 3 43.79 16.53
 -4 -14 -3 45.37 10.15
 -4 14 -3 63.67 24.26
 4 -14 3 28.11 10.79
 4 -14 3 28.69 14.99
 -4 -14 -3 68.22 26.17
 4 -14 4 19 8.05
 4 14 4 48.14 14.95
 4 14 4 18.7 11.18
 -4 -14 -4 23.44 9.35
 -4 14 -4 30 17.04
 4 -14 4 18.14 8.04
 -4 14 -4 37.74 19.62
 -4 -14 -4 30.59 18.7
 4 14 5 12.33 10.72
 -4 14 -5 10.25 10.85
 4 14 5 6.03 6.37
 4 -14 5 -7.58 6.04
 -4 -14 -5 6.83 6.96
 -4 14 -5 2.33 7.1
 4 -14 5 3.09 1.39
 -4 -14 -5 6.53 11.18
 -4 -14 -6 96.66 22.69
 -4 14 -6 126.97 33.44
 -4 -14 -6 52.77 26.13
 4 -14 6 128.83 22.26
 -4 14 -6 108.38 26.86
 4 14 6 69.79 25.37
 -4 14 -7 30.4 15.86
 -4 -14 -7 12.12 9.28
 -4 -14 -7 13.72 13.48
 4 -14 7 20.71 8.9
 4 14 7 9.5 11.55
 -4 14 -7 15.39 9.8
 -4 14 -8 -3.27 9.56
 -4 -14 -8 -1.2 8.21
 -4 -14 -8 -0.97 5.88
 4 -14 8 1.21 1.38
 -4 14 -8 1.28 7.04
 4 14 8 -2.14 8.79
 -4 14 -9 4.61 3.08
 -4 -14 -9 5.31 9.09
 4 14 9 -6.85 13.04
 -4 14 -9 3.65 4.44
 -4 -14 -10 12.47 9.89
 -4 14 -10 25.38 15.26
 -4 -14 -10 42.42 22.01
 4 14 10 16.56 8.97
 -4 14 -10 38.38 12.12
 -4 14 -11 -2.75 9.48
 -4 -14 -11 1.05 3.46
 4 14 11 -0.34 5.5
 -4 14 -11 1.79 1.58
 -4 -14 -12 -2.41 10.56
 -4 14 -12 -6.33 12.32
 4 -14 12 -5.18 7.07
 -4 14 -12 9.7 5.57
 -4 14 -13 -0.58 9.84
 -4 -14 -13 1.02 1.76
 -4 14 -13 1.22 0.9
 4 -14 13 0.39 1.67
 4 14 14 70.83 27.99
 -4 -14 -14 57.13 26.59
 -4 -14 -15 -3.42 11.78
 -4 14 -15 5.42 5.57
 -4 14 -16 10.26 15.14
 -4 14 -17 9.55 5
 -4 14 -18 0.82 5.51
 4 -15 -14 2.11 5.23
 -4 15 13 1.86 5.03
 4 15 -12 13.01 13.87
 4 -15 -12 4.26 8.16
 -4 15 12 2.51 4.08
 4 -15 -11 4.89 7.86
 4 15 -11 -0.68 1.88
 -4 15 10 0.9 5
 4 -15 -10 2.45 1.67
 -4 15 9 -0.5 6.69
 4 -15 -9 -0.1 5.59
 -4 -15 9 -2.91 11.4
 -4 15 8 14.98 10.86
 -4 -15 8 7.93 23.58
 -4 15 8 9.78 9.56
 4 -15 -8 12.69 10.87
 4 -15 -7 63.98 19
 -4 15 7 46.63 16.18
 -4 15 6 14.92 10.25
 4 -15 -6 23.5 13.53
 4 15 -6 12.61 12.33
 -4 -15 6 17.43 20.41
 -4 15 6 -4.06 13.26
 4 15 -6 0.45 1.26
 4 -15 -6 13.2 11.89
 4 15 -5 2.43 7.93
 4 -15 -5 14.81 6.83
 -4 -15 5 15.66 27.56
 -4 15 5 -1.21 13.37
 4 15 -5 6.18 6.21
 -4 15 5 1.4 4.68
 4 -15 -5 3.77 6.58
 4 -15 -4 -5.55 6.57
 -4 -15 4 -15.56 21.87
 -4 15 4 -0.21 14.32
 4 15 -4 0.06 2.94
 -4 15 4 -1.37 2.36
 -4 -15 4 -1.14 1.76
 4 -15 -4 0.14 3.46
 4 15 -4 2.74 4.99
 4 -15 -3 10.67 8.47
 -4 -15 3 3.03 3.21
 4 -15 -3 10.7 7.55
 -4 -15 3 -2.45 8.39
 4 15 -3 10.25 5.31
 -4 15 3 4.18 17.51
 4 -15 -3 0.09 3.38
 4 -15 -3 4.77 5.48
 4 15 -3 13.32 5.41
 4 -15 -2 12.66 5.95
 -4 15 2 14.17 17.52
 -4 -15 2 14.76 4.65
 4 -15 -2 18.99 7.82
 -4 -15 2 35.22 29.51
 4 15 -2 16.88 9.14
 -4 15 2 18.83 16.41
 4 -15 -2 6.37 7.71
 4 -15 -2 7.12 8.35
 4 15 -2 28.27 10
 -4 -15 1 53.3 9.69
 4 -15 -1 66.81 14.93
 -4 15 1 80.92 40.82
 4 15 -1 60 16.27
 4 -15 -1 7.96 9.08
 4 15 -1 91.95 21.18
 4 -15 -1 12.75 7.45
 -4 -15 1 40.17 19.86
 -4 -15 0 15.37 6.23
 4 -15 0 32.79 13.68
 -4 -15 0 5.42 11.25
 -4 15 0 30.68 24.65
 4 -15 0 4.21 4.91
 4 15 0 18.95 7.14
 4 -15 0 22.1 6.84
 -4 15 0 30.49 23.14
 -4 15 -1 -0.57 5.92
 -4 -15 -1 1.84 2.85
 4 15 1 -1.79 2.83
 4 15 1 8.01 6.87
 4 -15 1 0.76 0.54
 -4 15 -1 -6.82 13.59
 4 -15 1 2.64 7.3
 -4 -15 -1 18.15 19.53
 4 -15 1 1.09 6.55
 -4 15 -2 47.22 24.67
 4 15 2 34.17 10.7
 -4 15 -2 73.72 26.97
 4 -15 2 2.16 2.99
 -4 -15 -2 47.58 22.4
 4 -15 2 61.96 19.33
 4 -15 3 1.02 6.65
 -4 -15 -3 7.16 12.5
 4 15 3 15.41 9.83
 4 15 3 -2.7 5.98
 -4 -15 -3 1.28 1.31
 -4 15 -3 6.93 8.21
 4 -15 3 -0.07 3.62
 -4 15 -3 7.91 8.21
 -4 -15 -3 1.18 1.06
 -4 -15 -4 20.41 13.02
 4 -15 4 17.18 12.72
 4 15 4 19.91 9.64
 4 15 4 11.86 8.97
 -4 -15 -4 14.77 5.71
 -4 15 -4 26.68 15.81
 4 -15 4 4.82 5.74
 -4 15 -4 27.87 20.77
 -4 15 -5 37.93 18.6
 4 15 5 21.25 12.98
 4 -15 5 11.5 12.69
 -4 -15 -5 10.89 6.85
 4 -15 5 -0.28 5.74
 -4 -15 -5 7.22 8.94
 -4 15 -5 30.63 18.71
 -4 15 -6 2.52 5.95
 4 15 6 -0.91 3.01
 4 -15 6 -0.27 2.58
 -4 -15 -6 5.88 7.53
 -4 15 -6 0.7 57.27
 4 -15 6 -2.49 6.78
 -4 -15 -6 3.04 11.02
 -4 15 -7 4.76 1.24
 -4 -15 -7 8.18 6.5
 -4 -15 -7 1.43 47.89
 4 15 7 13.55 9.71
 -4 15 -7 -7.53 9.84
 4 -15 7 10.41 8
 -4 15 -8 49.93 21.83
 -4 -15 -8 24.06 12.29
 4 15 8 24.8 14.62
 -4 15 -9 4.71 5.74
 -4 -15 -9 -9.22 16.62
 4 15 9 -1.73 9.29
 -4 15 -9 2.81 0.81
 -4 -15 -10 -6.36 12.83
 -4 15 -10 -4.86 14.77
 -4 -15 -10 -3.24 59.51
 4 -15 10 3.21 2.82
 4 15 10 -14.67 16.69
 -4 15 -10 3.77 4
 -4 -15 -11 3.1 4.09
 -4 -15 -11 14.83 15.72
 4 -15 11 15.91 5.95
 -4 15 -11 13.95 4.44
 -4 15 -12 -1.85 11.57
 -4 -15 -12 10.07 4.52
 -4 15 -12 5.2 4.33
 4 15 12 1.72 5.24
 4 -15 12 3.31 5.22
 4 15 13 -6.3 15.18
 -4 15 -13 -1.99 8.22
 -4 -15 -13 -2.47 4.48
 -4 15 -14 -15.78 15.23
 -4 15 -15 46.41 17.14
 -4 -15 -15 35.89 20.11
 -4 15 -16 33.87 22.64
 -4 15 -17 6.72 14.2
 -4 15 -18 7.81 14.11
 4 -16 -14 9.01 9.33
 4 -16 -12 -2.43 6.66
 -4 16 12 -8.39 10.2
 4 16 -11 -6.88 15.9
 -4 16 11 4.43 10.57
 4 -16 -11 -0.55 5.52
 4 -16 -10 1.57 3.98
 -4 -16 10 11.04 19.92
 -4 16 9 16.24 11.58
 4 -16 -9 11.31 11.94
 -4 -16 9 18.98 26.04
 -4 16 8 -6.92 7.57
 -4 -16 8 10.52 5.33
 -4 16 8 19.67 17.39
 4 -16 -8 21.45 14.62
 -4 16 7 9.81 17.38
 -4 -16 7 -6.83 5.09
 -4 16 7 1.32 2.33
 4 16 -7 18.11 9.4
 4 -16 -7 9.89 10.95
 4 16 -6 17.99 12.3
 4 -16 -6 21 11.97
 -4 -16 6 16.19 24.11
 -4 16 6 -1.91 17.41
 -4 16 6 4.01 6.1
 4 -16 -6 2.46 8.45
 -4 16 5 10.77 8.85
 4 -16 -5 28.43 13.85
 -4 16 5 4.88 18.24
 4 16 -5 6.33 4.3
 4 16 -5 39.48 14.88
 4 -16 -5 13.43 10.67
 4 -16 -4 -8.61 8.03
 -4 -16 4 5.5 18.83
 -4 16 4 4.42 4.82
 4 16 -4 3.1 5.11
 -4 16 4 5.15 6.75
 4 -16 -4 3.39 6.54
 4 16 -4 4.9 5.56
 -4 16 3 18.75 11.18
 -4 -16 3 64.55 10.55
 4 -16 -3 84.08 18.09
 -4 16 3 93.76 37.45
 4 16 -3 48.54 13.93
 -4 -16 3 47.42 22.43
 4 16 -3 91.86 22
 4 -16 -3 19.11 15.06
 4 -16 -3 51.54 16.7
 4 -16 -2 18.23 12.62
 4 16 -2 105.4 20.61
 -4 -16 2 41.85 28.84
 4 16 -2 56.91 15.39
 -4 16 2 40.05 33.69
 4 -16 -2 22.22 16.27
 4 -16 -2 46.27 16.72
 -4 16 1 46.43 27.32
 4 -16 -1 39.03 15.31
 -4 -16 1 29.17 7.76
 4 -16 -1 43.72 8.85
 4 16 -1 31.77 9
 4 -16 -1 7.12 7.31
 4 -16 -1 11.35 11.09
 -4 -16 1 23.22 26.21
 4 16 0 10.82 5.85
 4 -16 0 5.77 1.27
 4 -16 0 3.76 2.06
 -4 16 0 3.26 3.55
 4 16 0 8.73 8.47
 -4 16 0 -3.38 13.01
 -4 -16 0 11.25 15.67
 4 -16 0 2.9 5.37
 -4 16 -1 11.88 5.34
 -4 -16 -1 13.73 13.06
 4 -16 1 0.87 2.31
 4 16 1 5.91 2.07
 -4 -16 -2 32.47 23.85
 4 16 2 21.16 6.84
 4 16 2 69.57 20.85
 -4 16 -2 59.58 21.82
 4 -16 2 15.48 13.64
 -4 16 -2 75.95 29.17
 4 -16 3 -0.71 7.06
 -4 -16 -3 15.33 20.04
 4 16 3 -0.48 3.29
 4 16 3 -0.33 7.33
 -4 16 -3 27.83 18.56
 4 -16 3 12.76 9.47
 -4 16 -3 8.63 13.4
 -4 16 -4 3.48 4.69
 -4 -16 -4 4.04 1.26
 4 16 4 6.73 7.63
 -4 -16 -4 14.03 4.53
 -4 16 -4 14.92 8.59
 4 -16 4 5.3 7.74
 -4 -16 -4 3.25 4.5
 4 -16 4 15.52 15.64
 4 16 5 0.9 5.43
 -4 16 -5 3.7 6.35
 4 -16 5 2.67 8.04
 4 -16 5 4.09 6.62
 -4 16 -5 -4.62 7.58
 -4 -16 -5 4.19 3.69
 -4 16 -6 -2.93 9.36
 4 16 6 10.44 10.02
 4 -16 6 7.68 11.87
 -4 -16 -6 8.23 7.99
 4 -16 6 0.07 3.24
 -4 16 -6 4.61 8.08
 -4 -16 -6 2.69 10.1
 -4 16 -7 -2.05 10.55
 -4 -16 -7 9.46 8.28
 -4 -16 -7 4.45 8.61
 4 16 7 -3.13 8.26
 -4 16 -8 35.3 12.23
 -4 -16 -8 19.93 15.92
 -4 -16 -8 13.64 13.72
 4 16 8 17.03 11.62
 -4 16 -8 26.8 11.71
 -4 16 -9 49.92 23.86
 -4 -16 -9 1.19 3.47
 4 -16 9 3.87 3.84
 4 16 9 26.73 13.86
 -4 16 -9 36.53 11.69
 -4 -16 -10 2.8 8.97
 -4 -16 -10 -5.96 8.32
 4 -16 10 -1.49 4.56
 -4 16 -10 -4.46 1.62
 4 16 10 -15.06 18.97
 -4 -16 -11 13.77 4.23
 -4 16 -11 37.26 15.3
 -4 16 -11 43.59 10.48
 4 16 11 15.12 10.13
 -4 -16 -11 21.48 5.75
 -4 -16 -12 1.37 4.86
 -4 16 -12 16.25 13.77
 4 16 12 -2 9.24
 -4 -16 -12 3.84 13.01
 -4 -16 -13 -4.92 4.81
 -4 16 -13 4.09 3.79
 -4 16 -14 -13.77 13.26
 -4 -16 -14 -4.26 16.66
 -4 16 -15 -4.88 10.78
 -4 -16 -15 -23.23 20.9
 -4 16 -16 1.82 5.41
 4 -17 -14 12.69 10.1
 4 -17 -13 -0.25 4.79
 4 -17 -12 -3.17 6.94
 -4 17 11 5.65 9.42
 4 -17 -11 2.79 4.09
 -4 17 10 0.14 4.72
 4 -17 -10 2.23 1.55
 -4 -17 10 -10.68 25.13
 -4 17 9 15.87 14.43
 -4 -17 9 -0.93 9.03
 4 -17 -9 0.1 3.44
 -4 -17 8 0.44 21.38
 4 -17 -8 18.19 11.35
 -4 17 7 8.46 18.44
 -4 17 7 39.12 20.17
 4 -17 -7 104.94 26.17
 4 17 -7 139.49 24.57
 -4 -17 7 60.79 40.81
 4 -17 -6 9.24 10.08
 -4 -17 6 4.08 21.72
 -4 17 6 -1.43 5.71
 4 17 -6 7.7 6.42
 4 -17 -6 0.57 6.77
 4 -17 -5 14.81 7.71
 -4 -17 5 13.28 24.92
 -4 17 5 15.25 15.9
 -4 17 5 18.1 12.82
 4 -17 -5 11.14 11.14
 4 17 -5 41.08 11.93
 4 -17 -4 3.62 8.07
 -4 17 4 8.42 8.97
 4 -17 -4 21.7 9.72
 -4 -17 4 11.05 8.09
 4 17 -4 13.07 11.09
 -4 17 4 7.59 12.11
 4 17 -4 -1.3 1.88
 4 -17 -4 1.6 6.13
 4 17 -4 24.37 10.14
 -4 17 3 -6.37 7.77
 4 -17 -3 10.6 5.72
 -4 -17 3 16.14 25.38
 -4 17 3 -5.16 12.24
 4 17 -3 -2.03 2.76
 4 -17 -3 9.72 9.01
 4 -17 -3 3.25 5.63
 4 17 -3 2.29 2.92
 -4 -17 2 37.59 8.86
 -4 17 2 12.53 8.86
 4 -17 -2 38.53 9.01
 -4 17 2 35.81 29.88
 4 17 -2 38.57 11.85
 4 -17 -2 28.25 12.64
 4 -17 -2 21.4 13.54
 -4 -17 2 13.67 17.99
 4 17 -1 3.73 5.78
 -4 17 1 2.59 4.02
 -4 -17 1 8.95 2.97
 4 17 -1 15.37 10.72
 4 -17 -1 8.37 3.28
 4 -17 -1 6.34 2.5
 4 -17 -1 5.55 4.6
 -4 17 0 6.58 9.69
 -4 17 0 10.04 10.02
 4 17 0 1.86 5.58
 4 -17 0 4.79 7.1
 4 -17 0 8.92 4.22
 4 -17 1 8.43 5.54
 4 17 1 6.34 3.9
 4 17 1 34.06 14.7
 -4 17 -1 36.93 20.18
 4 -17 1 9.75 9.85
 -4 17 -1 20.51 14.57
 -4 -17 -2 3.56 10.38
 4 -17 2 16.56 11.34
 4 17 2 3.03 3.34
 4 17 2 6.39 3.77
 -4 17 -2 17.33 20.84
 4 -17 2 13.16 11.51
 -4 17 -2 6.51 16.01
 4 17 3 51.99 18.43
 4 -17 3 1.18 3.14
 4 -17 3 56 22.76
 -4 -17 -3 53.99 29.08
 4 17 4 9.11 9.64
 -4 17 -4 4.6 7.52
 4 -17 4 -1.14 2.71
 -4 -17 -4 5.97 1.82
 4 -17 4 18.16 13.23
 -4 17 -5 96.39 28.02
 4 17 5 54.97 20.82
 -4 -17 -5 70.31 30.59
 4 -17 5 38.07 19.22
 -4 -17 -5 38.35 9.29
 4 -17 5 4.48 6.28
 -4 -17 -5 42.42 7.59
 -4 -17 -6 -0.68 3.52
 4 -17 6 -1.67 4.06
 4 17 6 7.35 6.58
 -4 -17 -6 -1.71 7.77
 -4 -17 -6 3.54 5.07
 -4 -17 -7 61.35 17.34
 -4 17 -7 51.8 19.6
 4 17 7 48.02 22.84
 -4 -17 -7 32.37 10.85
 -4 -17 -7 38.61 25.36
 -4 -17 -8 -3.38 8.73
 -4 17 -8 0.24 3.43
 4 -17 8 0.29 1.21
 -4 -17 -8 4.97 10.92
 -4 -17 -9 18.64 17.72
 4 17 9 26.19 17.2
 -4 17 -9 2.21 2.94
 4 -17 9 8.19 5.51
 -4 -17 -9 4.86 11.38
 -4 -17 -10 -3.74 6.58
 -4 17 -10 7.95 15.13
 -4 17 -10 9.79 5.52
 4 17 10 9.19 5.59
 -4 -17 -10 1.61 5.88
 -4 17 -11 40.33 20.63
 -4 -17 -11 0.33 8.44
 -4 -17 -11 34.52 19.05
 -4 17 -12 12.92 13.67
 -4 -17 -12 5.3 4.48
 -4 -17 -12 -1.47 4.82
 -4 -17 -13 -12.89 20.77
 -4 17 -13 -5.72 12.07
 -4 -17 -13 -14.22 9.6
 -4 17 -14 67.1 27.69
 -4 -17 -14 30.16 20.29
 -4 -17 -14 44.15 30.02
 -4 17 -15 7 5.15
 -4 -17 -15 11.32 24.38
 4 -18 -13 -5.37 9.17
 4 -18 -11 0.71 5.01
 -4 -18 10 21.9 33.96
 4 -18 -10 -3.56 4.82
 -4 -18 9 -3.88 5.02
 4 -18 -9 0.94 6.24
 -4 18 9 1.09 7.26
 -4 -18 8 29.22 29.4
 -4 18 8 16.12 15.82
 4 -18 -8 12.13 16.65
 4 -18 -7 5.25 3.17
 -4 -18 7 -8.06 17.03
 -4 18 7 0.13 4.88
 4 18 -7 21.23 10.11
 -4 18 7 3.93 21.97
 -4 -18 6 11.16 21.55
 4 18 -6 21.22 5.96
 4 -18 -6 15.69 12.31
 -4 18 5 -5.15 8.61
 4 -18 -5 -12.14 8.62
 -4 -18 5 -7.81 22.52
 -4 18 5 -4.38 26.48
 4 -18 -5 2.61 5.79
 4 18 -5 -5.57 4.74
 4 -18 -5 -0.12 4.12
 4 -18 -4 -1.2 6.83
 -4 18 4 0.57 4.34
 4 -18 -4 -3.7 5.4
 -4 -18 4 -6.6 21.06
 4 18 -4 1.78 2.7
 -4 18 4 21.08 40.67
 4 18 -4 1.8 2.71
 4 18 -4 -3.64 7.65
 4 -18 -4 5.69 6.31
 4 -18 -3 1.08 1.52
 -4 18 3 -4.55 1.82
 4 -18 -3 -6.32 6.22
 4 18 -3 0.12 2.78
 -4 18 3 1.2 17.49
 4 18 -3 11.17 8.5
 4 18 -3 0.17 4.01
[truncated: 265,539 more chars]
